# Supplementary material for: PALB2-mutated human mammary cells display a broad spectrum of morphological and functional abnormalities induced by increased TGFβ signaling
Source: Cell Mol Life Sci. 2024 Apr 10;81(1):173. doi: 10.1007/s00018-024-05183-6 (PMC11006627; doi:10.1007/s00018-024-05183-6)
Supplement: Supplementary file 2 — Supplementary file2 (XLSX 252 KB) [file 18_2024_5183_MOESM2_ESM.xlsx]

## Sheet: Information
Cellular and Molecular Life Sciences
PALB2-mutated human mammary cells display a broad spectrum of morphological and functional abnormalities induced by increased TGFβ signaling
Hanna Tuppurainen, Niina Laurila, Marjut Nätynki, Leila Eshraghi, Anna Tervasmäki, Louisa Erichsen, Claus Storgaard Sørensen, Katri Pylkäs, Robert Winqvist & Hellevi Peltoketo
Corresponding authors:
Hellevi Peltoketo
Laboratory of Cancer Genetics and Tumor Biology, Translational Medicine Research Unit, Biocenter Oulu and Faculty of Medicine, MRC Oulu, Oulu University Hospital, University of Oulu
Aapistie 5A, 90220 Oulu, FINLAND
hellevi.peltoketo@oulu.fi
Robert Winqvist
Laboratory of Cancer Genetics and Tumor Biology, Translational Medicine Research Unit, Biocenter Oulu and Faculty of Medicine, MRC Oulu, Oulu University Hospital, University of Oulu
Aapistie 5A, 90220 Oulu, FINLAND
robert.winqvist@oulu.fi
Supplementary Table 1 Differentially expressed genes in PALB2-compromised spheroids.

## Sheet:   a) #BiAll-93 vs #Ctrl-45
Supplementary Table 1 Differentially expressed genes in PALB2-compromised spheroids.
1a Differentially expressed genes in #BiAll-93 cell line according to RNA sequencing.
Gene	Log2-fold change	Fold change	q-value
GDA	7.14	141.044	2.703e-189
TLR2	5.87	58.4852	5.284e-124
ZNF711	5.69	51.6251	2.078e-100
KRT10	5.58	47.8352	0
JAM3	5.21	37.014	9.458e-161
TENM1	5.08	33.8246	4.778e-97
NUDT11	5.02	32.4467	3.964e-72
PYCARD	4.53	23.1029	8.467e-55
BAIAP2L2	4.47	22.1618	3.779e-54
PCSK5	4.03	16.3362	1.106e-49
HCG11	3.94	15.3482	2.093e-40
FABP4	3.91	15.0324	1.311e-167
CCDC106	3.9	14.9285	3.109e-40
SYT14	3.77	13.6422	1.973e-58
LMX1B	3.67	12.7286	2.383e-54
GJA1	3.61	12.2101	2.942e-77
ZNF256	3.52	11.4716	3.717e-29
TMEM216	3.46	11.0043	4.361e-29
ZNF879	3.36	10.2674	2.938e-28
NME5	3.32	9.98664	1.544e-25
NDRG4	3.23	9.38268	1.911e-25
TMEM74B	3.19	9.12611	1.012e-23
ZNF737	3.08	8.45614	1.806e-25
SATB1	3.16	8.9383	5.005e-58
ZFP82	3.07	8.39773	9.809e-23
NAP1L3	3.02	8.11168	9.532e-21
PARVB	2.99	7.94474	6.074e-39
ZNF570	2.99	7.94474	2.321e-35
PCDHGB5	2.97	7.83536	5.871e-20
CERS4	2.9	7.46426	6.228e-33
DSG4	2.89	7.4127	7.826e-23
SPRR1B	2.87	7.31065	1.138e-259
MEIS3	2.84	7.1602	9.053e-34
FOLR3	2.8	6.9644	9.818e-33
IRS1	2.76	6.77396	6.294e-38
A2ML1	2.75	6.72717	1.271e-29
NID1	2.67	6.36429	1.059e-60
GPNMB	2.65	6.27667	7.901e-25
FEZ1	2.64	6.23332	7.283e-17
TFAP2C	2.63	6.19026	1.468e-90
PABPC4L	2.57	5.93809	8.425e-19
SPINK6	2.56	5.89708	2.96e-32
SLC6A11	2.55	5.85634	1.308e-38
UAP1L1	2.55	5.85634	3.404e-21
BMP2	2.49	5.61778	1.278e-106
PCDHGA7	2.49	5.61778	9.486e-16
UGT1A7	2.46	5.50217	7.49e-25
EPHA3	2.44	5.42642	1.673e-20
CD1D	2.43	5.38893	9.463e-17
KRT14	2.42	5.35171	5.79e-282
KRT1	2.42	5.35171	1.323e-14
EEF1A2	2.39	5.24157	1.951e-14
DCN	2.38	5.20537	3.36e-144
EYA2	2.37	5.16941	2.674e-14
CREG2	2.37	5.16941	2.364e-20
FYB	2.36	5.1337	6.256e-62
MSLN	2.35	5.09824	1.261e-155
SEMA5A	2.34	5.06303	1.887e-90
MEIS3P1	2.32	4.99332	4.473e-12
SAMSN1	2.31	4.95883	3.445e-34
MAP2	2.3	4.92458	1.195e-33
PCDHA4	2.24	4.72397	1.676e-12
RP1	2.23	4.69134	1.3e-17
ROR1	2.22	4.65893	2.103e-64
ATP10B	2.22	4.65893	1.306e-34
SNHG18	2.21	4.62675	3.385e-11
TINCR	2.17	4.50023	1.377e-15
CYP4F12	2.16	4.46915	2.395e-16
EHF	2.14	4.40762	1.06e-52
RNF128	2.11	4.31691	2.185e-29
CD22	2.1	4.28709	5.214e-30
KRT16	2.1	4.28709	7.193e-28
CD36	2.1	4.28709	7.899e-20
SLC2A6	2.1	4.28709	1.623e-10
FXYD3	2.09	4.25748	6.939e-101
PCDH7	2.09	4.25748	8.896e-71
S100P	2.05	4.14106	4e-47
EPHA4	2.04	4.11246	5.353e-42
NDRG2	2.01	4.02782	2.379e-14
CDH8	2.01	4.02782	2.717e-09
TSHZ2	2	4	4.07e-48
AL008707.1	2	4	3.253e-09
CTD-2541J13.1	1.99	3.97237	2.798e-11
DSEL	1.98	3.94493	1.873e-88
PDGFD	1.97	3.91768	6.057e-35
RHOF	1.96	3.89062	1.751e-33
ZNF812P	1.96	3.89062	4.225e-09
SERPINB7	1.94	3.83706	9.864e-17
CPA4	1.94	3.83706	8.198e-11
COL16A1	1.91	3.75809	1.338e-67
EPHB3	1.87	3.65533	2.546e-40
CA2	1.87	3.65533	9.464e-33
SMARCA1	1.86	3.63008	1.614e-20
PEAR1	1.86	3.63008	4.971e-17
MAPK8IP1	1.85	3.605	3.898e-20
SERPINB13	1.84	3.5801	5.252e-84
ZNF440	1.84	3.5801	1.075e-15
ZNF790	1.82	3.53081	1.27e-26
SERPINB3	1.82	3.53081	8.087e-19
PLAC8	1.81	3.50642	3.161e-24
FPR1	1.81	3.50642	5.851e-08
RETREG1	1.8	3.4822	3.696e-64
CDA	1.8	3.4822	3.423e-12
APLP1	1.78	3.43426	5.331e-10
KRTCAP3	1.78	3.43426	8.452e-08
APH1B	1.77	3.41054	1.679e-36
BBOX1	1.75	3.36359	6.151e-13
UNC13D	1.72	3.29436	9.705e-13
CDH18	1.72	3.29436	1.168e-08
MMP2	1.71	3.27161	9.547e-09
PRR15	1.7	3.24901	7.851e-12
TOX2	1.7	3.24901	1.059e-08
AQP3	1.69	3.22657	4.493e-84
TNFAIP2	1.68	3.20428	7.707e-37
HAS3	1.68	3.20428	1.89e-13
MAP7D2	1.67	3.18215	7.63e-15
LARGE2	1.67	3.18215	7.577e-07
HES2	1.66	3.16017	3.39e-74
TMPRSS11E	1.65	3.13834	1.465e-06
NBEAP1	1.62	3.07375	3.812e-28
FOXQ1	1.61	3.05252	4.453e-47
SPRR2D	1.61	3.05252	1.436e-07
DTHD1	1.6	3.03143	3.553e-10
SLC22A23	1.59	3.01049	7.07e-21
CLU	1.58	2.9897	3.669e-16
VWA1	1.58	2.9897	1.706e-07
PRICKLE1	1.57	2.96905	5.065e-10
GATA2-AS1	1.57	2.96905	4.419e-06
SEMA3C	1.56	2.94854	1.212e-73
ZNF568	1.56	2.94854	2.239e-15
HSD11B2	1.56	2.94854	9.992e-14
SLC4A11	1.54	2.90795	8.756e-14
ISM1	1.53	2.88786	9.258e-21
SERPINB2	1.53	2.88786	9.372e-09
ELF3	1.53	2.88786	2.73e-06
RASSF5	1.51	2.8481	7.056e-24
FGFR3	1.49	2.80889	3.942e-31
C6orf141	1.49	2.80889	2.396e-23
CHN2	1.49	2.80889	3.808e-16
MAF	1.46	2.75108	7.142e-12
MAG	1.45	2.73208	2.188e-05
SLC44A5	1.45	2.73208	3.872e-88
COL12A1	1.45	2.73208	2.088e-14
FBXO6	1.45	2.73208	2.667e-08
PRODH	1.45	2.73208	3.407e-08
SYNPO	1.44	2.71321	2.752e-16
PDK4	1.44	2.71321	4.747e-14
DIO2	1.44	2.71321	1.44e-09
MAFB	1.44	2.71321	5.194e-08
ARRDC4	1.43	2.69447	6.55e-36
SPSB1	1.43	2.69447	7.459e-12
CD24	1.42	2.67586	9.111e-67
CD86	1.42	2.67586	1.446e-30
FIBIN	1.42	2.67586	2.589e-15
FAM89A	1.41	2.65737	7.732e-31
LRIF1	1.41	2.65737	1.687e-26
SLC2A5	1.4	2.63902	1.522e-38
KIF3C	1.4	2.63902	3.415e-17
PPARG	1.39	2.62079	5.636e-12
SULF2	1.38	2.60268	2.133e-60
DAPK1	1.38	2.60268	4.172e-26
PRORSD1P	1.38	2.60268	8.233e-05
ALPP	1.37	2.58471	1.772e-06
DSC2	1.36	2.56685	4.017e-59
SNRK	1.36	2.56685	3.452e-41
ZNF829	1.36	2.56685	2.167e-13
GABRE	1.36	2.56685	7.79e-12
SEMA3B	1.36	2.56685	2.908e-06
ADHFE1	1.36	2.56685	1.227e-05
ARVCF	1.36	2.56685	3.729e-07
ANKRD33B	1.35	2.54912	3.159e-13
ZNF221	1.35	2.54912	1.117e-05
PSCA	1.34	2.53151	9.509e-29
NEIL1	1.34	2.53151	2.769e-14
ATAT1	1.34	2.53151	7.264e-07
MAP3K8	1.33	2.51403	3.477e-05
PLA2R1	1.33	2.51403	1.451e-35
PGPEP1	1.33	2.51403	5.785e-17
TGM5	1.33	2.51403	8.196e-17
CLDN4	1.33	2.51403	4.097e-05
EPB41L4A	1.32	2.49666	8.138e-29
LYPD3	1.32	2.49666	5.47e-25
MARCKSL1	1.32	2.49666	1.925e-15
KAZN	1.32	2.49666	2.3e-13
PLA2G4F	1.31	2.47942	7.628e-49
NPAS2	1.31	2.47942	2.76e-08
SLC9A3-AS1	1.3	2.46229	2.676e-13
B3GNT8	1.3	2.46229	5.103e-08
LOC100130476	1.3	2.46229	4.644e-06
KIAA0513	1.29	2.44528	1.206e-31
AL158163.2	1.29	2.44528	0.0001454
RRAD	1.29	2.44528	0.0002844
ZNF345	1.28	2.42839	2.534e-05
LZTS3	1.28	2.42839	5.754e-33
PI3	1.28	2.42839	2.094e-13
ABHD12	1.27	2.41162	6.176e-36
PTPRZ1	1.26	2.39496	7.734e-30
ZNF558	1.26	2.39496	1.072e-18
AL354714.4	1.26	2.39496	0.0004408
TIAM1	1.25	2.37841	2.44e-11
ZNF85	1.25	2.37841	2.939e-10
IGFL2	1.25	2.37841	2.221e-05
LINC01535	1.25	2.37841	0.000264
CA3-AS1	1.25	2.37841	0.0005069
ZNF738	1.24	2.36199	5.558e-07
TPM1	1.24	2.36199	3.886e-84
ZNF561	1.24	2.36199	3.398e-49
WNT9A	1.24	2.36199	7.231e-08
CXCL14	1.24	2.36199	1.443e-05
FBXO32	1.24	2.36199	2.636e-05
ARL4C	1.23	2.34567	1.752e-21
SDC2	1.23	2.34567	1.538e-10
SERPINB4	1.23	2.34567	0.0003985
GAB2	1.22	2.32947	1.981e-10
SERPINF1	1.22	2.32947	4e-09
CXCL1	1.22	2.32947	2.947e-07
TP53INP2	1.22	2.32947	1.058e-06
SHOX2	1.21	2.31338	2.531e-17
OSBP2	1.21	2.31338	1.361e-14
SLC16A2	1.21	2.31338	1.923e-13
ZNF117	1.21	2.31338	3.795e-07
TMEM189	1.2	2.2974	2.991e-48
GPCPD1	1.2	2.2974	8.208e-22
FILIP1L	1.2	2.2974	2.09e-08
UBOX5	1.19	2.28153	1.372e-18
RNF207	1.19	2.28153	1.619e-11
SLC9A9	1.19	2.28153	1.035e-06
C15orf62	1.19	2.28153	0.0002821
MME	1.18	2.26577	2.041e-39
NLGN4X	1.18	2.26577	1.407e-21
BCAS4	1.18	2.26577	3.617e-15
TGM1	1.18	2.26577	2.671e-14
HDAC9	1.18	2.26577	9.754e-10
EPHB6	1.18	2.26577	7.751e-06
ISL1	1.18	2.26577	0.0001155
GATA2	1.17	2.25012	8.338e-06
S100A8	1.17	2.25012	1.571e-05
IL32	1.17	2.25012	7.934e-05
S1PR4	1.17	2.25012	0.001011
CHI3L2	1.16	2.23457	6.151e-13
FAM110B	1.16	2.23457	4.41e-06
MET	1.15	2.21914	2.085e-60
LINC01376	1.15	2.21914	1.462e-06
S100A7	1.15	2.21914	0.0008539
PLA2G4C	1.15	2.21914	0.0001765
RHOBTB3	1.14	2.20381	1.482e-45
RPL39L	1.14	2.20381	0.001834
EFEMP2	1.13	2.18859	0.000934
FSTL1	1.12	2.17347	1.961e-29
PLEKHG1	1.12	2.17347	1.559e-21
GINS3	1.12	2.17347	1.276e-19
SLC4A3	1.12	2.17347	4.421e-11
TMEM91	1.12	2.17347	1.193e-05
PAPSS2	1.12	2.17347	4.122e-05
AC110285.2	1.12	2.17347	0.0006429
MMP24	1.12	2.17347	0.001143
COL1A1	1.11	2.15846	2.463e-22
KLHL3	1.11	2.15846	3.282e-18
EPS8L1	1.11	2.15846	6.906e-07
MARCKS	1.1	2.14355	9.932e-49
PIK3CD	1.1	2.14355	4.629e-09
LOC101927789	1.1	2.14355	0.002694
MYLK	1.1	2.14355	2.287e-05
IFFO2	1.09	2.12874	1.226e-25
SLC25A23	1.09	2.12874	9.669e-11
C1QTNF6	1.09	2.12874	1.299e-06
RBM24	1.09	2.12874	0.0008364
FAM43A	1.08	2.11404	5.361e-19
METRNL	1.08	2.11404	4.152e-10
CES4A	1.08	2.11404	6.117e-08
CYBRD1	1.07	2.09943	2.534e-35
CLCA4	1.07	2.09943	2.277e-18
TLCD2	1.07	2.09943	1.59e-09
DAPK2	1.07	2.09943	2.608e-08
EPB41L1	1.07	2.09943	9.779e-07
ZGPAT	1.07	2.09943	5.04e-05
LYST	1.06	2.08493	5.892e-27
PLCH2	1.06	2.08493	1.403e-24
JAK2	1.06	2.08493	5.521e-21
HPGD	1.06	2.08493	7.346e-20
LINC00665	1.06	2.08493	1.344e-11
NCF2	1.06	2.08493	7.927e-07
MUC19	1.06	2.08493	6.602e-11
MACROD2	1.05	2.07053	7.628e-05
SPAG16	1.05	2.07053	5.879e-08
MMP15	1.05	2.07053	8.526e-07
PLAU	1.04	2.05623	3.06e-12
MLYCD	1.04	2.05623	1.209e-08
SLC25A27	1.04	2.05623	1.061e-06
LINC01094	1.04	2.05623	1.754e-05
SCARNA5	1.04	2.05623	0.0008352
OSR1	1.04	2.05623	0.0008933
RALGDS	1.03	2.04202	9.163e-36
ALS2CL	1.03	2.04202	3.083e-23
KITLG	1.03	2.04202	1.074e-17
ANKRD20A11P	1.03	2.04202	1.946e-05
UCA1	1.03	2.04202	0.001733
BACH2	1.03	2.04202	1.079e-05
NCOA3	1.02	2.02792	1.237e-62
C1orf116	1.02	2.02792	1.086e-31
MIRLET7BHG	1.02	2.02792	3.831e-15
CRYAB	1.02	2.02792	1.448e-13
OTUD1	1.02	2.02792	2.299e-10
GNAO1	1.02	2.02792	0.0008401
STK36	1.01	2.01391	5.266e-14
ADGRF4	1.01	2.01391	2.192e-13
SMOX	1.01	2.01391	1.717e-12
ADM	1.01	2.01391	3.258e-09
CEL	1.01	2.01391	5.187e-06
SIRPB2	1.01	2.01391	1.617e-05
SPRR1A	1.01	2.01391	0.00571
AC073046.1	1.01	2.01391	0.006114
CTSA	1	2	5.23e-40
CRAT	1	2	1.081e-17
FAM84A	1	2	2.444e-12
BDNF	1	2	4.224e-07
GPR176	1	2	4.971e-05
KIF13A	0.99	1.98618	4.671e-29
C5AR2	0.99	1.98618	1.306e-17
LURAP1L	0.99	1.98618	4.456e-08
MAN1A1	0.99	1.98618	2.837e-05
SCEL	0.99	1.98618	0.0001072
LIME1	0.99	1.98618	0.004257
AKR1B10	0.98	1.97247	2.601e-16
PDK2	0.98	1.97247	2.313e-14
MYOT	0.98	1.97247	8.53e-12
CDH24	0.98	1.97247	1.578e-06
GFPT2	0.98	1.97247	0.000167
CTD-2270P14.5	0.98	1.97247	0.00059
FAM83F	0.97	1.95884	1.527e-34
ST6GAL1	0.97	1.95884	3.192e-34
YPEL2	0.97	1.95884	5.752e-17
CDR2L	0.97	1.95884	2.977e-14
PYROXD2	0.97	1.95884	0.0001548
LOC100506282	0.97	1.95884	0.0006907
NABP1	0.96	1.94531	5.223e-17
PAPLN	0.96	1.94531	1.578e-10
DQX1	0.96	1.94531	3.758e-09
MGLL	0.96	1.94531	2.995e-06
CCDC146	0.96	1.94531	0.0001648
ANG	0.96	1.94531	0.001315
SLC15A2	0.96	1.94531	0.001066
KANK4	0.95	1.93187	2.389e-32
RNF152	0.95	1.93187	9.038e-28
CCDC80	0.95	1.93187	3.124e-19
C6orf132	0.95	1.93187	1.571e-09
SNORD17	0.95	1.93187	0.0001893
DNAJC28	0.95	1.93187	0.002771
SIPA1L2	0.94	1.91853	8.514e-35
WNT5A	0.94	1.91853	7.49e-25
CALCOCO1	0.94	1.91853	3.978e-16
MIR600HG	0.94	1.91853	5.477e-09
PLA2G16	0.94	1.91853	0.007904
KIZ	0.93	1.90528	1.016e-29
TRIM29	0.93	1.90528	4.079e-28
DENND4A	0.93	1.90528	3.357e-25
SOX12	0.93	1.90528	4.514e-22
EPGN	0.93	1.90528	2.648e-20
C20orf194	0.93	1.90528	1.687e-19
FAM84B	0.93	1.90528	2.814e-19
ZNF140	0.93	1.90528	2.149e-10
TCEA2	0.93	1.90528	8.898e-08
EDN2	0.93	1.90528	1.263e-07
SAA2	0.93	1.90528	6.282e-05
RP11-480A16.1	0.93	1.90528	0.001211
AC007342.9	0.93	1.90528	0.006585
FAM213A	0.92	1.89212	1.417e-27
SH3PXD2B	0.92	1.89212	5.13e-27
RASSF6	0.92	1.89212	2.193e-26
CYB561A3	0.92	1.89212	8.759e-20
TTLL1	0.92	1.89212	1.609e-10
SLC47A2	0.92	1.89212	1.532e-06
AF127577.4	0.92	1.89212	3.267e-05
ERV3-1	0.92	1.89212	3.495e-05
MIR193BHG	0.92	1.89212	0.003511
ANKRD20A5P	0.92	1.89212	0.001065
LINC00235	0.92	1.89212	0.002251
LRRK2	0.91	1.87905	1.537e-18
PMEPA1	0.91	1.87905	7.067e-18
TWIST2	0.91	1.87905	1.631e-15
ST6GALNAC2	0.91	1.87905	6.027e-14
GPRC5A	0.91	1.87905	7.871e-13
LINC01133	0.91	1.87905	1.56e-09
GAS1	0.91	1.87905	2.808e-08
ZNF836	0.91	1.87905	2.946e-07
FRG1CP	0.91	1.87905	8.421e-07
WASH7P	0.91	1.87905	1.88e-06
CTD-2184D3.3	0.91	1.87905	2.943e-05
HMOX1	0.91	1.87905	3.481e-05
ELOVL5	0.9	1.86607	2.556e-40
COL17A1	0.9	1.86607	3.533e-36
SRC	0.9	1.86607	7.218e-17
FAM160A1	0.9	1.86607	2.636e-15
STARD5	0.9	1.86607	0.0002277
LINC02159	0.9	1.86607	0.0002332
ZNF136	0.9	1.86607	0.0003568
TMC6	0.9	1.86607	0.001888
RP11-1024P17.1	0.9	1.86607	0.007851
CDH1	0.89	1.85318	3.943e-41
CPNE1	0.89	1.85318	1.309e-31
ZCCHC6	0.89	1.85318	2.938e-28
ABCC2	0.89	1.85318	1.566e-22
SH3BP2	0.89	1.85318	9.118e-14
TLN2	0.89	1.85318	5.534e-08
ANKRD65	0.89	1.85318	1.093e-07
MST1	0.89	1.85318	5.258e-06
DIRAS1	0.89	1.85318	0.001878
AL035563.1	0.89	1.85318	0.00695
DSG3	0.88	1.84038	4.833e-29
FLRT3	0.88	1.84038	7.544e-28
STON2	0.88	1.84038	9.203e-23
RAB11FIP1	0.88	1.84038	7.858e-22
SEMA6D	0.88	1.84038	3.99e-16
PKIG	0.88	1.84038	1.989e-10
H2AFY2	0.88	1.84038	2.097e-10
PCDH1	0.88	1.84038	1.233e-09
YPEL3	0.88	1.84038	5.265e-08
COL7A1	0.88	1.84038	4.626e-07
LOC284454	0.88	1.84038	2.345e-05
LCAT	0.88	1.84038	0.000405
SLC6A9	0.88	1.84038	0.0006301
SRRM3	0.88	1.84038	0.002219
LOC102723834	0.88	1.84038	0.003924
TMEM140	0.88	1.84038	0.01575
SERINC3	0.87	1.82766	7.919e-38
LAMA5	0.87	1.82766	1.668e-28
MIR22HG	0.87	1.82766	1.53e-26
LPIN3	0.87	1.82766	3.469e-14
SH3RF2	0.87	1.82766	7.474e-14
KAT2B	0.87	1.82766	1.407e-07
SOX15	0.87	1.82766	9.863e-07
MEX3B	0.87	1.82766	2.791e-06
NOL4L	0.87	1.82766	4.474e-05
CTSK	0.87	1.82766	0.0002944
GNRH1	0.87	1.82766	0.01097
AC100757.2	0.87	1.82766	0.02382
CNTNAP2	0.87	1.82766	0.0008357
OSBPL2	0.86	1.81504	2.057e-31
MGA	0.86	1.81504	1.58e-18
IL17RC	0.86	1.81504	1.631e-15
COL2A1	0.86	1.81504	8.702e-10
PHEX	0.86	1.81504	3.19e-08
PGGHG	0.86	1.81504	2.413e-06
CSAD	0.86	1.81504	5.843e-05
AMACR	0.86	1.81504	0.0003129
CSRP2	0.86	1.81504	0.000528
ZNF583	0.86	1.81504	0.002113
BCL2L1	0.85	1.8025	8.11e-25
AJUBA	0.85	1.8025	1.317e-23
CD99L2	0.85	1.8025	1.08e-21
ACSF2	0.85	1.8025	2.109e-11
MYO5B	0.85	1.8025	1.933e-10
STAP2	0.85	1.8025	1.621e-08
SNTA1	0.85	1.8025	2.242e-08
PTGR1	0.85	1.8025	1.177e-05
CLDN1	0.85	1.8025	3.251e-05
CADM4	0.85	1.8025	0.0001056
C11orf71	0.85	1.8025	0.0002501
ENTPD3	0.85	1.8025	0.0002554
FAM171A2	0.85	1.8025	0.003403
RCSD1	0.85	1.8025	0.00516
ZNF222	0.85	1.8025	0.01131
NORAD	0.84	1.79005	3.623e-44
MAVS	0.84	1.79005	1.096e-27
CST3	0.84	1.79005	2.68e-26
DSP	0.84	1.79005	3.544e-25
RBM39	0.84	1.79005	4.776e-20
TWIST1	0.84	1.79005	1.833e-18
TLE3	0.84	1.79005	4.813e-18
IMPA2	0.84	1.79005	2.135e-14
RP4-591C20.9	0.84	1.79005	3.443e-06
RNF24	0.84	1.79005	8.727e-06
INHBA	0.84	1.79005	7.694e-05
VWA7	0.84	1.79005	0.009582
TLE1	0.83	1.77769	1.219e-15
TGFBR3	0.83	1.77769	1.334e-15
PLPP1	0.83	1.77769	9.591e-11
ZNF254	0.83	1.77769	7.307e-10
MIR34A	0.83	1.77769	8.366e-08
ABCG1	0.83	1.77769	4.572e-07
TNC	0.83	1.77769	1.314e-05
TMEM56	0.83	1.77769	0.01363
GM2A	0.82	1.76541	6.438e-23
PPP1R3D	0.82	1.76541	1.693e-08
ZNF350	0.82	1.76541	6.964e-08
SPOCK1	0.82	1.76541	9.768e-08
FYN	0.82	1.76541	7.096e-07
ZNF772	0.82	1.76541	1.614e-06
NFKBIZ	0.82	1.76541	9.332e-05
RP11-164P12.4	0.82	1.76541	0.0002862
MIR3936HG	0.82	1.76541	0.002684
KRT6B	0.81	1.75321	1.513e-12
ZNF133	0.81	1.75321	4.065e-12
CYP39A1	0.81	1.75321	7.248e-07
GRHL3	0.81	1.75321	2.234e-06
CXADR	0.81	1.75321	6.882e-05
LINC01619	0.81	1.75321	0.0001922
ZNF569	0.81	1.75321	0.0004103
PLD5	0.81	1.75321	0.001835
CES2	0.8	1.7411	4.773e-19
SRD5A1	0.8	1.7411	1.105e-16
REL	0.8	1.7411	3.943e-16
IRX5	0.8	1.7411	4.993e-13
PLEKHM1	0.8	1.7411	2.176e-11
SLC22A15	0.8	1.7411	1.719e-10
NECAB3	0.8	1.7411	2.058e-07
EREG	0.8	1.7411	2.865e-07
PIK3C2B	0.8	1.7411	8.028e-07
VWDE	0.8	1.7411	3.396e-06
ACTR5	0.8	1.7411	3.533e-05
ZNF331	0.8	1.7411	4.134e-05
GPC6	0.8	1.7411	4.307e-05
STEAP4	0.8	1.7411	0.0001067
RP5-1085F17.3	0.8	1.7411	0.0004066
SBF2-AS1	0.8	1.7411	0.001109
C20orf96	0.8	1.7411	0.00507
RIN2	0.79	1.72907	1.757e-30
KLHDC4	0.79	1.72907	8.099e-22
PFDN4	0.79	1.72907	1.687e-19
SPTLC3	0.79	1.72907	2.172e-19
MTSS1L	0.79	1.72907	3.596e-17
MICAL3	0.79	1.72907	7.088e-17
MAPK8IP3	0.79	1.72907	2.044e-12
SIRPA	0.79	1.72907	1.523e-11
PALMD	0.79	1.72907	5.298e-10
STX3	0.79	1.72907	1.503e-09
PHF1	0.79	1.72907	6.441e-08
TNFSF10	0.79	1.72907	3.011e-07
PUS10	0.79	1.72907	3.342e-07
NATD1	0.79	1.72907	0.0004263
ZNF429	0.79	1.72907	0.001003
JPH2	0.79	1.72907	0.003539
SOX4	0.78	1.71713	3.148e-24
PLCD3	0.78	1.71713	1.305e-23
FOSL2	0.78	1.71713	4.667e-21
VARS2	0.78	1.71713	9.008e-19
ZNF337	0.78	1.71713	2.301e-15
MITF	0.78	1.71713	6.924e-10
MAGI1	0.78	1.71713	3.866e-07
B3GLCT	0.78	1.71713	5.301e-07
NAPB	0.78	1.71713	4.183e-06
SYTL2	0.78	1.71713	8.387e-06
RP11-164P12.5	0.78	1.71713	0.0002862
GATA3	0.78	1.71713	0.000815
LMNTD2	0.78	1.71713	0.001214
FBLIM1	0.77	1.70527	1.53e-26
NDRG3	0.77	1.70527	1.813e-24
RNF114	0.77	1.70527	1.953e-22
CRNKL1	0.77	1.70527	1.162e-17
ARFRP1	0.77	1.70527	2.127e-13
OSER1	0.77	1.70527	1.135e-12
ANKEF1	0.77	1.70527	7.37e-12
KIAA1522	0.77	1.70527	1.01e-10
FAP	0.77	1.70527	3.583e-09
FKBP1B	0.77	1.70527	0.02467
PLCG1	0.76	1.69349	3.13e-25
CEP250	0.76	1.69349	5.648e-21
GRN	0.76	1.69349	7.37e-18
AKR1C1	0.76	1.69349	1.918e-15
CEP70	0.76	1.69349	3.067e-14
CSF1R	0.76	1.69349	2.995e-13
GBP2	0.76	1.69349	8.542e-10
AP5S1	0.76	1.69349	1.105e-09
UBASH3B	0.76	1.69349	1.336e-09
LLGL2	0.76	1.69349	1.903e-07
RILP	0.76	1.69349	4.422e-05
CRABP2	0.76	1.69349	0.0005763
UCN2	0.76	1.69349	0.001589
CDH10	0.76	1.69349	0.003934
WASH2P	0.76	1.69349	0.0008501
NSFL1C	0.75	1.68179	1.271e-29
SLC22A5	0.75	1.68179	7.07e-21
MMP28	0.75	1.68179	1.883e-17
PPP1R15A	0.75	1.68179	1.529e-16
VGLL3	0.75	1.68179	2.056e-16
SNN	0.75	1.68179	1.254e-14
CITED2	0.75	1.68179	1.699e-13
UNC5B	0.75	1.68179	2.814e-13
EME2	0.75	1.68179	3.547e-11
LINC02035	0.75	1.68179	4.872e-10
NTN4	0.75	1.68179	1.434e-08
FAM198B	0.75	1.68179	1.652e-08
IQSEC2	0.75	1.68179	3.649e-05
ZNF320	0.75	1.68179	0.0002921
ABTB2	0.75	1.68179	0.0008794
ZNF821	0.75	1.68179	0.001203
CMTM3	0.75	1.68179	0.006048
MISP	0.74	1.67018	0.01209
HMGN3	0.74	1.67018	5.577e-24
MAOA	0.74	1.67018	1.484e-17
BTBD3	0.74	1.67018	4.318e-16
SDC3	0.74	1.67018	3.175e-13
SOGA1	0.74	1.67018	3.06e-12
CYTH2	0.74	1.67018	3.429e-09
DLGAP4	0.74	1.67018	9.909e-09
PLIN4	0.74	1.67018	1.436e-05
ZNF419	0.74	1.67018	8.197e-05
SCARNA7	0.74	1.67018	0.0001591
ABHD4	0.74	1.67018	0.0003279
RTN2	0.74	1.67018	0.001123
LOC646214	0.74	1.67018	0.03543
KIF16B	0.73	1.65864	1.778e-17
TSPAN14	0.73	1.65864	4.81e-17
CYB5R1	0.73	1.65864	5.52e-17
SOAT1	0.73	1.65864	2.377e-15
BTG1	0.73	1.65864	3.655e-15
KLF4	0.73	1.65864	4.826e-14
DUSP16	0.73	1.65864	3.655e-12
PTPRF	0.73	1.65864	7.408e-12
PLK2	0.73	1.65864	4.81e-11
PXMP4	0.73	1.65864	7.079e-08
KIFC2	0.73	1.65864	1.58e-07
NCOA6	0.73	1.65864	3.837e-06
TBC1D10A	0.73	1.65864	1.38e-05
PPP2R2C	0.73	1.65864	1.408e-05
TNFRSF25	0.73	1.65864	9.807e-05
PAXIP1-AS2	0.73	1.65864	0.0003979
CCDC18-AS1	0.73	1.65864	0.0005191
ZBTB26	0.73	1.65864	0.001049
PPM1L	0.73	1.65864	0.001748
PTGES	0.72	1.64718	3.884e-29
TM9SF4	0.72	1.64718	1.175e-21
HSD17B12	0.72	1.64718	5.061e-21
FAM46A	0.72	1.64718	2.815e-15
SS18L1	0.72	1.64718	2.833e-12
SMAD3	0.72	1.64718	5.772e-12
TNIK	0.72	1.64718	1.316e-11
STRBP	0.72	1.64718	1.13e-10
ARHGEF37	0.72	1.64718	4.621e-10
SMPDL3A	0.72	1.64718	1.419e-08
EP300	0.72	1.64718	3.754e-08
AHSA2	0.72	1.64718	8.483e-08
ADAMTS7	0.72	1.64718	2.11e-07
NEXN	0.72	1.64718	7.022e-05
RAB26	0.72	1.64718	0.003189
PPP2R2B	0.72	1.64718	0.005917
DST	0.71	1.6358	3.768e-29
NEBL	0.71	1.6358	1.218e-18
SVIL	0.71	1.6358	3.168e-16
ACADSB	0.71	1.6358	3.291e-16
SH3PXD2A	0.71	1.6358	3.214e-14
TNFRSF21	0.71	1.6358	6.859e-14
ATXN1	0.71	1.6358	2.972e-07
DLC1	0.71	1.6358	8.754e-06
APBB3	0.71	1.6358	2.37e-05
PCIF1	0.71	1.6358	0.0006054
ARL14	0.71	1.6358	0.002241
SYTL3	0.71	1.6358	0.006467
OVOL2	0.71	1.6358	0.01877
BLCAP	0.7	1.6245	5.914e-22
ZFAS1	0.7	1.6245	7.028e-16
RALGAPA2	0.7	1.6245	3.625e-14
MTSS1	0.7	1.6245	2.651e-13
SRGAP2B	0.7	1.6245	8.124e-12
ZNF83	0.7	1.6245	9.026e-08
ZNF669	0.7	1.6245	4.875e-06
CFAP61	0.7	1.6245	8.154e-05
WHRN	0.7	1.6245	0.0001196
TP53I11	0.7	1.6245	0.0001389
FHDC1	0.7	1.6245	0.0001894
MMP7	0.7	1.6245	0.0009574
RP11-1023L17.1	0.7	1.6245	0.006028
SP6	0.7	1.6245	0.00645
HLA-DOB	0.7	1.6245	0.04229
IL18	0.69	1.61328	5.448e-26
RPS21	0.69	1.61328	8.723e-17
APOL2	0.69	1.61328	3.221e-10
MMP24-AS1	0.69	1.61328	5.346e-10
CROCC	0.69	1.61328	1.613e-09
SLITRK5	0.69	1.61328	1.448e-08
ZXDB	0.69	1.61328	2.257e-07
SEMA6C	0.69	1.61328	0.03105
ZNFX1	0.68	1.60214	3.086e-22
RAB22A	0.68	1.60214	3.359e-19
CHD6	0.68	1.60214	7.656e-19
ARFGAP1	0.68	1.60214	2.78e-17
FAM83A	0.68	1.60214	1.212e-16
KCNB1	0.68	1.60214	7.331e-16
FEM1C	0.68	1.60214	7.004e-14
PXDC1	0.68	1.60214	2.229e-11
CHST2	0.68	1.60214	2.709e-11
SLC16A4	0.68	1.60214	3.158e-10
C11orf63	0.68	1.60214	1.013e-06
WASH6P	0.68	1.60214	1.114e-05
SLCO4A1	0.68	1.60214	4.26e-05
RSPO2	0.68	1.60214	0.000125
MIR205HG	0.68	1.60214	0.0002378
ZNF600	0.68	1.60214	0.0004705
TNFAIP3	0.68	1.60214	0.003068
GATA6	0.68	1.60214	0.005439
PLEKHG3	0.67	1.59107	4.36e-19
CHMP4B	0.67	1.59107	1.243e-16
PSAP	0.67	1.59107	2.632e-16
BMP2K	0.67	1.59107	2.314e-15
PHLDB2	0.67	1.59107	1.808e-12
NOTCH1	0.67	1.59107	1.157e-10
BCL6	0.67	1.59107	3.332e-07
ZNF383	0.67	1.59107	2.054e-06
CBX7	0.67	1.59107	0.0003817
BMF	0.67	1.59107	0.01169
LY6D	0.67	1.59107	0.02103
KRT17	0.66	1.58008	3.329e-14
TGFBR2	0.66	1.58008	4.251e-14
LHFPL2	0.66	1.58008	7.421e-13
EDEM2	0.66	1.58008	9.616e-13
PCMTD2	0.66	1.58008	2.887e-11
EPB41L4B	0.66	1.58008	6.013e-10
TPRA1	0.66	1.58008	6.499e-10
ZNF468	0.66	1.58008	4.189e-08
GPR1	0.66	1.58008	8.613e-08
HOOK1	0.66	1.58008	9.868e-08
HOOK2	0.66	1.58008	1.648e-07
DRAM1	0.66	1.58008	2.181e-07
KCTD7	0.66	1.58008	0.000907
SHISA4	0.66	1.58008	0.001455
TMEM47	0.66	1.58008	0.001862
MALAT1	0.66	1.58008	0.02904
TRPC4AP	0.65	1.56917	1.213e-19
SRGAP2	0.65	1.56917	2.712e-13
TMEM64	0.65	1.56917	4.63e-13
STK35	0.65	1.56917	1.13e-12
DTX4	0.65	1.56917	3.036e-11
DAPL1	0.65	1.56917	3.013e-08
CDC14B	0.65	1.56917	6.215e-07
TCP11L1	0.65	1.56917	9.105e-07
ZNF211	0.65	1.56917	5.946e-05
ZNF701	0.65	1.56917	0.0003778
PLPP3	0.65	1.56917	0.005802
PLEKHO1	0.65	1.56917	0.005899
WASHC1	0.65	1.56917	0.006678
AMPD3	0.65	1.56917	0.02597
C11orf72	0.65	1.56917	0.0477
ZNF224	0.64	1.55833	1.611e-07
HSPH1	0.64	1.55833	2.627e-25
MCC	0.64	1.55833	3.361e-17
OGFR	0.64	1.55833	2.899e-16
TBC1D20	0.64	1.55833	2.861e-12
NR1D2	0.64	1.55833	1.865e-09
SMG7	0.64	1.55833	1.11e-08
BCL2L11	0.64	1.55833	2.253e-08
ZNF343	0.64	1.55833	6.906e-07
KLC4	0.64	1.55833	2.51e-06
TMC7	0.64	1.55833	2.97e-05
FBXL16	0.64	1.55833	0.0001258
RELL2	0.64	1.55833	0.0002295
LINC00504	0.64	1.55833	0.0006339
ZNF441	0.64	1.55833	0.00241
XIST	0.64	1.55833	0.003397
WASH5P	0.64	1.55833	0.004188
GAMT	0.64	1.55833	0.005148
AC092669.3	0.64	1.55833	0.01003
KDELR3	0.64	1.55833	0.02501
DDRGK1	0.63	1.54756	2.011e-18
ATRN	0.63	1.54756	3.415e-17
TMEM230	0.63	1.54756	9.352e-17
CRLS1	0.63	1.54756	1.881e-15
UQCC1	0.63	1.54756	1.191e-14
ANKRD50	0.63	1.54756	1.307e-11
KLHL24	0.63	1.54756	1.028e-10
SLC2A1	0.63	1.54756	2.837e-08
HERC2P3	0.63	1.54756	1.813e-05
ZNF528	0.63	1.54756	0.0001163
AC005154.6	0.63	1.54756	0.0001294
MIR200CHG	0.63	1.54756	0.0005526
MIR17HG	0.63	1.54756	0.007403
NRSN2-AS1	0.63	1.54756	0.0173
MROH6	0.59	1.50525	0.007824
RGS12	0.62	1.53688	3.692e-17
DNER	0.62	1.53688	8.54e-15
PDLIM1	0.62	1.53688	9.423e-15
ATP9A	0.62	1.53688	5.767e-14
RALGAPB	0.62	1.53688	8.756e-14
ASXL1	0.62	1.53688	2.028e-13
NFS1	0.62	1.53688	3.531e-11
LRP1	0.62	1.53688	4.421e-11
CDC25B	0.62	1.53688	1.29e-09
PLEKHH3	0.62	1.53688	3.141e-09
ZNF652	0.62	1.53688	2.795e-08
RAB40C	0.62	1.53688	4.158e-07
LIN7B	0.62	1.53688	3.236e-05
RASGEF1B	0.62	1.53688	0.001954
RAD9A	0.62	1.53688	0.003164
OLR1	0.62	1.53688	0.01188
HACD2	0.61	1.52626	1.181e-15
PSTPIP2	0.61	1.52626	9.411e-11
RNF217	0.61	1.52626	2.142e-09
CLK1	0.61	1.52626	2.712e-09
C9orf3	0.61	1.52626	4.321e-09
CCNL2	0.61	1.52626	5.541e-09
FGD6	0.61	1.52626	1.897e-08
CBFA2T2	0.61	1.52626	1.962e-08
LINC01468	0.61	1.52626	3.941e-08
NPR3	0.61	1.52626	1.703e-06
MPP7	0.61	1.52626	2.146e-06
KCCAT211	0.61	1.52626	4.318e-06
PDGFA	0.61	1.52626	0.0001996
PLA2G6	0.61	1.52626	0.001237
TEAD3	0.61	1.52626	0.001341
HCFC1R1	0.61	1.52626	0.003541
BIRC3	0.61	1.52626	0.004145
PABPC1L	0.61	1.52626	0.005054
WI2-1896O14.1	0.61	1.52626	0.008785
SOX6	0.61	1.52626	0.00695
USF2	0.6	1.51572	1.073e-14
ZC3H12C	0.6	1.51572	5.68e-14
SLPI	0.6	1.51572	1.061e-13
DSC3	0.6	1.51572	1.105e-13
YTHDF1	0.6	1.51572	1.399e-13
LSM14B	0.6	1.51572	1.302e-11
FASTKD5	0.6	1.51572	1.377e-10
PBXIP1	0.6	1.51572	7.43e-09
ARMC5	0.6	1.51572	3.291e-06
ACOT8	0.6	1.51572	8.932e-05
TAF4	0.6	1.51572	0.0001984
KMT5C	0.6	1.51572	0.0004705
VPS9D1	0.6	1.51572	0.0009418
DDIT3	0.6	1.51572	0.002468
TTC30A	0.6	1.51572	0.002604
PDRG1	0.6	1.51572	0.003298
PAM	0.59	1.50525	1.823e-19
SLC12A4	0.59	1.50525	3.067e-14
EEF2K	0.59	1.50525	4.285e-13
FADS3	0.59	1.50525	6.662e-12
ACAP3	0.59	1.50525	1.553e-09
TTI1	0.59	1.50525	4.947e-09
ZNF134	0.59	1.50525	9.094e-08
ZNF266	0.59	1.50525	1.035e-06
ADA	0.59	1.50525	3.318e-06
COL28A1	0.59	1.50525	4.139e-06
HOXC13	0.59	1.50525	4.777e-06
DUXAP9	0.59	1.50525	1.09e-05
GLCCI1	0.59	1.50525	1.136e-05
WDR27	0.59	1.50525	2.553e-05
LPCAT2	0.59	1.50525	7.476e-05
ZNF432	0.59	1.50525	0.0002855
SELENOH	0.59	1.50525	0.0007746
ABAT	0.59	1.50525	0.001276
PCDHA12	0.59	1.50525	0.003178
HSPA2	0.59	1.50525	0.003728
PRDM1	0.59	1.50525	0.004594
MROH6	0.59	1.50525	0.007824
ZDHHC7	0.58	1.49485	1.018e-17
NDRG1	0.58	1.49485	3.011e-17
ELL2	0.58	1.49485	1.185e-16
PHF20	0.58	1.49485	5.018e-14
JAG1	0.58	1.49485	7.786e-13
SH3BGRL	0.58	1.49485	1.639e-12
ESF1	0.58	1.49485	6.53e-11
LRIG3	0.58	1.49485	7.089e-10
ZBTB43	0.58	1.49485	1.602e-09
L3MBTL2	0.58	1.49485	3.535e-09
JRK	0.58	1.49485	1.064e-08
PPARGC1B	0.58	1.49485	4.369e-08
ABHD17B	0.58	1.49485	1.952e-06
KAT14	0.58	1.49485	2.298e-06
ABCA5	0.58	1.49485	9.047e-06
ZNF251	0.58	1.49485	1.691e-05
RAPGEF5	0.58	1.49485	4.808e-05
RHOU	0.58	1.49485	0.0003017
INPP5D	0.58	1.49485	0.002104
C15orf52	0.58	1.49485	0.002244
FNIP2	0.58	1.49485	0.00935
DGCR6	0.58	1.49485	0.01191
DDX17	0.57	1.48452	1.06e-19
B4GALT5	0.57	1.48452	1.229e-13
TPD52L2	0.57	1.48452	6.155e-13
CTSD	0.57	1.48452	8.459e-13
MKKS	0.57	1.48452	4.287e-09
VPS16	0.57	1.48452	1.938e-08
ULK1	0.57	1.48452	4.572e-07
PDZD2	0.57	1.48452	3.979e-05
TNNT1	0.57	1.48452	7.387e-05
PCDHAC1	0.57	1.48452	0.0002321
ZNF107	0.57	1.48452	0.000725
SWT1	0.57	1.48452	0.001222
PIM1	0.57	1.48452	0.01261
SNORA12	0.57	1.48452	0.02022
ITCH	0.56	1.47427	1.837e-12
ARHGEF4	0.56	1.47427	3.878e-12
PERP	0.56	1.47427	4.358e-12
MAST4	0.56	1.47427	2.624e-10
DYNLRB1	0.56	1.47427	5.796e-10
CLK4	0.56	1.47427	8.742e-10
PRKAB2	0.56	1.47427	8.808e-10
SCD5	0.56	1.47427	2.167e-09
CUL9	0.56	1.47427	1.224e-08
MTHFD2L	0.56	1.47427	1.914e-08
MINDY2	0.56	1.47427	1.18e-07
TPD52L1	0.56	1.47427	9.77e-07
CDK5RAP3	0.56	1.47427	1.103e-06
NREP	0.56	1.47427	0.0005537
RRAGC	0.56	1.47427	0.001875
ZNF32	0.56	1.47427	0.003857
CTD-2184D3.5	0.56	1.47427	0.00517
CXCL2	0.56	1.47427	0.02375
GNAS	0.55	1.46409	3.441e-20
DSTN	0.55	1.46409	5.352e-19
PTPRK	0.55	1.46409	4.761e-13
CD9	0.55	1.46409	5.411e-12
ADNP	0.55	1.46409	1.314e-11
INPPL1	0.55	1.46409	8.372e-11
CHST15	0.55	1.46409	1.592e-09
ENTPD6	0.55	1.46409	3.45e-09
RSRP1	0.55	1.46409	6.38e-08
FAM193B	0.55	1.46409	8.653e-08
ZNF91	0.55	1.46409	2.422e-07
GMEB2	0.55	1.46409	1.531e-06
TEAD2	0.55	1.46409	1.8e-06
AHR	0.55	1.46409	2.264e-06
RNF44	0.55	1.46409	2.41e-06
SECTM1	0.55	1.46409	5.211e-06
FBXO44	0.55	1.46409	1.33e-05
C11orf95	0.55	1.46409	4.848e-05
ZC3H12A	0.55	1.46409	0.0003381
BIK	0.55	1.46409	0.003123
ZFP14	0.55	1.46409	0.009959
PRNP	0.54	1.45397	5.258e-21
CAV1	0.54	1.45397	6.927e-19
PTPN1	0.54	1.45397	4.006e-15
DLG1	0.54	1.45397	7.872e-15
ERGIC3	0.54	1.45397	5.019e-14
MSI2	0.54	1.45397	1.948e-12
PRPF6	0.54	1.45397	3.216e-12
PNLIPRP3	0.54	1.45397	7.837e-12
CSTA	0.54	1.45397	1.079e-11
DNAJC5	0.54	1.45397	1.897e-11
RB1CC1	0.54	1.45397	2.247e-10
MAPKBP1	0.54	1.45397	2.771e-10
C1orf21	0.54	1.45397	3.138e-10
RAE1	0.54	1.45397	9.019e-10
PRSS12	0.54	1.45397	5.697e-09
TP53INP1	0.54	1.45397	1.868e-08
A4GALT	0.54	1.45397	1.997e-08
LGR4	0.54	1.45397	1.037e-07
ANK3	0.54	1.45397	2.614e-07
FAM46B	0.54	1.45397	3.778e-07
CREBRF	0.54	1.45397	9.716e-07
SCAND1	0.54	1.45397	1.928e-06
KLF8	0.54	1.45397	6.647e-06
VEGFB	0.54	1.45397	4.905e-05
PAQR7	0.54	1.45397	0.0001278
NALCN	0.54	1.45397	0.0001371
ZSCAN9	0.54	1.45397	0.00147
TMEM40	0.54	1.45397	0.0101
ERBB3	0.54	1.45397	0.01716
FMN1	0.54	1.45397	0.002767
DDX27	0.53	1.44393	2.03e-11
ZBTB4	0.53	1.44393	1.16e-07
PNPLA2	0.53	1.44393	2.27e-07
IGSF8	0.53	1.44393	4.898e-07
GXYLT2	0.53	1.44393	9.982e-06
ZNF431	0.53	1.44393	1.844e-05
PLPPR2	0.53	1.44393	2.248e-05
ZCCHC3	0.53	1.44393	4.453e-05
RND3	0.53	1.44393	5.168e-05
DOCK4	0.53	1.44393	0.0001561
POFUT2	0.53	1.44393	0.000208
AHDC1	0.53	1.44393	0.0002524
R3HDM2	0.53	1.44393	0.0006555
STX16	0.53	1.44393	0.001156
MIEF2	0.53	1.44393	0.004878
FAM110A	0.53	1.44393	0.01403
RDH10	0.53	1.44393	0.01521
ZNF649	0.53	1.44393	0.01667
IFNGR1	0.52	1.43396	4.337e-14
SLC6A15	0.52	1.43396	1.256e-13
SNX5	0.52	1.43396	1.421e-13
IGF1R	0.52	1.43396	1.321e-10
PDXK	0.52	1.43396	1.634e-10
FOXO3	0.52	1.43396	3.692e-10
SEMA3F	0.52	1.43396	3.583e-09
SNX33	0.52	1.43396	4.4e-08
BAIAP2	0.52	1.43396	8.015e-08
GRK3	0.52	1.43396	1.355e-07
PFKFB2	0.52	1.43396	5.129e-07
RAB8B	0.52	1.43396	6.941e-07
METRN	0.52	1.43396	5.007e-06
FLVCR2	0.52	1.43396	3.477e-05
FLCN	0.52	1.43396	5.251e-05
USP35	0.52	1.43396	0.0001407
GOLGA8A	0.52	1.43396	0.0002481
CPNE7	0.52	1.43396	0.0002633
TCEAL3	0.52	1.43396	0.0003473
SMIM26	0.52	1.43396	0.001346
RFX2	0.52	1.43396	0.001804
PCDHB14	0.52	1.43396	0.005601
MTMR11	0.52	1.43396	0.011
KLF5	0.51	1.42405	1.123e-17
CSNK2A1	0.51	1.42405	3.055e-14
CRIM1	0.51	1.42405	3.254e-13
ATP5E	0.51	1.42405	4.084e-13
FAH	0.51	1.42405	3.664e-07
TACSTD2	0.51	1.42405	4.872e-07
PNRC1	0.51	1.42405	8.092e-07
LNX2	0.51	1.42405	9.934e-07
CENPT	0.51	1.42405	1.183e-06
TCFL5	0.51	1.42405	2.476e-06
ADRB2	0.51	1.42405	2.663e-06
ZNF195	0.51	1.42405	7.461e-06
MRGBP	0.51	1.42405	1.235e-05
SH3BP5	0.51	1.42405	1.823e-05
ZFYVE1	0.51	1.42405	3.72e-05
DLK2	0.51	1.42405	7.531e-05
DNTTIP1	0.51	1.42405	0.0001155
GABPB1-AS1	0.51	1.42405	0.0001346
HERC3	0.51	1.42405	0.0002649
CRELD1	0.51	1.42405	0.0008109
PIDD1	0.51	1.42405	0.004917
PPFIBP2	0.51	1.42405	0.006807
ZNF607	0.51	1.42405	0.00944
SRSF5	0.51	1.42405	0.009959
ITGA6	0.5	1.41421	2.681e-14
FKBP1A	0.5	1.41421	1.729e-12
ADGRA3	0.5	1.41421	3.076e-12
FAM210B	0.5	1.41421	4.357e-12
STAU1	0.5	1.41421	5.155e-12
IDH3B	0.5	1.41421	4.894e-11
IRX3	0.5	1.41421	9.71e-11
STK4	0.5	1.41421	1.681e-10
PIGT	0.5	1.41421	2.058e-10
ITGB8	0.5	1.41421	3.701e-10
TP53BP2	0.5	1.41421	2.758e-09
AFF1	0.5	1.41421	3.585e-08
ZNF512B	0.5	1.41421	6.426e-08
HOMER3	0.5	1.41421	1.403e-07
PANK2	0.5	1.41421	2.438e-07
BASP1	0.5	1.41421	2.579e-07
LZTS2	0.5	1.41421	8.174e-07
CDK5RAP1	0.5	1.41421	2.246e-06
RALGPS2	0.5	1.41421	2.797e-06
TAP1	0.5	1.41421	7.186e-06
CMIP	0.5	1.41421	1.797e-05
PGRMC2	0.5	1.41421	1.849e-05
CBLB	0.5	1.41421	0.0001589
ZNF550	0.5	1.41421	0.004143
CCBE1	0.5	1.41421	0.004792
FGFR2	0.5	1.41421	0.006188
NFASC	0.5	1.41421	0.01056
XRN2	0.49	1.40444	1.78e-13
GID8	0.49	1.40444	3.327e-09
MXI1	0.49	1.40444	4.225e-09
DNMBP	0.49	1.40444	1.14e-07
DGKA	0.49	1.40444	1.614e-06
PAN2	0.49	1.40444	2.081e-06
GABARAPL1	0.49	1.40444	2.463e-06
ITPRIP	0.49	1.40444	4.328e-06
KLHL21	0.49	1.40444	1.342e-05
MT1X	0.49	1.40444	1.539e-05
TGIF2	0.49	1.40444	1.739e-05
ZNF124	0.49	1.40444	4.622e-05
GSTA4	0.49	1.40444	9.03e-05
MOCS3	0.49	1.40444	0.0001183
PPDPF	0.49	1.40444	0.0004781
TFAP2A	0.49	1.40444	0.0005045
ARHGAP27	0.49	1.40444	0.001308
ANO8	0.49	1.40444	0.001369
RAB11FIP4	0.49	1.40444	0.003053
UNKL	0.49	1.40444	0.005029
KLHDC8B	0.49	1.40444	0.01031
SCARNA21	0.49	1.40444	0.01092
Z99129.4	0.49	1.40444	0.01326
WDR63	0.49	1.40444	0.01649
SEC31B	0.49	1.40444	0.02185
KIF3B	0.48	1.39474	1.354e-11
ARRDC3	0.48	1.39474	1.354e-11
TXNIP	0.48	1.39474	1.884e-11
ATP1B3	0.48	1.39474	1.171e-09
LAMB2	0.48	1.39474	7.169e-09
ARFGEF2	0.48	1.39474	1.06e-08
DDR1	0.48	1.39474	2.724e-08
SLC37A2	0.48	1.39474	7.688e-08
DIRC2	0.48	1.39474	3.628e-07
PBX1	0.48	1.39474	2.102e-06
AHNAK2	0.48	1.39474	3.713e-06
GABPB2	0.48	1.39474	1.002e-05
SSH3	0.48	1.39474	2.205e-05
PNISR	0.48	1.39474	3.501e-05
ROGDI	0.48	1.39474	0.0002235
ZNF426	0.48	1.39474	0.000318
CLSTN3	0.48	1.39474	0.002093
CYP4F3	0.48	1.39474	0.00359
MTCL1	0.48	1.39474	0.003997
BX322557.10	0.48	1.39474	0.0091
STRIP2	0.48	1.39474	0.01162
ROBO1	0.47	1.38511	1.645e-12
APMAP	0.47	1.38511	3.295e-11
MYO10	0.47	1.38511	1.379e-09
PSMF1	0.47	1.38511	1.162e-08
RIPK4	0.47	1.38511	2.698e-08
BACH1	0.47	1.38511	3.058e-08
HBP1	0.47	1.38511	3.776e-08
RNF11	0.47	1.38511	8.077e-08
FERMT1	0.47	1.38511	2.201e-07
SPINT1	0.47	1.38511	3.596e-07
CFLAR	0.47	1.38511	9.679e-07
ANKZF1	0.47	1.38511	2.393e-06
GLMP	0.47	1.38511	3.044e-05
ELMO2	0.47	1.38511	0.0001431
SLC12A6	0.47	1.38511	0.0002088
AAR2	0.47	1.38511	0.0002152
MID1	0.47	1.38511	0.0002646
RAET1G	0.47	1.38511	0.0008387
HHAT	0.47	1.38511	0.00142
GPR137	0.47	1.38511	0.00428
MRNIP	0.47	1.38511	0.006768
MISP	0.47	1.38511	0.01209
RCBTB2	0.47	1.38511	0.01539
UGDH-AS1	0.47	1.38511	0.02948
CAMSAP3	0.471781	1.38682	0.0325194
ABLIM1	0.46	1.37554	3.509e-10
DIP2B	0.46	1.37554	3.826e-07
FBXW7	0.46	1.37554	4.717e-07
ASAP3	0.46	1.37554	7.467e-07
ZBTB10	0.46	1.37554	4.2e-06
RNF19B	0.46	1.37554	5.025e-06
RAB11FIP2	0.46	1.37554	1.32e-05
TP53I13	0.46	1.37554	4.698e-05
PISD	0.46	1.37554	6.503e-05
SIRT7	0.46	1.37554	0.0003657
ZSCAN31	0.46	1.37554	0.001249
GSN	0.464419	1.37976	3.16736e-08
WASH3P	0.46	1.37554	0.03649
APP	0.45	1.36604	6.105e-12
PTPRM	0.45	1.36604	3.253e-09
MFGE8	0.45	1.36604	8.214e-09
CDS2	0.45	1.36604	1.823e-08
RTFDC1	0.45	1.36604	2.76e-08
DCUN1D3	0.45	1.36604	9.349e-08
ZBTB40	0.45	1.36604	1.626e-07
TMEM63B	0.45	1.36604	3.901e-07
ZFAND5	0.45	1.36604	3.968e-07
UGCG	0.45	1.36604	4.057e-06
BTG3	0.45	1.36604	5.87e-06
MTG2	0.45	1.36604	1.84e-05
PCED1A	0.45	1.36604	6.77e-05
ATP2B4	0.45	1.36604	8.219e-05
MAFG	0.45	1.36604	9.428e-05
BTG2	0.45	1.36604	9.807e-05
ZBTB5	0.45	1.36604	0.0002621
EZH1	0.45	1.36604	0.0004245
CYFIP2	0.45	1.36604	0.0009369
LOC728975	0.45	1.36604	0.004959
FAM49A	0.45	1.36604	0.006292
ZMIZ2	0.45	1.36604	0.006341
CD55	0.44	1.3566	2.394e-10
SDC4	0.44	1.3566	3.617e-10
RIOK3	0.44	1.3566	3.258e-09
GRB10	0.44	1.3566	2.18e-08
ABCC5	0.44	1.3566	3.808e-08
ANKRD11	0.44	1.3566	3.86e-08
RBCK1	0.44	1.3566	6.457e-07
NAA20	0.44	1.3566	2.079e-06
SWAP70	0.44	1.3566	2.158e-06
ELF4	0.44	1.3566	3.96e-06
OPTN	0.44	1.3566	6.985e-06
DDB2	0.44	1.3566	3.154e-05
MGME1	0.44	1.3566	5.095e-05
SRGAP1	0.44	1.3566	5.965e-05
DHRS1	0.44	1.3566	6.955e-05
GIGYF1	0.44	1.3566	0.0001097
CDKN1C	0.44	1.3566	0.0001591
CDKAL1	0.44	1.3566	0.0003705
BRI3	0.44	1.3566	0.0004264
ZNF766	0.44	1.3566	0.0004505
CTNNBL1	0.44	1.3566	0.0005964
TBX3	0.44	1.3566	0.0007251
ING4	0.44	1.3566	0.001905
PLAGL2	0.44	1.3566	0.002962
TYMS	0.44	1.3566	0.01531
NUPR1	0.440027	1.35663	0.0184418
EIF4A2	0.43	1.34723	3.24e-12
PRDX5	0.43	1.34723	1.819e-10
FTL	0.43	1.34723	2.54e-08
FBXW2	0.43	1.34723	3.664e-08
JUN	0.43	1.34723	1.392e-07
ABCA12	0.43	1.34723	1.53e-07
GGA2	0.43	1.34723	1.758e-06
SEMA4B	0.43	1.34723	3.493e-06
SNRPB2	0.43	1.34723	3.507e-06
HIVEP2	0.43	1.34723	5.959e-06
PIR	0.43	1.34723	6.91e-06
EPS8L2	0.43	1.34723	2.431e-05
DUSP14	0.43	1.34723	3.005e-05
KLHDC2	0.43	1.34723	4.414e-05
CASZ1	0.43	1.34723	4.805e-05
RCL1	0.43	1.34723	4.979e-05
STIM1	0.43	1.34723	8.888e-05
WBP2	0.43	1.34723	0.0001777
NXF1	0.43	1.34723	0.0002844
TTYH3	0.43	1.34723	0.000286
ITPA	0.43	1.34723	0.0003566
HKR1	0.43	1.34723	0.0004386
DHX35	0.43	1.34723	0.003817
ANO9	0.43	1.34723	0.004604
PELI3	0.43	1.34723	0.005132
ZNF354C	0.43	1.34723	0.007558
STARD10	0.43	1.34723	0.007558
ZSCAN2	0.43	1.34723	0.008289
TMEM184A	0.43	1.34723	0.008411
GMIP	0.43	1.34723	0.009993
KANK1	0.42	1.33793	5.645e-10
HM13	0.42	1.33793	1.255e-09
UBE2H	0.42	1.33793	7.967e-09
PTPRA	0.42	1.33793	4.713e-08
IRF6	0.42	1.33793	1.149e-07
TNKS1BP1	0.42	1.33793	1.297e-07
LIMA1	0.42	1.33793	1.905e-07
CENPB	0.42	1.33793	4.366e-07
PPP1R18	0.42	1.33793	1.308e-06
MROH1	0.42	1.33793	1.503e-06
PLEKHM2	0.42	1.33793	2.14e-06
EIF6	0.42	1.33793	3.172e-06
NT5C2	0.42	1.33793	9.241e-06
PHLDA3	0.42	1.33793	9.342e-06
NOTCH2NL	0.42	1.33793	0.0001286
UTRN	0.42	1.33793	0.000192
GFOD1	0.42	1.33793	0.0003667
SPINK5	0.42	1.33793	0.0005487
MIB2	0.42	1.33793	0.0005585
ALDH3A1	0.42	1.33793	0.0006127
RBBP9	0.42	1.33793	0.0007189
BAX	0.42	1.33793	0.0008651
PLD1	0.42	1.33793	0.00136
PRDM2	0.42	1.33793	0.001367
TMEM185A	0.42	1.33793	0.002122
NDUFAF5	0.42	1.33793	0.002244
HIST1H4H	0.42	1.33793	0.004424
POLR3F	0.42	1.33793	0.004658
KLHL29	0.42	1.33793	0.006246
TBC1D13	0.42	1.33793	0.007782
SNX21	0.42	1.33793	0.01112
MAP3K5	0.41	1.32869	4.218e-09
SP1	0.41	1.32869	1.39e-08
SNX13	0.41	1.32869	1.742e-08
CLDND1	0.41	1.32869	1.519e-07
CTSB	0.41	1.32869	9.636e-07
FZD8	0.41	1.32869	1.218e-06
GNPDA1	0.41	1.32869	1.401e-05
ARHGEF28	0.41	1.32869	2.207e-05
RPRD1B	0.41	1.32869	3.117e-05
DUXAP8	0.41	1.32869	8.843e-05
CTSH	0.41	1.32869	9.584e-05
TJAP1	0.41	1.32869	0.0001121
DFNA5	0.41	1.32869	0.0001218
FCHSD1	0.41	1.32869	0.0002281
AMOTL2	0.41	1.32869	0.0002996
NRBP2	0.41	1.32869	0.0004594
GPR161	0.41	1.32869	0.001404
NBPF14	0.41	1.32869	0.002246
ZNF841	0.41	1.32869	0.002568
SLC9A8	0.41	1.32869	0.002638
USP21	0.41	1.32869	0.003009
MOB3C	0.41	1.32869	0.0052
TOP3B	0.41	1.32869	0.006678
ABHD6	0.41	1.32869	0.01477
PPP2R5B	0.41	1.32869	0.01853
ZSWIM1	0.41	1.32869	0.02059
PLXNB2	0.4	1.31951	4.306e-08
EIF4EBP2	0.4	1.31951	1.096e-07
DIDO1	0.4	1.31951	1.907e-07
LAPTM4A	0.4	1.31951	1.763e-06
TRIM56	0.4	1.31951	2.664e-06
OGFRL1	0.4	1.31951	4.231e-06
PEX13	0.4	1.31951	5.061e-06
TAB3	0.4	1.31951	6.996e-06
ASAP2	0.4	1.31951	1.561e-05
SQSTM1	0.4	1.31951	2.697e-05
VAPB	0.4	1.31951	3.481e-05
NARFL	0.4	1.31951	4.194e-05
PCYT2	0.4	1.31951	7.557e-05
C22orf29	0.4	1.31951	9.031e-05
ATP11A	0.4	1.31951	0.0001052
ZNF260	0.4	1.31951	0.0002152
IRF2BP2	0.4	1.31951	0.000232
EFNA1	0.4	1.31951	0.0003303
RAB30	0.4	1.31951	0.002262
DNAJB9	0.4	1.31951	0.00258
RASA3	0.4	1.31951	0.003113
TET3	0.4	1.31951	0.003185
HDAC5	0.4	1.31951	0.003624
ZNF675	0.4	1.31951	0.00621
CBX2	0.4	1.31951	0.007493
ZNF407	0.4	1.31951	0.008239
ZNF525	0.4	1.31951	0.008866
KCNIP3	0.4	1.31951	0.01216
HERC2P2	0.4	1.31951	0.0157
CHD2	0.39	1.31039	8.73e-08
SAMD9	0.39	1.31039	1.654e-07
FNBP1L	0.39	1.31039	2.577e-07
TXNRD1	0.39	1.31039	3.621e-07
ISCU	0.39	1.31039	5.01e-07
RALY	0.39	1.31039	1.595e-06
ARFGAP3	0.39	1.31039	2.701e-06
NFE2L1	0.39	1.31039	5.725e-06
PDDC1	0.39	1.31039	6.726e-06
CSTF1	0.39	1.31039	7.605e-06
TNFRSF10D	0.39	1.31039	9.871e-06
ARAP1	0.39	1.31039	1.136e-05
ZNF217	0.39	1.31039	1.471e-05
FERMT2	0.39	1.31039	1.851e-05
BMP1	0.39	1.31039	3.717e-05
CERS6	0.39	1.31039	7.01e-05
PPP1R12B	0.39	1.31039	8.002e-05
TP53RK	0.39	1.31039	9.428e-05
MIR100HG	0.39	1.31039	0.000118
RREB1	0.39	1.31039	0.0002063
AKAP17A	0.39	1.31039	0.0002703
UCKL1	0.39	1.31039	0.0003063
SYS1	0.39	1.31039	0.0003397
KIAA1217	0.39	1.31039	0.0004104
MEGF6	0.39	1.31039	0.0004574
GAN	0.39	1.31039	0.0004811
KCNK1	0.39	1.31039	0.001042
DENND2C	0.39	1.31039	0.001643
ARHGEF40	0.39	1.31039	0.001825
C9orf85	0.39	1.31039	0.002496
TASP1	0.39	1.31039	0.002906
ZMYM5	0.39	1.31039	0.003749
MAPRE3	0.39	1.31039	0.004568
GSE1	0.39	1.31039	0.004699
TCP11L2	0.39	1.31039	0.006547
UNK	0.39	1.31039	0.01086
C15orf65	0.39	1.31039	0.01209
THRB	0.39	1.31039	0.0125
PVT1	0.39	1.31039	0.01761
KDR	0.39	1.31039	0.02087
ZNF26	0.39	1.31039	0.03611
EIF2S2	0.38	1.30134	1.617e-08
F11R	0.38	1.30134	1.96e-07
ZNF770	0.38	1.30134	2.875e-07
KIF21A	0.38	1.30134	5.469e-07
ADH5	0.38	1.30134	9.113e-07
SRRM2	0.38	1.30134	1.652e-06
DAB2IP	0.38	1.30134	2.913e-06
NISCH	0.38	1.30134	6.9e-06
EMC3	0.38	1.30134	8.978e-06
LPIN1	0.38	1.30134	1.266e-05
EFNB1	0.38	1.30134	1.942e-05
CYLD	0.38	1.30134	3.09e-05
ENDOD1	0.38	1.30134	3.849e-05
PPP2R3A	0.38	1.30134	0.0001045
RTTN	0.38	1.30134	0.0001166
KIAA0907	0.38	1.30134	0.0001764
HDAC6	0.38	1.30134	0.0002887
PRPS2	0.38	1.30134	0.0003066
SLC46A1	0.38	1.30134	0.0003925
HS1BP3	0.38	1.30134	0.001077
NIT1	0.38	1.30134	0.001279
MAP1LC3B	0.38	1.30134	0.003659
LTB4R	0.38	1.30134	0.003733
JDP2	0.38	1.30134	0.004498
ALG12	0.38	1.30134	0.005093
ANXA3	0.38	1.30134	0.006167
IFT140	0.38	1.30134	0.006672
SNX8	0.38	1.30134	0.006708
ZNF761	0.38	1.30134	0.01067
ZNF234	0.38	1.30134	0.0129
RP1-272L16.1	0.38	1.30134	0.01464
DGKH	0.38	1.30134	0.01633
FAXDC2	0.38	1.30134	0.02192
RPN2	0.37	1.29235	1.069e-09
TMBIM1	0.37	1.29235	9.414e-09
FRMD6	0.37	1.29235	1.375e-07
TEX2	0.37	1.29235	5.872e-07
AMOTL1	0.37	1.29235	9.471e-07
AKR1C2	0.37	1.29235	4.143e-06
KLF3	0.37	1.29235	5.043e-06
VPS13B	0.37	1.29235	8.461e-06
TULP4	0.37	1.29235	8.951e-06
ETS2	0.37	1.29235	2.398e-05
MAPRE1	0.37	1.29235	2.769e-05
AFAP1	0.37	1.29235	3.041e-05
FTH1	0.37	1.29235	4.274e-05
SNTB2	0.37	1.29235	4.887e-05
SESN3	0.37	1.29235	6.503e-05
KIAA2026	0.37	1.29235	8.335e-05
SEL1L3	0.37	1.29235	0.0001247
DPM1	0.37	1.29235	0.0001528
CARD6	0.37	1.29235	0.0001981
CLIP4	0.37	1.29235	0.0002668
HTR7	0.37	1.29235	0.0004594
CREBZF	0.37	1.29235	0.0005336
MRI1	0.37	1.29235	0.0006416
MYSM1	0.37	1.29235	0.00113
ERN1	0.37	1.29235	0.001342
LPAR6	0.37	1.29235	0.001379
TBC1D22A	0.37	1.29235	0.001841
CCDC14	0.37	1.29235	0.00283
STARD13	0.37	1.29235	0.003021
BCAS3	0.37	1.29235	0.003289
FOXN3	0.37	1.29235	0.003438
PORCN	0.37	1.29235	0.008362
TBC1D17	0.37	1.29235	0.01182
NHLRC3	0.37	1.29235	0.0131
TNNI2	0.37	1.29235	0.01319
TESK1	0.37	1.29235	0.01633
ZNF805	0.37	1.29235	0.04932
SFRP1	0.36	1.28343	1.593e-07
ID1	0.36	1.28343	2.764e-07
OIP5-AS1	0.36	1.28343	3.438e-07
VAT1	0.36	1.28343	2.349e-06
SOS2	0.36	1.28343	2.708e-06
ALDH9A1	0.36	1.28343	3.227e-05
LDB1	0.36	1.28343	6.943e-05
FAM13A	0.36	1.28343	0.0001042
AKAP13	0.36	1.28343	0.0001347
NCK1	0.36	1.28343	0.0001651
SH3YL1	0.36	1.28343	0.0003457
EML1	0.36	1.28343	0.0004075
HEXA	0.36	1.28343	0.0004201
DGAT1	0.36	1.28343	0.001153
TPMT	0.36	1.28343	0.001503
MTMR10	0.36	1.28343	0.001795
TUBGCP6	0.36	1.28343	0.002197
DUOX1	0.36	1.28343	0.002277
AHCYL2	0.36	1.28343	0.003206
MANBAL	0.36	1.28343	0.003397
PHLDB3	0.36	1.28343	0.003444
COL6A1	0.36	1.28343	0.004421
NFKB2	0.36	1.28343	0.005015
MAML2	0.36	1.28343	0.005691
SRGAP2C	0.36	1.28343	0.006859
SELENOO	0.36	1.28343	0.007381
USP4	0.36	1.28343	0.009831
ZNF776	0.36	1.28343	0.01757
TMEM159	0.36	1.28343	0.02172
AMDHD2	0.36	1.28343	0.0486
EFEMP1	0.35	1.27456	3.521e-07
PTTG1IP	0.35	1.27456	5.998e-07
SLC38A2	0.35	1.27456	1.378e-06
KRT5	0.35	1.27456	2.406e-06
CD109	0.35	1.27456	5.884e-06
ARL6IP5	0.35	1.27456	1.227e-05
VPS41	0.35	1.27456	4.358e-05
SNCG	0.35	1.27456	7.893e-05
PARD3	0.35	1.27456	0.0002293
ZNF354A	0.35	1.27456	0.0008418
SUGP2	0.35	1.27456	0.0008849
AGAP1	0.35	1.27456	0.001123
DYRK2	0.35	1.27456	0.001212
GZF1	0.35	1.27456	0.001533
CHML	0.35	1.27456	0.001559
C21orf91	0.35	1.27456	0.002867
SOS1	0.35	1.27456	0.003411
ZNF160	0.35	1.27456	0.005246
ECH1	0.35	1.27456	0.006157
INPP4B	0.35	1.27456	0.01013
TRIM8	0.35	1.27456	0.01252
PTK2	0.34	1.26576	5.939e-08
DNAJB6	0.34	1.26576	5.412e-07
LGALS3BP	0.34	1.26576	7.293e-06
SPINT2	0.34	1.26576	1.557e-05
SLC35E2B	0.34	1.26576	2.282e-05
PROCR	0.34	1.26576	2.353e-05
TNFAIP8	0.34	1.26576	4.738e-05
TLL1	0.34	1.26576	4.952e-05
GSS	0.34	1.26576	7.44e-05
TRIM22	0.34	1.26576	8.143e-05
HIBADH	0.34	1.26576	9.096e-05
ADD3	0.34	1.26576	0.0001152
YPEL5	0.34	1.26576	0.0001304
ZHX3	0.34	1.26576	0.0005257
SRSF6	0.34	1.26576	0.0005555
DCAF8	0.34	1.26576	0.001957
ZNF395	0.34	1.26576	0.00269
FN3KRP	0.34	1.26576	0.005907
ZNF710	0.34	1.26576	0.006012
GRAMD4	0.34	1.26576	0.01896
MYADM	0.34	1.26576	0.03086
HDAC11	0.34	1.26576	0.04372
ALCAM	0.33	1.25701	3.778e-07
MMP14	0.33	1.25701	1.409e-05
MICALL1	0.33	1.25701	1.538e-05
TES	0.33	1.25701	1.557e-05
TNFAIP1	0.33	1.25701	2.891e-05
NPEPPS	0.33	1.25701	4.338e-05
RIC1	0.33	1.25701	4.452e-05
PDCD4	0.33	1.25701	7.01e-05
HELZ	0.33	1.25701	9.329e-05
ARL8B	0.33	1.25701	0.000159
UBE2R2	0.33	1.25701	0.00104
ZNF317	0.33	1.25701	0.00155
ZFHX3	0.33	1.25701	0.001943
ELMSAN1	0.33	1.25701	0.002001
WDR37	0.33	1.25701	0.002792
ZBTB7A	0.33	1.25701	0.003117
PPARA	0.33	1.25701	0.008239
MICAL1	0.33	1.25701	0.009633
PARD6G	0.33	1.25701	0.01132
SEC14L1	0.33	1.25701	0.01212
ARID3A	0.33	1.25701	0.04361
BID	0.33	1.25701	0.04839
WDR26	0.32	1.24833	9.205e-07
SEC31A	0.32	1.24833	5.501e-06
ATP2C1	0.32	1.24833	7.825e-06
PLXNB1	0.32	1.24833	2.621e-05
LAMP2	0.32	1.24833	3.184e-05
DDB1	0.32	1.24833	7.476e-05
ATF7IP	0.32	1.24833	7.5e-05
ZDHHC20	0.32	1.24833	0.0001437
CAT	0.32	1.24833	0.0001546
CDK6	0.32	1.24833	0.0001769
TRNP1	0.32	1.24833	0.0002563
FLYWCH1	0.32	1.24833	0.001136
LETMD1	0.32	1.24833	0.001503
SLC4A7	0.32	1.24833	0.001795
HSPB1	0.32	1.24833	0.00203
TFE3	0.32	1.24833	0.002143
PPTC7	0.32	1.24833	0.002218
ZNF252P	0.32	1.24833	0.002228
DANCR	0.32	1.24833	0.002382
CDKN1A	0.32	1.24833	0.003254
KCTD11	0.32	1.24833	0.00416
SMG6	0.32	1.24833	0.004571
C8orf82	0.32	1.24833	0.006128
GJB3	0.32	1.24833	0.007624
HSBP1L1	0.32	1.24833	0.007776
PICK1	0.32	1.24833	0.007895
BRD3	0.32	1.24833	0.01675
MBP	0.32	1.24833	0.04238
TOR1AIP2	0.31	1.23971	2.382e-07
MAPK6	0.31	1.23971	1.023e-05
ATP1A1	0.31	1.23971	1.557e-05
PDZD8	0.31	1.23971	2.328e-05
JAK1	0.31	1.23971	2.926e-05
PPP1CB	0.31	1.23971	3.519e-05
SLC39A6	0.31	1.23971	3.682e-05
XRN1	0.31	1.23971	6.99e-05
IP6K2	0.31	1.23971	9.705e-05
TSC2	0.31	1.23971	0.0001036
ZMAT3	0.31	1.23971	0.0001325
ZSWIM8	0.31	1.23971	0.0001561
HLA-E	0.31	1.23971	0.0001848
SLC39A1	0.31	1.23971	0.0003413
TMEM63C	0.31	1.23971	0.000385
PIK3CA	0.31	1.23971	0.000974
FLRT2	0.31	1.23971	0.001076
TPRG1L	0.31	1.23971	0.001509
NOTCH2	0.31	1.23971	0.001514
HECA	0.31	1.23971	0.002824
GAS6	0.31	1.23971	0.003709
CIR1	0.31	1.23971	0.004058
PACSIN3	0.31	1.23971	0.00534
RAB7B	0.31	1.23971	0.006036
CCDC51	0.31	1.23971	0.006286
DAGLB	0.31	1.23971	0.007038
CCNL1	0.31	1.23971	0.007259
PRPF39	0.31	1.23971	0.007941
SAP30L	0.31	1.23971	0.01108
FRRS1	0.31	1.23971	0.01308
B3GNT2	0.31	1.23971	0.01312
UBN2	0.31	1.23971	0.01465
IFT52	0.31	1.23971	0.01637
ZNF605	0.31	1.23971	0.0259
BCL9L	0.31	1.23971	0.02656
KDM1B	0.31	1.23971	0.03983
CLCA2	0.3	1.23114	6.599e-06
DSE	0.3	1.23114	1.04e-05
PHLDB1	0.3	1.23114	8.197e-05
CAMK2D	0.3	1.23114	0.0001361
HTRA1	0.3	1.23114	0.0002953
FAM50A	0.3	1.23114	0.0003473
IGF2R	0.3	1.23114	0.0004881
PPP1R9B	0.3	1.23114	0.0005154
IKBKB	0.3	1.23114	0.001413
ERCC6	0.3	1.23114	0.002075
TSKU	0.3	1.23114	0.002078
SFSWAP	0.3	1.23114	0.002138
KIAA0319L	0.3	1.23114	0.002253
PLEKHA2	0.3	1.23114	0.002783
NFIA	0.3	1.23114	0.002997
LRRC8D	0.3	1.23114	0.003299
FRMD4B	0.3	1.23114	0.003948
RETSAT	0.3	1.23114	0.005636
FBXL20	0.3	1.23114	0.005767
TGOLN2	0.3	1.23114	0.006509
N4BP1	0.3	1.23114	0.007751
MARK1	0.3	1.23114	0.008077
AMMECR1	0.3	1.23114	0.009561
FAM69A	0.3	1.23114	0.01072
ZNF219	0.3	1.23114	0.01941
LZTFL1	0.3	1.23114	0.04527
MGAT4B	0.29	1.22264	3.072e-05
TBC1D8	0.29	1.22264	8.485e-05
ZMYND8	0.29	1.22264	0.0002603
ZDHHC3	0.29	1.22264	0.0003221
ARAP2	0.29	1.22264	0.0003847
CHP1	0.29	1.22264	0.0003851
RABGGTA	0.29	1.22264	0.000454
PAK2	0.29	1.22264	0.0006623
USP3	0.29	1.22264	0.0008308
TBC1D9	0.29	1.22264	0.0008715
DDX5	0.29	1.22264	0.0009139
IGBP1	0.29	1.22264	0.001047
GTF3C5	0.29	1.22264	0.001123
AIG1	0.29	1.22264	0.002052
NELFCD	0.29	1.22264	0.002397
KPNA1	0.29	1.22264	0.002632
GPATCH2L	0.29	1.22264	0.003211
PXK	0.29	1.22264	0.004051
HRAS	0.29	1.22264	0.004081
ATXN3	0.29	1.22264	0.004526
ZNF185	0.29	1.22264	0.0055
RGL2	0.29	1.22264	0.007941
CCDC93	0.29	1.22264	0.008499
NCOR2	0.29	1.22264	0.008775
SH2B1	0.29	1.22264	0.009491
SIN3B	0.29	1.22264	0.009509
ATP6V0A1	0.29	1.22264	0.0111
EHD2	0.29	1.22264	0.01119
CHD7	0.29	1.22264	0.01583
NEU1	0.29	1.22264	0.02092
ARHGEF3	0.29	1.22264	0.03234
ETV6	0.29	1.22264	0.04392
DHRS3	0.28	1.21419	3.13e-05
ADAM10	0.28	1.21419	3.401e-05
DDX6	0.28	1.21419	0.0001242
LRRFIP1	0.28	1.21419	0.0002862
SMG5	0.28	1.21419	0.0002982
ABL2	0.28	1.21419	0.0005739
PPFIBP1	0.28	1.21419	0.0006542
CDS1	0.28	1.21419	0.0008213
ZNF664	0.28	1.21419	0.0008937
CCNG2	0.28	1.21419	0.001139
XPC	0.28	1.21419	0.001225
AKR1B1	0.28	1.21419	0.001966
ARHGAP32	0.28	1.21419	0.002104
PALLD	0.28	1.21419	0.002364
CCSER2	0.28	1.21419	0.00249
TINF2	0.28	1.21419	0.003141
MBNL2	0.28	1.21419	0.003309
GPX4	0.28	1.21419	0.003396
RAPGEF1	0.28	1.21419	0.003685
PTOV1	0.28	1.21419	0.003807
LSS	0.28	1.21419	0.004091
RALA	0.28	1.21419	0.005137
ERAP1	0.28	1.21419	0.005833
MED15	0.28	1.21419	0.007693
ATP13A2	0.28	1.21419	0.008499
ZNF480	0.28	1.21419	0.01454
ZNF621	0.28	1.21419	0.01927
TMUB2	0.28	1.21419	0.03537
PRELID3B	0.27	1.20581	8.004e-05
ERBIN	0.27	1.20581	0.0002591
FSTL3	0.27	1.20581	0.0002705
LAMB3	0.27	1.20581	0.0005258
OXSR1	0.27	1.20581	0.0006589
INTS3	0.27	1.20581	0.0007059
PCMTD1	0.27	1.20581	0.0011
TIPARP	0.27	1.20581	0.001441
SERINC1	0.27	1.20581	0.001467
CHMP1B	0.27	1.20581	0.00153
CEBPB	0.27	1.20581	0.001565
ARHGAP35	0.27	1.20581	0.002515
FNIP1	0.27	1.20581	0.002753
NDFIP2	0.27	1.20581	0.002877
BCAR3	0.27	1.20581	0.00316
SLC7A6	0.27	1.20581	0.003405
HK2	0.27	1.20581	0.005051
ARL4A	0.27	1.20581	0.005339
MPHOSPH8	0.27	1.20581	0.005601
AQP9	0.27	1.20581	0.006036
GCC2	0.27	1.20581	0.006502
SMCR8	0.27	1.20581	0.00695
FAM13B	0.27	1.20581	0.008095
GLUL	0.27	1.20581	0.008411
FNBP4	0.27	1.20581	0.009111
PRSS8	0.27	1.20581	0.01031
HPS1	0.27	1.20581	0.01088
SLC2A4RG	0.27	1.20581	0.01157
GNAI1	0.27	1.20581	0.0121
KIAA1551	0.27	1.20581	0.01541
SORBS2	0.27	1.20581	0.01913
TRIQK	0.27	1.20581	0.02083
KCNN4	0.27	1.20581	0.02215
NSRP1	0.27	1.20581	0.04163
ADAM9	0.26	1.19748	0.0001107
MINK1	0.26	1.19748	0.0006263
RRBP1	0.26	1.19748	0.0006416
PLEKHA1	0.26	1.19748	0.001032
ESRRA	0.26	1.19748	0.001772
ANKRD12	0.26	1.19748	0.002124
LAMB1	0.26	1.19748	0.002609
AGRN	0.26	1.19748	0.002913
ATP6V1G1	0.26	1.19748	0.003363
EPHB4	0.26	1.19748	0.00353
COX7A2L	0.26	1.19748	0.004361
VAMP8	0.26	1.19748	0.004798
CREG1	0.26	1.19748	0.005057
GPSM2	0.26	1.19748	0.00523
ABI1	0.26	1.19748	0.005653
PIGG	0.26	1.19748	0.006286
DUSP11	0.26	1.19748	0.006488
RHOD	0.26	1.19748	0.008102
SUPT7L	0.26	1.19748	0.01158
GRINA	0.26	1.19748	0.01191
ATPAF1	0.26	1.19748	0.01382
TUG1	0.26	1.19748	0.01408
HEG1	0.26	1.19748	0.02763
SPATA18	0.26	1.19748	0.04273
CCNG1	0.25	1.18921	0.0002467
RAF1	0.25	1.18921	0.0008974
TAX1BP1	0.25	1.18921	0.001957
ADRM1	0.25	1.18921	0.002017
TCEAL4	0.25	1.18921	0.002236
TGFBI	0.25	1.18921	0.002515
TNS3	0.25	1.18921	0.002809
BOD1L1	0.25	1.18921	0.002866
DNAJC1	0.25	1.18921	0.003471
KIAA1671	0.25	1.18921	0.003633
SBNO2	0.25	1.18921	0.0067
TRAK1	0.25	1.18921	0.007103
RAPGEF2	0.25	1.18921	0.0091
SLF2	0.25	1.18921	0.0106
ZNF33A	0.25	1.18921	0.01128
PCGF5	0.25	1.18921	0.01322
COBLL1	0.25	1.18921	0.01403
MRPS26	0.25	1.18921	0.02948
SMURF1	0.25	1.18921	0.03047
SNHG16	0.24	1.18099	0.0002805
RNF145	0.24	1.18099	0.0004169
INTS6	0.24	1.18099	0.00201
CSNK1E	0.24	1.18099	0.00239
LIMK2	0.24	1.18099	0.002871
RRM2B	0.24	1.18099	0.002961
PSMA7	0.24	1.18099	0.003389
NDUFB5	0.24	1.18099	0.003865
NXN	0.24	1.18099	0.004568
CDK5RAP2	0.24	1.18099	0.005232
SRGAP3	0.24	1.18099	0.009048
DPP7	0.24	1.18099	0.009072
RAB27B	0.24	1.18099	0.009485
MTURN	0.24	1.18099	0.01164
MOV10	0.24	1.18099	0.01228
KDM6A	0.24	1.18099	0.01445
MAN2B1	0.24	1.18099	0.01529
HIST1H2AC	0.24	1.18099	0.01533
PRPF38B	0.24	1.18099	0.03039
PRKD2	0.24	1.18099	0.031
SLC39A8	0.24	1.18099	0.04433
FBXO31	0.24	1.18099	0.04569
APLP2	0.23	1.17283	0.0004665
CSNK1A1	0.23	1.17283	0.001103
YWHAB	0.23	1.17283	0.002031
SNAI2	0.23	1.17283	0.003268
PRKX	0.23	1.17283	0.004424
KCMF1	0.23	1.17283	0.005635
DNAJB1	0.23	1.17283	0.006758
ARHGAP21	0.23	1.17283	0.007279
TGFBR1	0.23	1.17283	0.009033
HTATIP2	0.23	1.17283	0.0091
TANC1	0.23	1.17283	0.009676
SLC39A14	0.23	1.17283	0.01034
COG4	0.23	1.17283	0.01258
JUP	0.23	1.17283	0.01595
WNK1	0.23	1.17283	0.0164
TAB2	0.23	1.17283	0.01935
ZFC3H1	0.23	1.17283	0.02486
TPBG	0.23	1.17283	0.0257
GPN2	0.23	1.17283	0.02785
LAMA3	0.22	1.16473	0.002331
UBAP1	0.22	1.16473	0.005429
DIXDC1	0.22	1.16473	0.009485
ZADH2	0.22	1.16473	0.009661
ATF4	0.22	1.16473	0.01348
TEAD1	0.22	1.16473	0.01823
DCAF5	0.22	1.16473	0.01835
BCAR1	0.22	1.16473	0.021
BFAR	0.22	1.16473	0.02141
AMZ2	0.22	1.16473	0.02201
USP48	0.22	1.16473	0.02543
TRMT6	0.22	1.16473	0.02648
USP32	0.22	1.16473	0.02995
TMEM57	0.22	1.16473	0.03055
MAP4K5	0.22	1.16473	0.03246
ST3GAL1	0.22	1.16473	0.03809
PRCP	0.22	1.16473	0.04655
EEF1D	0.21	1.15669	0.002093
SLC38A1	0.21	1.15669	0.00216
ZKSCAN1	0.21	1.15669	0.006586
LITAF	0.21	1.15669	0.007259
PTRF	0.21	1.15669	0.007953
KHNYN	0.21	1.15669	0.008705
MYO5A	0.21	1.15669	0.009884
IRGQ	0.21	1.15669	0.01466
CPEB4	0.21	1.15669	0.01487
AES	0.21	1.15669	0.01561
SLC44A1	0.21	1.15669	0.01933
EHBP1L1	0.21	1.15669	0.0218
TIMP3	0.21	1.15669	0.02375
BTBD10	0.21	1.15669	0.02648
PHF3	0.2	1.1487	0.004046
SLC3A2	0.2	1.1487	0.009072
CLIC4	0.2	1.1487	0.00988
NDST1	0.2	1.1487	0.01296
FZD6	0.2	1.1487	0.01683
PLXNA1	0.2	1.1487	0.01957
KCTD9	0.2	1.1487	0.01978
CSE1L	0.2	1.1487	0.02064
CYB5R3	0.2	1.1487	0.02582
METAP2	0.2	1.1487	0.02728
CNBP	0.19	1.14076	0.008573
KIF5B	0.19	1.14076	0.008823
KDM5B	0.19	1.14076	0.01003
UGP2	0.19	1.14076	0.01123
MARCH6	0.19	1.14076	0.01238
XPR1	0.19	1.14076	0.01521
POLR1D	0.19	1.14076	0.01767
PATJ	0.19	1.14076	0.01924
FEM1B	0.19	1.14076	0.01963
SFN	0.19	1.14076	0.02029
CDC42BPA	0.19	1.14076	0.02464
SLMAP	0.19	1.14076	0.02494
PINK1	0.19	1.14076	0.03058
FOXK1	0.19	1.14076	0.03147
NFE2L2	0.19	1.14076	0.04135
NAB1	0.19	1.14076	0.04527
PIK3R1	0.19	1.14076	0.04854
CA12	0.18	1.13288	0.004148
ACSL3	0.18	1.13288	0.007447
ENAH	0.18	1.13288	0.009072
COL4A5	0.18	1.13288	0.0113
DYNC1LI2	0.18	1.13288	0.01758
ADIPOR1	0.18	1.13288	0.02201
TNFRSF10B	0.18	1.13288	0.02737
DBN1	0.18	1.13288	0.04232
GSTP1	0.17	1.12506	0.02893
RAB1A	0.17	1.12506	0.03526
GOLGA4	0.17	1.12506	0.03705
BAG6	0.17	1.12506	0.04008
TMEM33	0.17	1.12506	0.04135
ESYT2	0.17	1.12506	0.04227
TMEM59	0.17	1.12506	0.04479
ATP6V0E1	0.17	1.12506	0.04602
VDAC2	0.16	1.11729	0.04095
NR3C1	0.16	1.11729	0.041
NCOA4	0.16	1.11729	0.04956
KRT6A	0.15	1.10957	0.03434
TOMM20	-0.19	0.876606	0.003142
INTS1	-0.19	0.876606	0.01088
SRSF10	-0.19	0.876606	0.03488
DDX52	-0.19	0.876606	0.03712
TROVE2	-0.21	0.864537	0.02405
HSPA9	-0.22	0.858565	0.0005844
SERBP1	-0.22	0.858565	0.0006877
MTDH	-0.22	0.858565	0.0009707
BUB3	-0.22	0.858565	0.01714
SMPD4	-0.22	0.858565	0.02141
HNRNPDL	-0.22	0.858565	0.02196
GPATCH4	-0.22	0.858565	0.03199
SF3B2	-0.23	0.852635	0.001196
COPS8	-0.23	0.852635	0.001601
AKT1	-0.23	0.852635	0.002788
MCL1	-0.23	0.852635	0.003119
ESYT1	-0.23	0.852635	0.00615
DAZAP1	-0.23	0.852635	0.009033
FUBP1	-0.23	0.852635	0.01222
B4GALT1	-0.23	0.852635	0.01485
CASP8	-0.23	0.852635	0.0447
PGK1	-0.24	0.846745	0.0004671
HSP90B1	-0.24	0.846745	0.0005647
ACTG1	-0.24	0.846745	0.0007059
SH3BGRL3	-0.24	0.846745	0.0008478
RBM3	-0.24	0.846745	0.001423
HSPA4	-0.24	0.846745	0.001722
PARP4	-0.24	0.846745	0.001732
TFCP2L1	-0.24	0.846745	0.003812
ALOX15B	-0.24	0.846745	0.003873
CAPG	-0.24	0.846745	0.005537
WDR75	-0.24	0.846745	0.007166
NACC1	-0.24	0.846745	0.007882
ANKRD28	-0.24	0.846745	0.007938
ZC3H18	-0.24	0.846745	0.01081
PRDX6	-0.25	0.840896	0.0001063
CTNNB1	-0.25	0.840896	0.0001171
CFL1	-0.25	0.840896	0.0001696
PON2	-0.25	0.840896	0.0001983
CKAP5	-0.25	0.840896	0.0002884
ILF3	-0.25	0.840896	0.0002905
PSMD8	-0.25	0.840896	0.0005436
NUP133	-0.25	0.840896	0.0006303
LYPLA1	-0.25	0.840896	0.0006513
TSPAN3	-0.25	0.840896	0.0006542
KARS	-0.25	0.840896	0.0007806
MARVELD1	-0.25	0.840896	0.0009327
SEPT7	-0.25	0.840896	0.0009416
CHCHD2	-0.25	0.840896	0.001047
TTLL12	-0.25	0.840896	0.001277
EI24	-0.25	0.840896	0.001391
SSR3	-0.25	0.840896	0.001449
TRIM28	-0.25	0.840896	0.001652
CEP164	-0.25	0.840896	0.001656
PCNX1	-0.25	0.840896	0.002277
IDE	-0.25	0.840896	0.002689
CAPN2	-0.25	0.840896	0.002943
IMPDH2	-0.25	0.840896	0.003009
SDC1	-0.25	0.840896	0.003178
ZC3HAV1	-0.25	0.840896	0.004468
ARF3	-0.25	0.840896	0.004796
IMP4	-0.25	0.840896	0.005435
DLAT	-0.25	0.840896	0.006406
CCT2	-0.25	0.840896	0.006488
SLC26A6	-0.25	0.840896	0.01874
C3orf38	-0.25	0.840896	0.03018
TMEM41B	-0.25	0.840896	0.03094
PPM1K	-0.25	0.840896	0.04624
CBX3	-0.26	0.835088	0.0001292
SSR1	-0.26	0.835088	0.0001595
SOD1	-0.26	0.835088	0.0002525
AZIN1	-0.26	0.835088	0.0003413
DEK	-0.26	0.835088	0.0003425
IL6ST	-0.26	0.835088	0.0003895
EIF3B	-0.26	0.835088	0.0004041
CNIH1	-0.26	0.835088	0.0004486
HIST1H1E	-0.26	0.835088	0.0007301
G3BP1	-0.26	0.835088	0.0008409
TOP2B	-0.26	0.835088	0.00091
HARS	-0.26	0.835088	0.001169
PDAP1	-0.26	0.835088	0.00154
ZMPSTE24	-0.26	0.835088	0.001565
NAMPT	-0.26	0.835088	0.001768
XPO1	-0.26	0.835088	0.001835
CSNK1G2	-0.26	0.835088	0.002293
WDR12	-0.26	0.835088	0.002301
VMA21	-0.26	0.835088	0.002507
ARFGAP2	-0.26	0.835088	0.002877
CUL4B	-0.26	0.835088	0.003185
STAT1	-0.26	0.835088	0.004061
NAA38	-0.26	0.835088	0.004077
TSPYL2	-0.26	0.835088	0.004445
SRSF3	-0.26	0.835088	0.01422
BCKDK	-0.26	0.835088	0.01468
HNRNPA1	-0.27	0.82932	5.264e-06
OLA1	-0.27	0.82932	3.729e-05
IPO9	-0.27	0.82932	4.083e-05
CAP1	-0.27	0.82932	9.596e-05
C14orf166	-0.27	0.82932	0.0001497
PTBP3	-0.27	0.82932	0.0001936
NUDT21	-0.27	0.82932	0.0001949
STARD7	-0.27	0.82932	0.0002063
PPA1	-0.27	0.82932	0.0002315
EWSR1	-0.27	0.82932	0.0002695
NPTN	-0.27	0.82932	0.0004288
DOCK1	-0.27	0.82932	0.0004349
SUPT16H	-0.27	0.82932	0.0004453
SLC25A39	-0.27	0.82932	0.0005017
UBE3C	-0.27	0.82932	0.0005739
PLP2	-0.27	0.82932	0.0005794
PPP1CA	-0.27	0.82932	0.001253
TCERG1	-0.27	0.82932	0.001693
GBAS	-0.27	0.82932	0.002277
SERPINB6	-0.27	0.82932	0.002418
MCM3AP	-0.27	0.82932	0.002836
CNOT9	-0.27	0.82932	0.002897
KXD1	-0.27	0.82932	0.003412
MTOR	-0.27	0.82932	0.004003
EBP	-0.27	0.82932	0.004297
EFTUD2	-0.27	0.82932	0.004538
AACS	-0.27	0.82932	0.005056
PDCD2	-0.27	0.82932	0.006806
MYCBP2	-0.27	0.82932	0.008832
SF3B6	-0.27	0.82932	0.01088
IFT74	-0.27	0.82932	0.01228
VDAC1	-0.28	0.823591	2.086e-05
IPO5	-0.28	0.823591	2.182e-05
MDH2	-0.28	0.823591	8.972e-05
CHD4	-0.28	0.823591	9.35e-05
HNRNPL	-0.28	0.823591	0.0001172
TUBGCP2	-0.28	0.823591	0.0002554
DDX54	-0.28	0.823591	0.000369
ARPC1B	-0.28	0.823591	0.0003896
STRAP	-0.28	0.823591	0.0005182
RB1	-0.28	0.823591	0.0007012
YKT6	-0.28	0.823591	0.0009763
MGST1	-0.28	0.823591	0.001308
HMGA1	-0.28	0.823591	0.001355
SRPRA	-0.28	0.823591	0.00138
ASUN	-0.28	0.823591	0.001564
INTS10	-0.28	0.823591	0.001657
TRAPPC11	-0.28	0.823591	0.001866
RECQL	-0.28	0.823591	0.001895
NAA50	-0.28	0.823591	0.002413
GPS1	-0.28	0.823591	0.00256
NDUFS6	-0.28	0.823591	0.002675
TSR1	-0.28	0.823591	0.003003
SRRT	-0.28	0.823591	0.003185
SLC6A6	-0.28	0.823591	0.003597
POLE3	-0.28	0.823591	0.003694
TRAPPC12	-0.28	0.823591	0.004075
PSMD13	-0.28	0.823591	0.00428
SLC16A3	-0.28	0.823591	0.004442
KLHL42	-0.28	0.823591	0.005883
FRMD8	-0.28	0.823591	0.007107
C14orf159	-0.28	0.823591	0.02236
H2AFV	-0.28	0.823591	0.02316
MICAL2	-0.28	0.823591	0.04611
HMGB1	-0.29	0.817902	1.258e-05
[truncated: 1,580 more rows]

## Sheet:  b) #MonoAll-2.13 vs #Ctrl-2.52
Supplementary Table 1 Differentially expressed genes in PALB2-compromised spheroids.
1b Differentially expressed genes in #MonoAll-2.13 cell line according to RNA sequencing.
Gene	Log2-fold change	Fold change	q-value
JAM3	6.11	69.0706	1.241e-229
NUDT11	4.93	30.4844	5.025e-98
PARVB	4.86	29.0406	4.805e-131
MAP1B	4.64	24.9333	1.597e-96
CSRNP3	4.37	20.6776	3.72e-71
POF1B	4.21	18.507	1.013e-112
FEZ1	4.21	18.507	3.285e-66
ZNF528	4.17	18.0009	4.465e-70
ENPP4	4.02	16.2234	6.918e-58
ARHGAP44	3.91	15.0324	3.423e-56
MAN1A1	3.87	14.6213	5.6e-63
RAB25	3.87	14.6213	2.994e-54
GATA2	3.61	12.2101	4.849e-53
ZNF711	3.5	11.3137	1.908e-41
CD1D	3.47	11.0809	2.203e-43
ZNF883	3.39	10.4831	1.602e-38
GATA2-AS1	3.38	10.4107	3.404e-38
CCDC106	3.19	9.12611	2.393e-34
PI15	3.15	8.87656	8.608e-34
ZNF22	3.05	8.28212	1.934e-35
EGLN3	2.93	7.6211	5.154e-39
KIF7	2.91	7.51618	1.942e-40
A1BG-AS1	2.9	7.46426	1.153e-33
TMEM216	2.79	6.9163	4.194e-26
FN1	2.73	6.63456	7.512e-185
BAIAP2L2	2.71	6.54322	2.289e-24
DYRK1B	2.69	6.45313	4.567e-43
PCDHB4	2.68	6.40856	6.848e-33
ZNF93	2.67	6.36429	1.412e-22
UGT8	2.65	6.27667	2.573e-37
HIST2H2BF	2.61123	6.11023	3.61767e-18
NRCAM	2.56	5.89708	1.675e-78
MEIS3P1	2.44	5.42642	8.131e-19
PDE4B	2.42	5.35171	1.385e-29
NDRG4	2.4	5.27803	6.283e-20
HCG11	2.31	4.95883	4.07e-17
ENPP5	2.29	4.89056	1.27e-16
GAMT	2.26	4.78991	8.933e-27
KRTCAP3	2.26	4.78991	6.689e-17
CADM3	2.24	4.72397	3.826e-58
ZNF790	2.22	4.65893	7.118e-29
GNG2	2.22	4.65893	1.109e-15
AC015922.4	2.22	4.65893	1.277e-15
LOC441666	2.12	4.34694	3.01e-14
IGFBP3	2.1	4.28709	3.522e-37
GDA	2.09	4.25748	2.202e-96
KRT14	2.09	4.25748	8.678e-31
CERCAM	2.09	4.25748	1.827e-16
ZNF256	2.07	4.19887	1.377e-13
SULT1A1	2.04	4.11246	5.024e-40
H2AFY2	2	4	7.436e-39
TP53I11	2	4	9.588e-24
SAMSN1	1.97	3.91768	4.21e-18
VNN1	1.94	3.83706	1.405e-19
ZNF222	1.91	3.75809	1.07e-11
FRMD3	1.83	3.55537	2.609e-39
MELTF	1.79	3.45815	1.191e-41
DIRAS1	1.78	3.43426	9.605e-11
ARSI	1.76	3.38698	1.404e-24
CD70	1.76	3.38698	8.297e-16
POSTN	1.73	3.31728	4.047e-63
SPARC	1.7	3.24901	7.44e-20
ZNF737	1.7	3.24901	1.934e-09
LAMC2	1.67	3.18215	4.173e-85
TREM1	1.66	3.16017	1.102e-17
LGALS3BP	1.63	3.09513	1.899e-138
PCDHGA11	1.62	3.07375	9.06e-10
LRP4	1.61	3.05252	4.527e-18
PCDHB11	1.61	3.05252	9.376e-11
LOXL2	1.6	3.03143	3.863e-22
SYK	1.6	3.03143	4.321e-16
MRGPRX3	1.6	3.03143	5.472e-10
NME5	1.58	2.9897	1.428e-08
MYO1B	1.57	2.96905	4.124e-82
SRRM3	1.57	2.96905	3.37e-12
RAB31	1.54	2.90795	6.109e-24
STAT4	1.54	2.90795	1.163e-10
CRAT	1.53	2.88786	1.301e-55
IVL	1.53	2.88786	2.308e-18
HEPH	1.52	2.86791	1.975e-09
C1QTNF1	1.52	2.86791	1.554e-08
SH3PXD2A-AS1	1.49	2.80889	8.076e-13
PCDHA4	1.49	2.80889	3.099e-07
CALML3	1.46	2.75108	2.101e-14
ZNF440	1.46	2.75108	5.675e-12
MALL	1.46	2.75108	9.79e-09
EVC	1.45	2.73208	1.124e-74
SULT1B1	1.43	2.69447	1.397e-13
PEAR1	1.43	2.69447	5.15e-09
RPL39L	1.42	2.67586	3.327e-07
SLC7A8	1.41	2.65737	2.897e-44
NOSTRIN	1.41	2.65737	1e-06
ANXA3	1.4	2.63902	5.438e-17
CMTM3	1.39	2.62079	1.599e-08
PITX2	1.39	2.62079	2.772e-07
DCN	1.37	2.58471	1.058e-45
OLR1	1.37	2.58471	1.086e-11
PLD5	1.37	2.58471	2.993e-07
TSPAN5	1.37	2.58471	3.586e-07
ARRB1	1.36	2.56685	3.141e-09
COPZ2	1.36	2.56685	3.547e-06
ELF3	1.36	2.56685	3.588e-06
RNF128	1.35	2.54912	1.383e-23
KLRC2	1.35	2.54912	2.929e-06
GPR68	1.34	2.53151	1.393e-16
NPAS2	1.34	2.53151	1.842e-07
PTPRZ1	1.33	2.51403	3.186e-27
CMTM7	1.32	2.49666	4.756e-09
ZNF701	1.31	2.47942	5.949e-15
FXYD5	1.3	2.46229	1.72e-43
ZNF137P	1.3	2.46229	1.183e-05
CCBE1	1.29	2.44528	1.397e-13
SDC3	1.28	2.42839	4.727e-53
ALDH3A1	1.26	2.39496	1.58e-21
S100A4	1.25	2.37841	3.014e-18
ARNTL2	1.24	2.36199	7.65e-16
SAMD9L	1.24	2.36199	1.862e-07
BEND7	1.24	2.36199	8.674e-07
PSD3	1.23	2.34567	9.34e-31
KCNAB2	1.23	2.34567	1.183e-11
IFNLR1	1.23	2.34567	1.466e-07
LAMA1	1.22	2.32947	9.741e-14
FHOD3	1.22	2.32947	1.367e-13
CDYL2	1.21	2.31338	1.519e-13
RPS6KA2	1.21	2.31338	6.423e-12
ELAVL2	1.21	2.31338	1.012e-09
RRAGD	1.21	2.31338	3.89e-06
NDRG2	1.21	2.31338	2.26e-05
LRIF1	1.2	2.2974	1.436e-16
AGGF1	1.19	2.28153	8.01e-37
EPB41L2	1.19	2.28153	3.109e-12
PCDH1	1.19	2.28153	3.711e-10
EGFL7	1.19	2.28153	1.183e-05
TNFSF10	1.18	2.26577	6.031e-16
TGM1	1.17	2.25012	1.861e-17
LTBP1	1.17	2.25012	4.405e-10
C1orf115	1.17	2.25012	7.825e-08
TMEM156	1.17	2.25012	1.812e-05
SEPT5	1.17	2.25012	5.059e-05
SYT12	1.16	2.23457	2.877e-06
P2RX5	1.15	2.21914	1.319e-06
TMEM100	1.15	2.21914	3.44e-05
INPP4B	1.14	2.20381	3.034e-14
KDELR3	1.14	2.20381	2.985e-05
LRRC75B	1.14	2.20381	8.274e-05
SLC22A23	1.13	2.18859	2.563e-09
IGFL2	1.13	2.18859	2.642e-05
KRT6B	1.1	2.14355	9.614e-12
PRTG	1.1	2.14355	5.686e-06
CRIP2	1.09	2.12874	3.563e-15
MICB	1.09	2.12874	4.18e-07
ACACB	1.08	2.11404	1.64e-17
SEMA6A	1.08	2.11404	8.312e-13
IL1B	1.08	2.11404	1.792e-10
AC090204.1	1.08	2.11404	8.824e-05
AOX1	1.07	2.09943	2.519e-16
CAMK2N1	1.07	2.09943	1.121e-07
GHDC	1.06	2.08493	3.113e-09
EVI2A	1.06	2.08493	0.0003166
HSD17B1	1.05	2.07053	3.126e-18
UBASH3B	1.05	2.07053	3.429e-15
PCDHAC2	1.05	2.07053	4.042e-05
KIF3C	1.04	2.05623	7.294e-09
PDGFD	1.04	2.05623	9.07e-08
KIFC3	1.04	2.05623	1.157e-07
RBM38	1.04	2.05623	2.285e-07
SOX4	1.03	2.04202	3.212e-38
IKZF2	1.03	2.04202	1.313e-12
ZNF772	1.03	2.04202	1.192e-09
TENM4	1.03	2.04202	4.949e-07
TRIML2	1.02	2.02792	1.578e-06
NEK6	1.02	2.02792	9.839e-06
CENPV	1.02	2.02792	2.109e-05
FAM171A2	1.02	2.02792	0.000102
AREG	1.01	2.01391	1.616e-16
PITPNC1	1.01	2.01391	4.897e-12
FYN	1.01	2.01391	2.087e-06
LEF1	1.01	2.01391	8.716e-05
ASPHD2	1.01	2.01391	0.0005126
VWA1	1.01	2.01391	0.0008005
RTN4R	1.01	2.01391	0.0009759
AFAP1	1	2	2.888e-34
PXDN	1	2	2.274e-28
RYR1	1	2	2.64e-10
CLU	1	2	1.213e-08
TMEM47	1	2	1.875e-06
SH2D4A	1	2	1.348e-05
BCYRN1	1	2	0.0009209
AKT3	0.99	1.98618	1.786e-33
CARD10	0.99	1.98618	3.817e-12
KIAA1161	0.99	1.98618	2.32e-10
DAPK2	0.98	1.97247	2.503e-07
PTPMT1	0.98	1.97247	3.316e-07
AP001972.5	0.98	1.97247	0.0002289
CFB	0.98	1.97247	0.0007174
BTG2	0.97	1.95884	6.314e-26
FAM20C	0.97	1.95884	4.657e-12
ZNF561	0.96	1.94531	3.203e-27
GCSAM	0.96	1.94531	0.0001937
FADS3	0.95	1.93187	2.343e-23
CD24	0.95	1.93187	7.518e-23
FAP	0.95	1.93187	4.405e-10
SLCO3A1	0.95	1.93187	1.748e-06
GPR137C	0.95	1.93187	0.001715
S100A10	0.94	1.91853	1.269e-22
ORAI2	0.94	1.91853	5.173e-05
SH3TC2	0.94	1.91853	6.263e-05
OASL	0.94	1.91853	0.0009495
S100A8	0.94	1.91853	0.001551
DAPP1	0.94	1.91853	0.001624
TNFAIP2	0.93	1.90528	7.178e-11
OSBP2	0.93	1.90528	5.705e-08
MIR4697HG	0.93	1.90528	3.721e-06
HIST1H3I	0.93	1.90528	3.865e-05
S1PR1	0.93	1.90528	0.0008414
LRRC20	0.93	1.90528	0.001213
FCRLA	0.93	1.90528	0.00258
TIMP3	0.92	1.89212	3.348e-25
SLC37A2	0.92	1.89212	4.36e-24
UBE2L6	0.92	1.89212	1.307e-14
S100A9	0.92	1.89212	0.001233
SPINK6	0.92	1.89212	0.003595
SPTBN1	0.91	1.87905	6.25e-38
KLF12	0.91	1.87905	1.369e-13
NRP1	0.91	1.87905	6.754e-12
CD86	0.91	1.87905	2.311e-11
GPSM1	0.91	1.87905	6.354e-11
PPP2R2C	0.91	1.87905	1.201e-08
PHEX	0.91	1.87905	1.616e-05
HSPA12A	0.91	1.87905	0.0005038
VWA5A	0.91	1.87905	0.001029
HSD17B12	0.9	1.86607	3.348e-25
MFHAS1	0.9	1.86607	6.886e-19
F2R	0.9	1.86607	1.741e-07
ITGA2	0.9	1.86607	0.0003789
GJB2	0.89	1.85318	1.034e-08
SH3RF3	0.89	1.85318	3.81e-07
TDRKH	0.89	1.85318	2e-04
IQGAP2	0.88	1.84038	2.637e-05
PCDHB13	0.88	1.84038	4.218e-05
CTSC	0.87	1.82766	1.004e-39
STK10	0.87	1.82766	6.667e-23
MUC19	0.87	1.82766	4.521e-06
C1S	0.87	1.82766	1.654e-05
ICA1	0.87	1.82766	4.567e-05
GFPT2	0.87	1.82766	0.00107
SERPINB7	0.87	1.82766	0.005743
MT2A	0.86	1.81504	1.587e-24
COL18A1	0.86	1.81504	2.047e-07
LAMA5	0.85	1.8025	4.071e-24
HSPA1B	0.85	1.8025	3.884e-20
GPNMB	0.85	1.8025	1.014e-17
KBTBD7	0.85	1.8025	3.022e-08
DISP3	0.85	1.8025	0.0002291
AL162413.1	0.85	1.8025	0.001295
EXT1	0.84	1.79005	1.978e-16
MSLN	0.84	1.79005	4.006e-05
RASSF5	0.84	1.79005	0.0002727
SERPINE2	0.84	1.79005	0.001028
FBN2	0.83	1.77769	6.604e-18
VSTM2L	0.83	1.77769	8.688e-09
IGSF9B	0.83	1.77769	8.942e-09
TFRC	0.82	1.76541	1.889e-17
RHBDF2	0.82	1.76541	3.202e-07
SLITRK6	0.82	1.76541	3.864e-06
MREG	0.82	1.76541	0.000253
ETV1	0.82	1.76541	0.003018
PPP2R2B	0.82	1.76541	0.003971
SH3PXD2B	0.81	1.75321	7.04e-16
SCD	0.81	1.75321	1.392e-13
TSPAN1	0.81	1.75321	6.436e-07
MANSC1	0.81	1.75321	7.479e-07
XDH	0.81	1.75321	1.273e-06
NHSL1	0.81	1.75321	3.29e-06
C3	0.81	1.75321	3.824e-06
ZNF140	0.81	1.75321	6.213e-06
IGFBP6	0.81	1.75321	2.923e-05
ZNF829	0.81	1.75321	0.00067
LINC00941	0.81	1.75321	0.001138
AL354714.4	0.81	1.75321	0.01305
ITGB5	0.8	1.7411	1.03e-09
SLC25A17	0.8	1.7411	1.037e-08
MYO5B	0.8	1.7411	1.152e-06
VWDE	0.8	1.7411	4.214e-06
KCNK6	0.8	1.7411	8.536e-06
SAMD5	0.8	1.7411	3.22e-05
PAG1	0.8	1.7411	0.0002071
ABTB2	0.8	1.7411	0.001458
QSOX1	0.79	1.72907	1.664e-26
LAMB3	0.79	1.72907	1.953e-22
PKN1	0.79	1.72907	1.935e-12
AHDC1	0.79	1.72907	2.469e-09
C5orf63	0.79	1.72907	3.192e-06
MLYCD	0.79	1.72907	4.302e-05
THSD4	0.79	1.72907	0.0006875
CPNE2	0.79	1.72907	0.001577
PICK1	0.78	1.71713	4.099e-10
CXXC5	0.78	1.71713	2.025e-05
NOD2	0.78	1.71713	0.000135
TNFSF9	0.78	1.71713	0.004328
COL4A2	0.77	1.70527	5.619e-14
DOK4	0.77	1.70527	1.141e-12
COL4A1	0.77	1.70527	5.4e-09
SUGCT	0.77	1.70527	4.326e-08
FAM213B	0.77	1.70527	2.539e-07
EPB41L4A	0.77	1.70527	9.812e-07
BTBD11	0.77	1.70527	2.359e-06
SMARCA1	0.77	1.70527	5e-04
CLDN1	0.77	1.70527	0.007161
PLA2G16	0.77	1.70527	0.02038
LZTS2	0.76	1.69349	2.24e-11
SELENON	0.76	1.69349	3.405e-11
SDR42E1	0.76	1.69349	4.21e-06
COL7A1	0.76	1.69349	0.0003986
SYDE1	0.76	1.69349	0.001345
NCF2	0.76	1.69349	0.004327
MARC2	0.76	1.69349	0.005458
LOC643201	0.76	1.69349	0.01948
HIP1R	0.75	1.68179	6.436e-14
RAI14	0.75	1.68179	2.234e-12
PIK3C2B	0.75	1.68179	5.746e-06
ZHX2	0.75	1.68179	4.466e-05
SEMA4D	0.75	1.68179	0.007471
ZNF221	0.75	1.68179	0.01222
HIST2H3D	0.75	1.68179	0.01491
MACF1	0.74	1.67018	3.978e-24
ITGA3	0.74	1.67018	9.968e-21
GLMP	0.74	1.67018	2.383e-16
TMSB4X	0.74	1.67018	1.777e-06
C16orf74	0.74	1.67018	3.561e-05
RBPMS	0.74	1.67018	0.0004958
CCND1	0.74	1.67018	0.0007015
EPN3	0.74	1.67018	0.00302
MGLL	0.74	1.67018	0.004503
NXN	0.73	1.65864	2.96e-12
DPYSL2	0.73	1.65864	1.208e-10
SERPINA1	0.73	1.65864	3.288e-10
VSIR	0.73	1.65864	3.775e-06
CHST11	0.73	1.65864	7.971e-05
FBXO17	0.73	1.65864	9.03e-05
TEF	0.73	1.65864	0.0001454
TRABD2A	0.73	1.65864	0.0002767
ZNF773	0.73	1.65864	0.00261
LAMA3	0.72	1.64718	5.539e-25
MAP4K4	0.72	1.64718	3.172e-18
DOCK5	0.72	1.64718	1.264e-15
CD276	0.72	1.64718	3.818e-15
LFNG	0.72	1.64718	8.869e-10
NANOS1	0.72	1.64718	3.865e-06
ZNF354C	0.72	1.64718	5.459e-06
TMEM44	0.72	1.64718	0.0005099
FAAP24	0.72	1.64718	0.01038
XPNPEP3	0.71	1.6358	2.795e-15
ANPEP	0.71	1.6358	9.583e-14
DFNA5	0.71	1.6358	2.907e-12
HES2	0.71	1.6358	4.85e-10
KIAA1549	0.71	1.6358	5.76e-09
CC2D2A	0.71	1.6358	2.92e-08
ULK2	0.71	1.6358	4.254e-08
RASSF7	0.71	1.6358	8.613e-07
BEND3	0.71	1.6358	1.014e-05
DNAJC6	0.71	1.6358	5.121e-05
UCN2	0.71	1.6358	0.001879
PAQR4	0.71	1.6358	0.00275
FAM107B	0.71	1.6358	0.005352
SAA2	0.71	1.6358	0.01271
MIR210HG	0.71	1.6358	0.01386
MAP3K2	0.7	1.6245	5.638e-22
KRT7	0.7	1.6245	1.909e-12
ADIRF	0.7	1.6245	5.15e-11
S100A11	0.7	1.6245	2.068e-09
GPR137B	0.7	1.6245	1.513e-06
SRPX2	0.7	1.6245	5.664e-05
OTUB2	0.7	1.6245	0.0003075
ISG15	0.7	1.6245	0.01589
PLXNA2	0.69	1.61328	7.155e-22
EPAS1	0.69	1.61328	3.626e-20
RNF152	0.69	1.61328	2.041e-11
LOC101927136	0.69	1.61328	2.267e-05
ZNF92	0.69	1.61328	0.0002932
PMAIP1	0.69	1.61328	0.0006005
ARHGDIB	0.69	1.61328	0.001576
CRIM1	0.68	1.60214	2.182e-19
SLC16A1	0.68	1.60214	1.721e-17
ITGA6	0.68	1.60214	1.68e-12
SLC37A1	0.68	1.60214	2.913e-05
NTN4	0.68	1.60214	8.716e-05
ISL1	0.68	1.60214	0.01331
RNU4-2	0.68	1.60214	0.01715
ATP13A3	0.67	1.59107	1.898e-16
PLCD3	0.67	1.59107	2.419e-10
HSPA5	0.67	1.59107	3.09e-10
PANX1	0.67	1.59107	1.075e-09
GRAMD4	0.67	1.59107	1.219e-09
SESN2	0.67	1.59107	4.492e-08
RAB38	0.67	1.59107	4.136e-07
ZNF618	0.67	1.59107	1.781e-05
ZNF761	0.67	1.59107	2.691e-05
SELENOH	0.67	1.59107	0.0002959
CSF1	0.67	1.59107	0.0003196
KRT81	0.67	1.59107	0.001723
NOL4L	0.67	1.59107	0.001739
FYB	0.67	1.59107	0.01081
SDC1	0.66	1.58008	2.195e-26
FAM129B	0.66	1.58008	4.473e-24
PARP12	0.66	1.58008	1.635e-08
RBX1	0.66	1.58008	1.789e-08
IRF5	0.66	1.58008	3.386e-06
ARHGAP31	0.66	1.58008	0.0001982
SOX15	0.66	1.58008	0.001969
DKK1	0.66	1.58008	0.005273
TNFSF14	0.66	1.58008	0.007722
AC022415.1	0.66	1.58008	0.01
CCDC24	0.66	1.58008	0.02038
LAMC1	0.65	1.56917	4.552e-21
NEO1	0.65	1.56917	5.123e-16
MED24	0.65	1.56917	3.151e-11
C2CD2	0.65	1.56917	3.515e-10
APOL2	0.65	1.56917	4.446e-10
GPR161	0.65	1.56917	2.62e-07
PYCR3	0.65	1.56917	0.001096
EPOP	0.65	1.56917	0.001228
SLC4A3	0.65	1.56917	0.001827
TRAM2	0.65	1.56917	0.002172
RGS19	0.65	1.56917	0.006408
NT5E	0.65	1.56917	0.008979
GPC1	0.64	1.55833	2.741e-15
MGA	0.64	1.55833	6.797e-13
ACO1	0.64	1.55833	8.804e-12
SSH2	0.64	1.55833	3.28e-06
GALNT18	0.64	1.55833	4.941e-06
FBXO2	0.64	1.55833	1.238e-05
WWC1	0.64	1.55833	0.0001983
GALNT7	0.64	1.55833	0.001029
SAMD12	0.64	1.55833	0.001881
IFI44	0.64	1.55833	0.007499
IL17RD	0.64	1.55833	0.008246
GNG11	0.64	1.55833	0.01156
ZNF490	0.64	1.55833	0.0231
FAM53B	0.63	1.54756	8.282e-13
FMNL2	0.63	1.54756	9.989e-12
CHD7	0.63	1.54756	2.438e-10
GCLC	0.63	1.54756	1.161e-08
TSPAN4	0.63	1.54756	3.888e-08
FAM3C	0.63	1.54756	2.267e-07
SIRPA	0.63	1.54756	1.788e-06
GPR153	0.63	1.54756	7.011e-06
ARHGEF10L	0.63	1.54756	3.343e-05
SH3TC1	0.63	1.54756	0.0004266
ZNF607	0.63	1.54756	0.002194
WTIP	0.63	1.54756	0.01854
FGFR3	0.62	1.53688	6.133e-12
RPS6KA4	0.62	1.53688	3.154e-07
PCDHAC1	0.62	1.53688	4.721e-07
RAC2	0.62	1.53688	5.338e-07
SQOR	0.62	1.53688	1.08e-05
MYD88	0.62	1.53688	2.567e-05
MDFI	0.62	1.53688	3.039e-05
ZNF286A	0.62	1.53688	6.501e-05
IFITM10	0.62	1.53688	0.004101
GPD2	0.62	1.53688	0.03635
AHNAK2	0.61	1.52626	7.874e-16
PFKP	0.61	1.52626	7.782e-13
NRP2	0.61	1.52626	5.757e-06
MTHFD1L	0.61	1.52626	1.313e-05
LTBP2	0.61	1.52626	0.0002695
GRAMD3	0.61	1.52626	0.0003311
LARP6	0.61	1.52626	0.0003869
TRANK1	0.61	1.52626	0.001031
PARP14	0.6	1.51572	8.469e-13
ERCC3	0.6	1.51572	1.944e-10
NECTIN1	0.6	1.51572	2.283e-10
CHST2	0.6	1.51572	7.738e-10
AJUBA	0.6	1.51572	1.195e-09
ARHGEF40	0.6	1.51572	8.533e-06
SLC35C1	0.6	1.51572	0.0002071
SDCBP2	0.6	1.51572	0.0002312
ZNF254	0.6	1.51572	0.0002941
ANKRD29	0.6	1.51572	0.0008729
FHL1	0.6	1.51572	0.001138
CPE	0.6	1.51572	0.0015
BID	0.6	1.51572	0.002474
EIF4E3	0.6	1.51572	0.002798
ERAP2	0.6	1.51572	0.004543
NAAA	0.6	1.51572	0.01121
GRHL3	0.6	1.51572	0.01643
ST13	0.59	1.50525	5.399e-18
DNAJA1	0.59	1.50525	2.008e-13
LPCAT1	0.59	1.50525	7.338e-09
RHOQ	0.59	1.50525	5.934e-08
RAP1GAP2	0.59	1.50525	1.68e-07
SERINC2	0.59	1.50525	2.762e-07
HMGA2	0.59	1.50525	2.421e-06
TSEN15	0.59	1.50525	3.845e-06
IL4R	0.59	1.50525	1.094e-05
MOB3A	0.59	1.50525	4.448e-05
FAM171A1	0.59	1.50525	5.375e-05
BDNF	0.59	1.50525	0.0008655
TOR4A	0.59	1.50525	0.00108
SLC1A4	0.59	1.50525	0.001158
MARCH2	0.59	1.50525	0.00119
NUDT18	0.59	1.50525	0.001401
ADAMTS7	0.59	1.50525	0.002164
VEGFC	0.59	1.50525	0.01337
CSF3	0.59	1.50525	0.0207
PTGR1	0.589881	1.50512	0.0285019
FLRT2	0.58	1.49485	3.962e-11
SMTN	0.58	1.49485	8.005e-10
EMP2	0.58	1.49485	2.58e-08
JAZF1	0.58	1.49485	0.001615
CUEDC1	0.58	1.49485	0.001746
TNC	0.58	1.49485	0.002474
HSPA1A	0.58	1.49485	0.007511
ETV5	0.58	1.49485	0.01552
PTK2	0.57	1.48452	2.184e-18
LDHA	0.57	1.48452	3.434e-11
DZIP1	0.57	1.48452	9.003e-07
SEPT11	0.57	1.48452	2.514e-05
ZNF675	0.57	1.48452	0.0003418
ZNRF1	0.57	1.48452	0.001026
FBXL16	0.57	1.48452	0.00109
GPER1	0.57	1.48452	0.001877
IFI6	0.57	1.48452	0.01085
RPS21	0.56	1.47427	1.356e-13
CEP170B	0.56	1.47427	1.482e-12
TMEM132A	0.56	1.47427	3.694e-10
SLC39A14	0.56	1.47427	2.078e-09
SNCG	0.56	1.47427	1.791e-08
CLMP	0.56	1.47427	1.236e-07
RNF217	0.56	1.47427	1.831e-07
ADCY3	0.56	1.47427	2.989e-07
UTRN	0.56	1.47427	4.701e-07
GNA15	0.56	1.47427	1.542e-06
BLMH	0.56	1.47427	0.0001784
TMEM173	0.56	1.47427	0.0004715
ZNF616	0.56	1.47427	0.0005552
PRICKLE2	0.56	1.47427	0.0008414
CYP4V2	0.56	1.47427	0.001394
FLNA	0.55	1.46409	4.998e-10
PIEZO1	0.55	1.46409	9.83e-10
TUBA1A	0.55	1.46409	1.172e-08
FSCN1	0.55	1.46409	4.18e-07
ZNF219	0.55	1.46409	5.693e-07
MCTP1	0.55	1.46409	0.0001407
C11orf84	0.55	1.46409	0.0006635
ISOC1	0.55	1.46409	0.003044
MEX3B	0.55	1.46409	0.005352
LRP8	0.55	1.46409	0.007499
ZNF211	0.55	1.46409	0.007809
ZNF48	0.547707	1.46176	1.14029e-07
SNHG16	0.54	1.45397	1.211e-14
GPX1	0.54	1.45397	1.889e-12
TM7SF3	0.54	1.45397	2.693e-10
PRSS12	0.54	1.45397	7.044e-10
PTPRF	0.54	1.45397	8.709e-10
ITPK1	0.54	1.45397	6.632e-09
KIRREL	0.54	1.45397	6.72e-08
TGFB1	0.54	1.45397	9.021e-08
KANK4	0.54	1.45397	2.835e-07
HOMER3	0.54	1.45397	8.355e-07
TTYH3	0.54	1.45397	8.849e-06
ARHGAP27	0.54	1.45397	0.0005642
ABRACL	0.54	1.45397	0.001171
DDX58	0.54	1.45397	0.001216
DDX60	0.54	1.45397	0.00138
LINC01133	0.54	1.45397	0.02214
OPTN	0.53	1.44393	4.761e-12
TPD52L2	0.53	1.44393	5.037e-12
TSC22D3	0.53	1.44393	4.235e-10
BMP1	0.53	1.44393	2.525e-08
SLC41A2	0.53	1.44393	5.33e-07
CMTM4	0.53	1.44393	1.521e-06
TCEANC2	0.53	1.44393	0.0001296
PTAFR	0.53	1.44393	0.0004042
ZNF234	0.53	1.44393	0.001594
PLK2	0.53	1.44393	0.002376
MFSD4B	0.53	1.44393	0.003057
PDGFA	0.53	1.44393	0.007102
VCAN	0.53	1.44393	0.03451
PXN	0.52	1.43396	7.875e-12
RNF145	0.52	1.43396	1.03e-11
ADRM1	0.52	1.43396	3.709e-11
PDIA4	0.52	1.43396	7.738e-10
MYO1E	0.52	1.43396	1.652e-09
NINJ1	0.52	1.43396	4.701e-07
C1orf74	0.52	1.43396	7.988e-07
PSEN2	0.52	1.43396	1.074e-06
VPS18	0.52	1.43396	1.203e-06
GALNT10	0.52	1.43396	3.689e-06
ZNF431	0.52	1.43396	2.733e-05
PAQR5	0.52	1.43396	4.611e-05
MEGF6	0.52	1.43396	5.059e-05
DEDD2	0.52	1.43396	6.6e-05
OAS3	0.52	1.43396	9.73e-05
ACER3	0.52	1.43396	0.0007707
FAM118B	0.52	1.43396	0.003289
OAF	0.52	1.43396	0.004384
SOX13	0.52	1.43396	0.005602
HSPA8	0.52	1.43396	0.01379
SLC16A3	0.51	1.42405	2.732e-12
PTPRU	0.51	1.42405	1.449e-10
STX6	0.51	1.42405	1.003e-09
JAG2	0.51	1.42405	6.295e-09
SRI	0.51	1.42405	4.359e-08
OSBPL3	0.51	1.42405	5.275e-08
SYNGR2	0.51	1.42405	1.121e-05
CALM1	0.51	1.42405	2.498e-05
PPP1R14C	0.51	1.42405	4.214e-05
HACD3	0.51	1.42405	0.000122
EMB	0.51	1.42405	0.0003789
ADGRE5	0.51	1.42405	0.0004532
WDR91	0.51	1.42405	0.0008277
IFITM2	0.51	1.42405	0.005021
ZSCAN20	0.51	1.42405	0.00779
TMC7	0.51	1.42405	0.009028
FAXC	0.51	1.42405	0.0263
GRN	0.5	1.41421	8.135e-11
SLFN5	0.5	1.41421	3.408e-08
ACTN1	0.5	1.41421	4.463e-08
CHPF2	0.5	1.41421	6.226e-07
ERBB2	0.5	1.41421	6.889e-07
ARPC1B	0.5	1.41421	3.722e-06
OCIAD2	0.5	1.41421	5.905e-06
ITGB6	0.5	1.41421	8.533e-06
DNAJC15	0.5	1.41421	5.541e-05
MARK1	0.5	1.41421	5.979e-05
BOK	0.5	1.41421	0.0002995
PRKCDBP	0.5	1.41421	0.0005065
NMNAT2	0.5	1.41421	0.0005573
RN7SL471P	0.5	1.41421	0.001023
IFIT3	0.5	1.41421	0.003592
ST3GAL4-AS1	0.5	1.41421	0.005872
PFKFB4	0.5	1.41421	0.02174
PRR5	0.5	1.41421	0.03721
ZNF836	0.5	1.41421	0.03969
GSN	0.493921	1.40827	0.0012013
AKR1C3	0.49	1.40444	1.31e-11
NQO1	0.49	1.40444	9.317e-08
XPO5	0.49	1.40444	1.154e-07
SERPINH1	0.49	1.40444	6e-07
ARRDC3	0.49	1.40444	6.191e-06
TLR3	0.49	1.40444	1.073e-05
MPZL2	0.49	1.40444	1.199e-05
NTAN1	0.49	1.40444	3.867e-05
IKBIP	0.49	1.40444	0.0002225
AMPD3	0.49	1.40444	0.0004609
RAB30	0.49	1.40444	0.0004699
ZNF71	0.49	1.40444	0.002612
FEN1	0.49	1.40444	0.006958
PYGL	0.49	1.40444	0.03413
CD59	0.48	1.39474	8.963e-11
SEPT8	0.48	1.39474	1.889e-08
PIK3R3	0.48	1.39474	1.058e-06
LYPLA2	0.48	1.39474	1.469e-06
KCNN4	0.48	1.39474	4.688e-05
LRRK1	0.48	1.39474	0.0005277
SIVA1	0.48	1.39474	0.0006548
NECTIN2	0.48	1.39474	0.001456
FAM109A	0.48	1.39474	0.001978
ZNF518B	0.48	1.39474	0.01011
ZNF669	0.48	1.39474	0.01439
ARHGEF10	0.484322	1.39893	0.00207654
TNS3	0.47	1.38511	1.064e-06
TRAF3	0.47	1.38511	4.739e-06
SH3BP2	0.47	1.38511	1.571e-05
EHD4	0.47	1.38511	4.821e-05
MFSD10	0.47	1.38511	0.0001127
PARD6G	0.47	1.38511	0.0001774
ARHGEF3	0.47	1.38511	0.0002081
TUBG1	0.47	1.38511	0.0003595
SLC25A13	0.47	1.38511	0.0004942
DLK2	0.47	1.38511	0.001687
FCHSD2	0.47	1.38511	0.007662
CDH3	0.46	1.37554	7.873e-14
MPRIP	0.46	1.37554	3.299e-11
GNG12	0.46	1.37554	1.605e-10
NCS1	0.46	1.37554	5.937e-09
FLNB	0.46	1.37554	9.479e-09
DBN1	0.46	1.37554	1.741e-07
S100A6	0.46	1.37554	3.119e-07
YEATS2	0.46	1.37554	1.393e-06
MTHFD2L	0.46	1.37554	8.67e-05
MANF	0.46	1.37554	0.0002871
CDR2L	0.46	1.37554	0.000363
LTBP3	0.46	1.37554	0.000381
DCTPP1	0.46	1.37554	0.0006363
WDR47	0.46	1.37554	0.001159
ANXA2P2	0.46	1.37554	0.01217
DENND3	0.462804	1.37822	0.0199555
ARPC5	0.45	1.36604	9.127e-10
SMS	0.45	1.36604	7.702e-09
CEP350	0.45	1.36604	2.57e-08
RHOC	0.45	1.36604	8.464e-08
SLC9A7	0.45	1.36604	4.712e-07
MAP2K1	0.45	1.36604	8.53e-07
AK4	0.45	1.36604	9.209e-07
IGSF3	0.45	1.36604	9.426e-07
FAT2	0.45	1.36604	1.718e-06
CDCP1	0.45	1.36604	2.221e-06
PTPRG	0.45	1.36604	2.455e-06
S100A2	0.45	1.36604	3.049e-06
FERMT1	0.45	1.36604	3.845e-06
THSD1	0.45	1.36604	1.872e-05
DNAJB4	0.45	1.36604	5.021e-05
HN1	0.45	1.36604	5.224e-05
BACE2	0.45	1.36604	8.388e-05
BIN1	0.45	1.36604	8.723e-05
PRRG1	0.45	1.36604	0.0004758
NSG1	0.45	1.36604	0.0006366
HMCES	0.45	1.36604	0.001146
PLEKHA7	0.45	1.36604	0.001812
PAFAH1B3	0.45	1.36604	0.002073
GPRIN1	0.45	1.36604	0.002129
CRYZ	0.45	1.36604	0.003468
BOLA3	0.45	1.36604	0.01004
TRAF2	0.45	1.36604	0.01582
ABLIM1	0.44	1.3566	2.57e-08
PRKDC	0.44	1.3566	8.728e-08
IMPDH1	0.44	1.3566	2.124e-06
MBOAT7	0.44	1.3566	5.757e-06
MYBBP1A	0.44	1.3566	6.711e-06
IFI44L	0.44	1.3566	1.094e-05
SLC11A2	0.44	1.3566	7.858e-05
PYM1	0.44	1.3566	0.0003109
CYFIP2	0.44	1.3566	0.002031
ARRDC4	0.44	1.3566	0.002926
ZNF184	0.44	1.3566	0.003053
GREB1L	0.44	1.3566	0.003244
ARMC9	0.44	1.3566	0.005539
COTL1	0.44	1.3566	0.00596
ARRDC1	0.44	1.3566	0.03307
PLEKHG5	0.43	1.34723	3.88e-06
PKM	0.43	1.34723	6.339e-06
ZFYVE9	0.43	1.34723	7.336e-06
SERPINE1	0.43	1.34723	3.34e-05
APOL6	0.43	1.34723	0.0003968
SNX30	0.43	1.34723	0.0004064
CHPF	0.43	1.34723	0.0006429
PTPN3	0.43	1.34723	0.0006606
GAS2L1	0.43	1.34723	0.001012
ABHD15	0.43	1.34723	0.007304
RHBDF1	0.43	1.34723	0.0408
TMSB10	0.42	1.33793	5.318e-08
PTRF	0.42	1.33793	8.941e-08
DHRS3	0.42	1.33793	2.756e-07
USP31	0.42	1.33793	7.833e-07
TNNI2	0.42	1.33793	4.477e-06
POLR1A	0.42	1.33793	7.427e-06
PROS1	0.42	1.33793	5.664e-05
WLS	0.42	1.33793	7.693e-05
LLGL1	0.42	1.33793	0.0002567
GPX8	0.42	1.33793	0.0008937
DLG3	0.42	1.33793	0.001106
PML	0.42	1.33793	0.00331
PLEKHH3	0.42	1.33793	0.004795
UST	0.42	1.33793	0.007216
AURKA	0.42	1.33793	0.04027
AQP9	0.417546	1.33565	0.0481198
CLASP1	0.41	1.32869	6.124e-10
DSE	0.41	1.32869	3.008e-09
CA12	0.41	1.32869	2.065e-07
PTGFRN	0.41	1.32869	2.404e-07
COLGALT1	0.41	1.32869	3.908e-07
KIAA0930	0.41	1.32869	1.175e-06
ST3GAL4	0.41	1.32869	2.231e-06
EPS8L2	0.41	1.32869	3.158e-06
SFXN3	0.41	1.32869	1.684e-05
NACC1	0.41	1.32869	2.668e-05
SIPA1L1	0.41	1.32869	0.0002026
ATP9A	0.41	1.32869	0.0002862
EYA3	0.41	1.32869	0.0003311
HSD17B2	0.41	1.32869	0.0004522
PLXNA1	0.41	1.32869	0.0004699
MAPK8IP3	0.41	1.32869	0.0005072
CPOX	0.41	1.32869	0.000718
PAFAH2	0.41	1.32869	0.003074
CCDC137	0.41	1.32869	0.003775
CBX2	0.41	1.32869	0.01638
MYH9	0.4	1.31951	8.325e-11
GM2A	0.4	1.31951	1.729e-08
KIF1C	0.4	1.31951	1.843e-07
TCF3	0.4	1.31951	3.707e-07
SEPT9	0.4	1.31951	6.058e-07
SLC6A8	0.4	1.31951	1.067e-06
CACUL1	0.4	1.31951	1.777e-06
AHNAK	0.4	1.31951	6.636e-06
IGF2BP2	0.4	1.31951	3.867e-05
SAMD9	0.4	1.31951	4.567e-05
HSPG2	0.4	1.31951	6.157e-05
RCAN3	0.4	1.31951	0.000134
TTL	0.4	1.31951	0.0001514
CAMKK2	0.4	1.31951	0.0003504
RAD54L2	0.4	1.31951	0.0004427
ESRP2	0.4	1.31951	0.0008799
MRAS	0.4	1.31951	0.002442
RNASEL	0.4	1.31951	0.00267
TRIT1	0.4	1.31951	0.002845
COPRS	0.4	1.31951	0.003684
ZNF468	0.4	1.31951	0.009009
FAM217B	0.4	1.31951	0.01049
SAA1	0.38987	1.31028	0.0423055
ACBD6	0.39	1.31039	5.394e-07
MYO10	0.39	1.31039	9.475e-07
S100A16	0.39	1.31039	2.636e-06
APPL1	0.39	1.31039	6.159e-06
HYOU1	0.39	1.31039	1.303e-05
TMED9	0.39	1.31039	1.438e-05
TRIM22	0.39	1.31039	6.94e-05
POLR2L	0.39	1.31039	8.928e-05
NDUFA3	0.39	1.31039	0.0001608
NCLN	0.39	1.31039	0.000189
TMEM154	0.39	1.31039	0.0002361
FAM160B2	0.39	1.31039	0.0008202
MCM3	0.39	1.31039	0.001782
EFHD2	0.39	1.31039	0.002223
GSTO1	0.39	1.31039	0.002834
NUP93	0.39	1.31039	0.003299
NSMCE3	0.39	1.31039	0.005246
KCTD15	0.39	1.31039	0.0127
CTDSPL	0.38	1.30134	1.224e-07
PDCD11	0.38	1.30134	1.391e-06
RNF187	0.38	1.30134	3.534e-06
MT1E	0.38	1.30134	2.278e-05
ARPC2	0.38	1.30134	7.229e-05
NUMB	0.38	1.30134	0.0001264
OSMR	0.38	1.30134	0.000288
TSPAN17	0.38	1.30134	0.0003865
VOPP1	0.38	1.30134	0.0006532
HPS3	0.38	1.30134	0.0009281
CCDC85C	0.38	1.30134	0.0009569
RPS6KA3	0.38	1.30134	0.0009873
UBL5	0.38	1.30134	0.001016
TCOF1	0.38	1.30134	0.001425
MED22	0.38	1.30134	0.00212
ITGB1BP1	0.38	1.30134	0.002371
TOMM40L	0.38	1.30134	0.003112
PLEKHJ1	0.38	1.30134	0.007433
CEP68	0.38	1.30134	0.009589
FUT10	0.38	1.30134	0.02632
APP	0.37	1.29235	5.281e-09
RCC2	0.37	1.29235	1.1e-06
TAOK1	0.37	1.29235	7.635e-06
CES2	0.37	1.29235	8.501e-06
RRBP1	0.37	1.29235	1.348e-05
PYGB	0.37	1.29235	1.781e-05
EIF5B	0.37	1.29235	1.797e-05
ZNF37A	0.37	1.29235	8.908e-05
COL4A6	0.37	1.29235	0.0001965
GLTP	0.37	1.29235	0.0002931
B4GALT2	0.37	1.29235	0.0005268
TRIOBP	0.37	1.29235	0.0006113
UTP20	0.37	1.29235	0.0006627
NDST1	0.37	1.29235	0.0007131
PLXDC2	0.37	1.29235	0.0007834
ATP2B1	0.37	1.29235	0.0008406
VEGFA	0.37	1.29235	0.0008966
SLC27A4	0.37	1.29235	0.0009833
ACOT7	0.37	1.29235	0.001125
CREB3	0.37	1.29235	0.001215
TRIAP1	0.37	1.29235	0.001352
AHSA1	0.37	1.29235	0.00177
ASAP1	0.37	1.29235	0.002675
NME4	0.37	1.29235	0.002701
TRIM13	0.37	1.29235	0.005729
SUSD6	0.37	1.29235	0.007214
ZNF322	0.37	1.29235	0.008675
PDGFC	0.37	1.29235	0.0087
ATIC	0.37	1.29235	0.01056
TOR3A	0.37	1.29235	0.01372
FAM92A	0.37	1.29235	0.02385
SHC1	0.36	1.28343	1.729e-08
PTGES	0.36	1.28343	1.164e-06
FNDC3B	0.36	1.28343	2.746e-06
MAP7D1	0.36	1.28343	4.398e-06
CALR	0.36	1.28343	1.997e-05
MAN2A1	0.36	1.28343	2.472e-05
PHLDA3	0.36	1.28343	8.199e-05
RARG	0.36	1.28343	0.0001185
CAP1	0.36	1.28343	0.0001886
PRR14L	0.36	1.28343	0.0003909
DPP9	0.36	1.28343	0.0005983
ADPGK	0.36	1.28343	0.0006627
ECE1	0.36	1.28343	0.0006928
DRAP1	0.36	1.28343	0.000844
FAM13B	0.36	1.28343	0.001314
KCTD11	0.36	1.28343	0.001556
DHCR7	0.36	1.28343	0.002097
SMAD3	0.36	1.28343	0.00271
HIST1H2BC	0.36	1.28343	0.004123
ABCC4	0.36	1.28343	0.006066
S100A13	0.36	1.28343	0.01124
FAM83H	0.35	1.27456	1.4e-06
GIPC1	0.35	1.27456	1.075e-05
ZNFX1	0.35	1.27456	9.588e-05
FAT1	0.35	1.27456	0.0001304
NAV1	0.35	1.27456	0.0003079
RAB3D	0.35	1.27456	0.0004221
DTX3L	0.35	1.27456	0.0004223
CMTM6	0.35	1.27456	0.001596
RAI1	0.35	1.27456	0.002958
LMNB2	0.35	1.27456	0.004004
HMGB3	0.35	1.27456	0.01077
AMMECR1	0.35	1.27456	0.01111
WDR77	0.35	1.27456	0.01712
RNPEPL1	0.35	1.27456	0.01744
PLEC	0.34	1.26576	4.055e-07
GCN1	0.34	1.26576	3.88e-06
SPTAN1	0.34	1.26576	1.244e-05
MVP	0.34	1.26576	3.34e-05
POFUT1	0.34	1.26576	4.302e-05
MMP28	0.34	1.26576	6.413e-05
VANGL1	0.34	1.26576	8.216e-05
HM13	0.34	1.26576	8.654e-05
BCR	0.34	1.26576	0.0001248
PDIA3	0.34	1.26576	0.0001303
CSTA	0.34	1.26576	0.0001692
MEGF9	0.34	1.26576	0.0003405
AGAP3	0.34	1.26576	0.0003836
SELENOW	0.34	1.26576	0.000517
SAT1	0.34	1.26576	0.0005896
NADSYN1	0.34	1.26576	0.0007284
PSTPIP2	0.34	1.26576	0.0009039
RNF130	0.34	1.26576	0.00109
MPG	0.34	1.26576	0.001324
POLRMT	0.34	1.26576	0.006099
TIMP2	0.34	1.26576	0.01123
NFKBIZ	0.34	1.26576	0.01125
ZNF91	0.34	1.26576	0.03333
ANXA2	0.33	1.25701	1.407e-06
CHD4	0.33	1.25701	1.469e-06
FTH1	0.33	1.25701	2.767e-06
APLP2	0.33	1.25701	3.419e-06
CD151	0.33	1.25701	1.508e-05
CDC42BPB	0.33	1.25701	2.361e-05
AARS	0.33	1.25701	8.074e-05
CTSZ	0.33	1.25701	9.081e-05
WBP1L	0.33	1.25701	9.878e-05
PDXK	0.33	1.25701	0.0001448
DNAJC5	0.33	1.25701	0.0001633
SH3BP5L	0.33	1.25701	0.000311
EPHB4	0.33	1.25701	0.0004444
HSP90B1	0.33	1.25701	0.0006108
ZC3HAV1	0.33	1.25701	0.001024
POLR1B	0.33	1.25701	0.001087
MFN1	0.33	1.25701	0.001134
SLC6A6	0.33	1.25701	0.001324
RAPGEF2	0.33	1.25701	0.001898
GOLIM4	0.33	1.25701	0.002701
WDR81	0.33	1.25701	0.002732
FDPS	0.33	1.25701	0.003135
PDIA6	0.33	1.25701	0.00347
XYLT2	0.33	1.25701	0.003967
CASP7	0.33	1.25701	0.006501
LSR	0.33	1.25701	0.008088
RUVBL1	0.33	1.25701	0.01664
GAPDH	0.32	1.24833	1.513e-06
CTNNA1	0.32	1.24833	2.935e-06
IL6ST	0.32	1.24833	1.424e-05
VCL	0.32	1.24833	1.501e-05
KANK1	0.32	1.24833	2.322e-05
APBB2	0.32	1.24833	3.354e-05
GNAI2	0.32	1.24833	0.0001374
CREG1	0.32	1.24833	0.0001636
GNA11	0.32	1.24833	0.000265
SPTLC2	0.32	1.24833	0.0002871
LASP1	0.32	1.24833	0.000319
ACLY	0.32	1.24833	0.0005927
PCYT1A	0.32	1.24833	0.0007056
BNIP3L	0.32	1.24833	0.0008324
RC3H1	0.32	1.24833	0.001202
RRP1B	0.32	1.24833	0.001301
ASAP2	0.32	1.24833	0.001324
TPBG	0.32	1.24833	0.001387
SH3BGRL3	0.32	1.24833	0.002135
VPS13C	0.32	1.24833	0.002185
EFNB1	0.32	1.24833	0.002826
PLIN3	0.32	1.24833	0.00305
TJP2	0.32	1.24833	0.003519
TOMM34	0.32	1.24833	0.003581
EBP	0.32	1.24833	0.004011
ABCB10	0.32	1.24833	0.006539
RELL1	0.32	1.24833	0.03869
GSTP1	0.31	1.23971	4.693e-05
FKBP9	0.31	1.23971	0.000206
LETM1	0.31	1.23971	0.0003057
UGGT1	0.31	1.23971	0.0003365
TNIP1	0.31	1.23971	0.0004099
AGRN	0.31	1.23971	0.0004627
SLC6A15	0.31	1.23971	0.0004677
DYNC1H1	0.31	1.23971	0.0009065
B4GALT5	0.31	1.23971	0.001133
SACS	0.31	1.23971	0.001757
PRDX4	0.31	1.23971	0.002032
UBE2Q2	0.31	1.23971	0.002079
MLF2	0.31	1.23971	0.002133
SCRIB	0.31	1.23971	0.002546
LGALS1	0.31	1.23971	0.002612
CELSR1	0.31	1.23971	0.002766
PRPF3	0.31	1.23971	0.002815
ST6GALNAC2	0.31	1.23971	0.003371
DHRS7	0.31	1.23971	0.003727
TPM2	0.3	1.23114	6.488e-05
FAM210B	0.3	1.23114	0.0001671
RIN2	0.3	1.23114	0.0002862
HDAC3	0.3	1.23114	0.0003057
SETX	0.3	1.23114	0.0004282
TP53I3	0.3	1.23114	0.0005308
ARHGAP21	0.3	1.23114	0.0006693
EIF5A	0.3	1.23114	0.0008052
WIPI2	0.3	1.23114	0.0008052
FOXK1	0.3	1.23114	0.001007
RANGAP1	0.3	1.23114	0.00109
DOCK9	0.3	1.23114	0.001117
ANXA4	0.3	1.23114	0.001142
GATAD2A	0.3	1.23114	0.001254
CSNK1G2	0.3	1.23114	0.001266
BRWD1	0.3	1.23114	0.00134
TLL1	0.3	1.23114	0.001407
CNN2	0.3	1.23114	0.001531
RAB29	0.3	1.23114	0.002332
TEAD1	0.3	1.23114	0.002406
ALOX15B	0.3	1.23114	0.002735
NOLC1	0.3	1.23114	0.007951
NCK1	0.3	1.23114	0.008781
TSPO	0.3	1.23114	0.01052
CLSTN1	0.29	1.22264	3.324e-05
XPR1	0.29	1.22264	9.131e-05
TNKS1BP1	0.29	1.22264	9.923e-05
CTNNB1	0.29	1.22264	0.0001253
P3H2	0.29	1.22264	0.0002137
PRDX1	0.29	1.22264	0.0003134
FRYL	0.29	1.22264	0.0003294
FRMD6	0.29	1.22264	0.0004266
MAPK1	0.29	1.22264	0.0004933
BCAP31	0.29	1.22264	0.0008164
CTSD	0.29	1.22264	0.001104
SMG7	0.29	1.22264	0.002264
CLTB	0.29	1.22264	0.002741
PGAM1	0.29	1.22264	0.00347
AGPAT3	0.29	1.22264	0.003873
ERO1A	0.29	1.22264	0.004465
MTMR1	0.29	1.22264	0.006015
SYT8	0.29	1.22264	0.00766
CPT1A	0.29	1.22264	0.009272
NOTCH1	0.29	1.22264	0.01121
CEP97	0.29	1.22264	0.02205
TANC2	0.29	1.22264	0.02225
FAM69A	0.29	1.22264	0.02669
DCBLD2	0.28	1.21419	0.0003176
DHX9	0.28	1.21419	0.0003888
PSMD2	0.28	1.21419	0.0005413
YAP1	0.28	1.21419	0.0005602
GUK1	0.28	1.21419	0.0006722
ESYT1	0.28	1.21419	0.0008567
STK25	0.28	1.21419	0.0009039
HARS2	0.28	1.21419	0.001211
MYO5A	0.28	1.21419	0.001472
ATP2A2	0.28	1.21419	0.001487
CNOT6	0.28	1.21419	0.001693
BTBD10	0.28	1.21419	0.0029
KLHL5	0.28	1.21419	0.004021
PHPT1	0.28	1.21419	0.004128
STEAP3	0.28	1.21419	0.005138
NFIA	0.28	1.21419	0.005558
DNAJC10	0.28	1.21419	0.0126
RRP12	0.28	1.21419	0.01576
PLS3	0.27	1.20581	0.000319
GALNT2	0.27	1.20581	0.0004122
ARF4	0.27	1.20581	0.0007735
TBC1D14	0.27	1.20581	0.0008922
TUBB6	0.27	1.20581	0.0009586
MYO1C	0.27	1.20581	0.001028
TES	0.27	1.20581	0.003415
EXT2	0.27	1.20581	0.004402
PFKL	0.27	1.20581	0.004634
DNPEP	0.27	1.20581	0.02274
UROS	0.27	1.20581	0.03362
IL18	0.27	1.20581	0.03661
HIST1H2BK	0.27	1.20581	0.03938
TAGLN2	0.26	1.19748	8.274e-05
DOCK1	0.26	1.19748	0.0004424
DIAPH1	0.26	1.19748	0.0007854
SMARCC1	0.26	1.19748	0.001792
NDRG1	0.26	1.19748	0.002073
CD82	0.26	1.19748	0.002332
HTT	0.26	1.19748	0.002868
WASF2	0.26	1.19748	0.002924
ACOT11	0.26	1.19748	0.002953
ASCC3	0.26	1.19748	0.003805
PPIB	0.26	1.19748	0.005039
APOBEC3C	0.26	1.19748	0.008045
TPM3	0.26	1.19748	0.008433
CSNK1G1	0.26	1.19748	0.01311
HERPUD1	0.26	1.19748	0.01543
TPM4	0.26	1.19748	0.01611
SERPINB6	0.26	1.19748	0.02007
PNP	0.26	1.19748	0.04873
ITGAV	0.25	1.18921	0.001207
CKAP4	0.25	1.18921	0.001224
ADAM10	0.25	1.18921	0.001482
AKT1	0.25	1.18921	0.001881
SCARB1	0.25	1.18921	0.002382
DDOST	0.25	1.18921	0.003371
HDGF	0.25	1.18921	0.004449
PLCB3	0.25	1.18921	0.004683
PPP4C	0.25	1.18921	0.005458
TRIO	0.25	1.18921	0.005843
HSPA4	0.25	1.18921	0.006538
NIN	0.25	1.18921	0.006961
RAB11A	0.25	1.18921	0.01056
FADS1	0.25	1.18921	0.01348
CSRP1	0.25	1.18921	0.01592
ZDHHC16	0.25	1.18921	0.03098
SELENOI	0.25	1.18921	0.01812
JUP	0.24	1.18099	0.0002677
PTTG1IP	0.24	1.18099	0.000904
CLTC	0.24	1.18099	0.001121
CAPN1	0.24	1.18099	0.001369
HTRA1	0.24	1.18099	0.001945
LPGAT1	0.24	1.18099	0.002849
CKAP5	0.24	1.18099	0.003267
POLR2B	0.24	1.18099	0.005529
CALM3	0.24	1.18099	0.005558
RCN1	0.24	1.18099	0.00658
CD44	0.24	1.18099	0.009699
H2AFY	0.24	1.18099	0.01039
SESN1	0.24	1.18099	0.01339
RTKN	0.24	1.18099	0.04905
COL17A1	0.23	1.17283	0.003383
ACACA	0.23	1.17283	0.004928
AKR1C2	0.23	1.17283	0.02247
ARF1	0.22	1.16473	0.002091
UBA1	0.22	1.16473	0.009993
RNH1	0.22	1.16473	0.01425
ANXA1	0.21	1.15669	0.006849
ZNF106	0.2	1.1487	0.02987
TMEM248	0.19	1.14076	0.04767
DSC3	-0.18	0.882703	0.01885
MAPK6	-0.21	0.864537	0.003836
PFKM	-0.21	0.864537	0.009075
NNT	-0.21	0.864537	0.01228
LIX1L	-0.21	0.864537	0.03577
SEPT10	-0.21	0.864537	0.008733
RSRP1	-0.21	0.864537	0.04118
NUCKS1	-0.22	0.858565	0.003333
KCTD3	-0.22	0.858565	0.004093
RIOK3	-0.22	0.858565	0.005518
BUB3	-0.22	0.858565	0.007383
PHF3	-0.22	0.858565	0.007511
ZNF770	-0.22	0.858565	0.009413
CAV2	-0.23	0.852635	0.003831
WDR26	-0.23	0.852635	0.00389
ZFR	-0.23	0.852635	0.004635
CDV3	-0.23	0.852635	0.007216
DSG2	-0.23	0.852635	0.00975
PUM2	-0.23	0.852635	0.01194
NUP58	-0.23	0.852635	0.01284
SLC25A6	-0.24	0.846745	0.0004133
OGDH	-0.24	0.846745	0.001143
BCLAF1	-0.24	0.846745	0.001782
MGEA5	-0.24	0.846745	0.003416
BDP1	-0.24	0.846745	0.004928
ID1	-0.24	0.846745	0.005794
DST	-0.24	0.846745	0.00709
UFM1	-0.24	0.846745	0.009383
GPR87	-0.24	0.846745	0.01007
NPM1	-0.24	0.846745	0.01019
AFG3L2	-0.24	0.846745	0.01029
PLP2	-0.24	0.846745	0.0146
PDHX	-0.24	0.846745	0.02067
MLLT1	-0.24	0.846745	0.03024
BBS2	-0.24	0.846745	0.03478
COPS8	-0.25	0.840896	0.0006791
EIF2A	-0.25	0.840896	0.001087
APMAP	-0.25	0.840896	0.001442
GLTSCR2	-0.25	0.840896	0.00166
PTPN13	-0.25	0.840896	0.001799
DDRGK1	-0.25	0.840896	0.00835
TET2	-0.25	0.840896	0.008379
ELF1	-0.25	0.840896	0.01055
PMPCB	-0.25	0.840896	0.01184
NSA2	-0.25	0.840896	0.01247
PRPF6	-0.25	0.840896	0.0149
JAK1	-0.25	0.840896	0.02038
VAMP7	-0.25	0.840896	0.02672
RMND1	-0.25	0.840896	0.03078
SLC25A5	-0.26	0.835088	7.971e-05
PANK3	-0.26	0.835088	0.0004233
SERINC1	-0.26	0.835088	0.0005925
CPNE3	-0.26	0.835088	0.0009039
CLIP1	-0.26	0.835088	0.001169
SDCBP	-0.26	0.835088	0.002926
RBL2	-0.26	0.835088	0.003057
PGM2	-0.26	0.835088	0.003292
LUC7L3	-0.26	0.835088	0.007185
VPS36	-0.26	0.835088	0.007462
SMAD9	-0.26	0.835088	0.01382
SLC25A32	-0.26	0.835088	0.01401
FAM46B	-0.26	0.835088	0.01534
ZFYVE16	-0.26	0.835088	0.0287
DSP	-0.27	0.82932	0.0001839
PHF20L1	-0.27	0.82932	0.0008052
RMND5A	-0.27	0.82932	0.001345
FAM208A	-0.27	0.82932	0.00164
SDCCAG8	-0.27	0.82932	0.003005
RBBP6	-0.27	0.82932	0.003219
BRWD3	-0.27	0.82932	0.003808
KLF5	-0.27	0.82932	0.004313
OSTM1	-0.27	0.82932	0.004488
CDK5RAP2	-0.27	0.82932	0.005936
DPY19L1	-0.27	0.82932	0.006936
DCAF11	-0.27	0.82932	0.007102
DYNC2H1	-0.27	0.82932	0.007137
ACAT1	-0.27	0.82932	0.007436
PURB	-0.27	0.82932	0.009593
SLC26A2	-0.27	0.82932	0.01158
SLC50A1	-0.27	0.82932	0.01652
FASTKD5	-0.27	0.82932	0.03233
HCFC2	-0.27	0.82932	0.03574
NAPRT	-0.27	0.82932	0.04183
NR3C1	-0.28	0.823591	7.08e-05
TTC17	-0.28	0.823591	0.0001822
DCTN4	-0.28	0.823591	0.0005101
SPTBN2	-0.28	0.823591	0.000904
KIAA0141	-0.28	0.823591	0.0009043
POGK	-0.28	0.823591	0.0009472
CHD3	-0.28	0.823591	0.001349
SLC30A9	-0.28	0.823591	0.002
CCDC186	-0.28	0.823591	0.00264
ZBTB44	-0.28	0.823591	0.003038
TP53	-0.28	0.823591	0.004005
CAT	-0.28	0.823591	0.004741
PPL	-0.28	0.823591	0.006829
SUCLG2	-0.28	0.823591	0.007854
PACSIN2	-0.28	0.823591	0.01769
GRINA	-0.28	0.823591	0.01869
PBX2	-0.28	0.823591	0.02752
HK1	-0.29	0.817902	1.488e-05
ERBIN	-0.29	0.817902	8.928e-05
TOR1AIP1	-0.29	0.817902	0.0007564
FAM60A	-0.29	0.817902	0.0008729
GGNBP2	-0.29	0.817902	0.001232
PSMC5	-0.29	0.817902	0.001254
UNC5B	-0.29	0.817902	0.001276
SNU13	-0.29	0.817902	0.003027
BMP2K	-0.29	0.817902	0.00361
ZNF655	-0.29	0.817902	0.004247
SKIL	-0.29	0.817902	0.004774
SPAG7	-0.29	0.817902	0.005086
COQ4	-0.29	0.817902	0.005829
GPAM	-0.29	0.817902	0.006081
GNB4	-0.29	0.817902	0.006237
FAM172A	-0.29	0.817902	0.006697
FOPNL	-0.29	0.817902	0.01278
PNRC1	-0.29	0.817902	0.01503
GABPA	-0.29	0.817902	0.02038
CSNK1A1	-0.3	0.812252	6.842e-06
STAG2	-0.3	0.812252	8.569e-05
UQCRC1	-0.3	0.812252	0.0002197
ESD	-0.3	0.812252	0.0002682
SUCLG1	-0.3	0.812252	0.0002811
AVPI1	-0.3	0.812252	0.0004598
TBC1D5	-0.3	0.812252	0.0005644
FOXP1	-0.3	0.812252	0.000729
ATP2C1	-0.3	0.812252	0.0007854
TNS4	-0.3	0.812252	0.002776
MON2	-0.3	0.812252	0.003756
UQCC1	-0.3	0.812252	0.004261
CEBPG	-0.3	0.812252	0.004617
MME	-0.3	0.812252	0.008082
SPEN	-0.3	0.812252	0.008385
MBOAT2	-0.3	0.812252	0.008478
ARSJ	-0.3	0.812252	0.009359
DENND1B	-0.3	0.812252	0.01039
RBM10	-0.3	0.812252	0.01062
LRRC8E	-0.3	0.812252	0.01691
C11orf80	-0.3	0.812252	0.03035
SPRYD7	-0.3	0.812252	0.03879
ACADM	-0.31	0.806642	0.0002464
NUCB1	-0.31	0.806642	0.000274
ZADH2	-0.31	0.806642	0.0004832
CEP57	-0.31	0.806642	0.0007318
PJA2	-0.31	0.806642	0.0007854
YPEL5	-0.31	0.806642	0.0009953
HMGN2	-0.31	0.806642	0.001132
DMXL1	-0.31	0.806642	0.001478
RALGAPA1	-0.31	0.806642	0.001566
PREPL	-0.31	0.806642	0.002185
AMD1	-0.31	0.806642	0.002393
C16orf58	-0.31	0.806642	0.003371
DPY19L4	-0.31	0.806642	0.003756
SENP2	-0.31	0.806642	0.004333
EVI5L	-0.31	0.806642	0.005052
WDR70	-0.31	0.806642	0.006388
CHD1	-0.31	0.806642	0.00645
CEP250	-0.31	0.806642	0.008777
ARPIN	-0.31	0.806642	0.009159
GCFC2	-0.31	0.806642	0.02264
ZNF692	-0.31	0.806642	0.02579
C6orf48	-0.32	0.80107	0.0001145
MEX3C	-0.32	0.80107	0.000162
INTS7	-0.32	0.80107	0.0004266
TTPAL	-0.32	0.80107	0.0004329
SIPA1L2	-0.32	0.80107	0.0006321
ADNP2	-0.32	0.80107	0.0009247
ANKRD13A	-0.32	0.80107	0.001256
CARD6	-0.32	0.80107	0.002457
PHTF2	-0.32	0.80107	0.004275
ALS2CL	-0.32	0.80107	0.004327
PTPN2	-0.32	0.80107	0.00589
TRAF3IP2	-0.32	0.80107	0.007156
MTSS1	-0.32	0.80107	0.009048
TMEM135	-0.32	0.80107	0.01202
HCG18	-0.32	0.80107	0.01209
KRCC1	-0.32	0.80107	0.01243
PNPLA2	-0.32	0.80107	0.01262
ENOX2	-0.32	0.80107	0.01797
STK17A	-0.32	0.80107	0.01916
ALPK1	-0.32	0.80107	0.03094
GABPB1	-0.32	0.80107	0.006792
RBMX	-0.33	0.795536	9.463e-06
ZNF24	-0.33	0.795536	3.518e-05
MAPK1IP1L	-0.33	0.795536	0.0001053
ALDH9A1	-0.33	0.795536	0.0001183
TRPS1	-0.33	0.795536	0.000191
NDEL1	-0.33	0.795536	0.0004319
OXCT1	-0.33	0.795536	0.0007227
RCOR3	-0.33	0.795536	0.0007402
JOSD1	-0.33	0.795536	0.0009699
SGMS2	-0.33	0.795536	0.001028
FOXN3	-0.33	0.795536	0.001087
MBD4	-0.33	0.795536	0.001307
RBMXL1	-0.33	0.795536	0.001385
FBXL3	-0.33	0.795536	0.001427
HIPK2	-0.33	0.795536	0.001782
HK2	-0.33	0.795536	0.003307
ATF1	-0.33	0.795536	0.005392
MIGA1	-0.33	0.795536	0.007895
RNF214	-0.33	0.795536	0.009934
ZBTB24	-0.33	0.795536	0.01215
THBS3	-0.33	0.795536	0.04787
BAZ2B	-0.34	0.790041	1.77e-05
CDS1	-0.34	0.790041	6.188e-05
OFD1	-0.34	0.790041	0.0001306
PCF11	-0.34	0.790041	0.0001411
MYO19	-0.34	0.790041	0.0002185
SLC30A1	-0.34	0.790041	0.000233
NBAS	-0.34	0.790041	0.0003161
DUSP14	-0.34	0.790041	0.0004527
NIFK	-0.34	0.790041	0.0004833
PPTC7	-0.34	0.790041	0.0005132
RNF19A	-0.34	0.790041	0.0005282
BAG1	-0.34	0.790041	0.0008846
PPIF	-0.34	0.790041	0.0009407
C16orf62	-0.34	0.790041	0.00108
UTP23	-0.34	0.790041	0.001248
AXL	-0.34	0.790041	0.00213
ZNF395	-0.34	0.790041	0.003186
EIF1	-0.34	0.790041	0.003397
LMBRD2	-0.34	0.790041	0.00403
PDSS2	-0.34	0.790041	0.005634
RBMS2	-0.34	0.790041	0.00615
ZC3H7A	-0.34	0.790041	0.006644
SRFBP1	-0.34	0.790041	0.007807
C1RL	-0.34	0.790041	0.009359
SDPR	-0.34	0.790041	0.009868
STAU2	-0.34	0.790041	0.01146
TBC1D22B	-0.34	0.790041	0.03896
HSPB1	-0.35	0.784584	1.452e-06
CBX4	-0.35	0.784584	4.255e-05
MAP3K5	-0.35	0.784584	6.915e-05
LEPROT	-0.35	0.784584	0.0005586
CIC	-0.35	0.784584	0.001162
COA7	-0.35	0.784584	0.001239
PCMTD2	-0.35	0.784584	0.001452
THG1L	-0.35	0.784584	0.001506
ZPR1	-0.35	0.784584	0.001599
CDK5RAP3	-0.35	0.784584	0.002775
ZBED1	-0.35	0.784584	0.002945
SMC4	-0.35	0.784584	0.003343
WWP1	-0.35	0.784584	0.0037
MED12	-0.35	0.784584	0.003918
RNF168	-0.35	0.784584	0.003976
ANO10	-0.35	0.784584	0.006087
BCL6	-0.35	0.784584	0.01162
CSGALNACT2	-0.35	0.784584	0.01193
USP36	-0.35	0.784584	0.0294
MAOA	-0.36	0.779165	4.489e-06
ZHX1	-0.36	0.779165	5.095e-06
N4BP2L2	-0.36	0.779165	4.529e-05
NCOA7	-0.36	0.779165	9.878e-05
ROBO1	-0.36	0.779165	0.0001211
NRIP1	-0.36	0.779165	0.0003293
TRIM29	-0.36	0.779165	0.0004196
NABP1	-0.36	0.779165	0.000559
RYBP	-0.36	0.779165	0.000569
SPTLC3	-0.36	0.779165	0.0008154
BSDC1	-0.36	0.779165	0.0008621
NUDT16	-0.36	0.779165	0.001076
GABARAPL1	-0.36	0.779165	0.001138
NCOR2	-0.36	0.779165	0.001567
ACVR1B	-0.36	0.779165	0.001769
BBS10	-0.36	0.779165	0.001942
MTX3	-0.36	0.779165	0.002025
FANCE	-0.36	0.779165	0.004535
MYSM1	-0.36	0.779165	0.004693
ELMSAN1	-0.36	0.779165	0.005524
IFT140	-0.36	0.779165	0.009201
ZNF783	-0.36	0.779165	0.009563
ZC3H6	-0.36	0.779165	0.01247
FSTL4	-0.36	0.779165	0.02004
MBD5	-0.36	0.779165	0.02546
GSTM4	-0.36	0.779165	0.04278
EIF3E	-0.37	0.773782	4.516e-07
BIRC2	-0.37	0.773782	1.001e-06
DECR1	-0.37	0.773782	4.742e-06
AIM1	-0.37	0.773782	6.194e-06
IVNS1ABP	-0.37	0.773782	2.015e-05
LMTK2	-0.37	0.773782	3.319e-05
ARAP2	-0.37	0.773782	3.55e-05
GPSM2	-0.37	0.773782	7.634e-05
TMEM64	-0.37	0.773782	0.0001331
ITPR2	-0.37	0.773782	0.0001636
LRP11	-0.37	0.773782	0.0002105
STAT2	-0.37	0.773782	0.0003826
FAM110C	-0.37	0.773782	0.0004758
ATOH8	-0.37	0.773782	0.0005046
DCUN1D3	-0.37	0.773782	0.0005546
VGLL3	-0.37	0.773782	0.001189
IRX5	-0.37	0.773782	0.002224
FAM188A	-0.37	0.773782	0.00288
PFKFB2	-0.37	0.773782	0.003575
RAPGEF1	-0.37	0.773782	0.004474
MAP3K9	-0.37	0.773782	0.00473
ASB1	-0.37	0.773782	0.006827
SPICE1	-0.37	0.773782	0.03204
KYAT3	-0.37	0.773782	0.002766
H3F3B	-0.38	0.768438	2.169e-09
SPG20	-0.38	0.768438	2.313e-06
CLDND1	-0.38	0.768438	2.84e-06
CAMK2D	-0.38	0.768438	1.375e-05
WDR43	-0.38	0.768438	2.15e-05
RBM5	-0.38	0.768438	2.698e-05
PPM1B	-0.38	0.768438	3.866e-05
TAF5L	-0.38	0.768438	8.655e-05
TRAPPC6B	-0.38	0.768438	0.0001762
ABHD5	-0.38	0.768438	0.0001862
MTERF4	-0.38	0.768438	0.0004464
ANKRD50	-0.38	0.768438	0.0004525
LAMB1	-0.38	0.768438	0.0004658
SCD5	-0.38	0.768438	0.0007174
PLA2G4F	-0.38	0.768438	0.001432
IFIT5	-0.38	0.768438	0.001594
FURIN	-0.38	0.768438	0.001667
PDP1	-0.38	0.768438	0.001673
MCM8	-0.38	0.768438	0.001689
GUSB	-0.38	0.768438	0.002091
TACC1	-0.38	0.768438	0.002103
PLEKHA6	-0.38	0.768438	0.00273
PYROXD1	-0.38	0.768438	0.003907
DHFR	-0.38	0.768438	0.006099
MTFR1L	-0.38	0.768438	0.008812
PRKCA	-0.38	0.768438	0.01764
PPP3CA	-0.39	0.76313	4.587e-07
ANKRD11	-0.39	0.76313	7.82e-07
AZI2	-0.39	0.76313	1.318e-06
ZNF532	-0.39	0.76313	2.542e-06
TPM1	-0.39	0.76313	1.687e-05
PIR	-0.39	0.76313	4.917e-05
METAP2	-0.39	0.76313	5.021e-05
DNAJC1	-0.39	0.76313	0.0001188
ACADSB	-0.39	0.76313	0.0001258
MPHOSPH9	-0.39	0.76313	0.0003726
NEK7	-0.39	0.76313	0.0004057
DMTF1	-0.39	0.76313	0.0007852
PIGV	-0.39	0.76313	0.00105
SOCS6	-0.39	0.76313	0.001269
ST3GAL1	-0.39	0.76313	0.001879
EPHX1	-0.39	0.76313	0.002357
GMEB2	-0.39	0.76313	0.002941
PVT1	-0.39	0.76313	0.008376
WBP4	-0.39	0.76313	0.01697
KCMF1	-0.4	0.757858	7.031e-08
ARHGAP5	-0.4	0.757858	2.977e-07
FBLN1	-0.4	0.757858	3.543e-06
SIPA1L3	-0.4	0.757858	4.92e-06
PRMT2	-0.4	0.757858	6.406e-06
UAP1	-0.4	0.757858	1.359e-05
PNPLA8	-0.4	0.757858	3.191e-05
VEZF1	-0.4	0.757858	0.0001244
PDE7A	-0.4	0.757858	0.0001734
STAM2	-0.4	0.757858	0.0002339
PPP2R3A	-0.4	0.757858	0.0002767
SAMD4A	-0.4	0.757858	0.0009759
ITM2C	-0.4	0.757858	0.001128
FBXO45	-0.4	0.757858	0.001169
LATS2	-0.4	0.757858	0.003997
PDK2	-0.4	0.757858	0.005376
YPEL3	-0.4	0.757858	0.01251
TBC1D10A	-0.4	0.757858	0.0464
SLC38A2	-0.41	0.752623	1.107e-07
MPHOSPH8	-0.41	0.752623	4.221e-06
DANCR	-0.41	0.752623	3.324e-05
GJB3	-0.41	0.752623	5.051e-05
NCDN	-0.41	0.752623	9.15e-05
ITPKC	-0.41	0.752623	0.0002881
FOXN2	-0.41	0.752623	0.0004502
KLF8	-0.41	0.752623	0.0004619
METTL15	-0.41	0.752623	0.0005225
SNX29	-0.41	0.752623	0.0009873
DGAT2	-0.41	0.752623	0.001003
TRAF4	-0.41	0.752623	0.001171
AHSA2	-0.41	0.752623	0.00192
PBX3	-0.41	0.752623	0.00193
TRIM8	-0.41	0.752623	0.003926
GPR155	-0.41	0.752623	0.004295
LIG4	-0.41	0.752623	0.004386
NMRK1	-0.41	0.752623	0.004543
KANSL1L	-0.41	0.752623	0.005231
CCDC91	-0.41	0.752623	0.01359
TWNK	-0.41	0.752623	0.002091
PDCD4	-0.42	0.747425	1.922e-07
DNAJB1	-0.42	0.747425	8.727e-07
STON2	-0.42	0.747425	1.551e-06
KIAA1217	-0.42	0.747425	3.385e-06
LDLR	-0.42	0.747425	2.991e-05
SYNE2	-0.42	0.747425	5.052e-05
LYRM7	-0.42	0.747425	7.525e-05
RPGR	-0.42	0.747425	0.000367
ABCA5	-0.42	0.747425	0.0004266
NREP	-0.42	0.747425	0.0004663
TMEM65	-0.42	0.747425	0.0006606
SHMT1	-0.42	0.747425	0.0007707
GOLGA8A	-0.42	0.747425	0.002393
ZNF436	-0.42	0.747425	0.002675
LTBP4	-0.42	0.747425	0.003436
WASF1	-0.42	0.747425	0.005496
TTC31	-0.42	0.747425	0.02463
BTG1	-0.43	0.742262	4.47e-07
RSRC1	-0.43	0.742262	1.875e-06
PALLD	-0.43	0.742262	5.391e-06
C6orf89	-0.43	0.742262	5.633e-06
RMDN1	-0.43	0.742262	0.0001293
EPB41L4A-AS1	-0.43	0.742262	0.0001801
IL6R	-0.43	0.742262	0.0001983
SLC46A1	-0.43	0.742262	0.0002265
LIN9	-0.43	0.742262	0.0003909
DCAKD	-0.43	0.742262	0.0009209
CYTH2	-0.43	0.742262	0.001158
PLPP1	-0.43	0.742262	0.00165
LINC01468	-0.43	0.742262	0.002299
LACC1	-0.43	0.742262	0.002907
FLVCR2	-0.43	0.742262	0.005743
ZNF76	-0.43	0.742262	0.005794
ARHGAP29	-0.43	0.742262	0.007939
IBA57	-0.43	0.742262	0.008102
CIRBP	-0.44	0.737135	4.536e-08
PIK3R1	-0.44	0.737135	2.81e-06
TANK	-0.44	0.737135	6.071e-06
NECTIN4	-0.44	0.737135	1.357e-05
TSPYL2	-0.44	0.737135	1.539e-05
FKBP10	-0.44	0.737135	1.637e-05
DPYD	-0.44	0.737135	2.219e-05
TWIST1	-0.44	0.737135	3.661e-05
PTER	-0.44	0.737135	7.473e-05
MIR100HG	-0.44	0.737135	0.0002327
ZDHHC17	-0.44	0.737135	0.0004328
DGKE	-0.44	0.737135	0.0006763
GADD45A	-0.44	0.737135	0.0006856
CREBRF	-0.44	0.737135	0.00123
ZBTB22	-0.44	0.737135	0.001367
GSTZ1	-0.44	0.737135	0.002338
COQ8B	-0.44	0.737135	0.002501
SNCA	-0.44	0.737135	0.002561
FUT8	-0.44	0.737135	0.003506
TMEM38B	-0.44	0.737135	0.006064
PTPRS	-0.44	0.737135	0.01929
PRKAG2	-0.45	0.732043	7.729e-07
LDLRAD3	-0.45	0.732043	1.467e-06
ABHD14B	-0.45	0.732043	7.81e-06
LETMD1	-0.45	0.732043	1.462e-05
DNAH14	-0.45	0.732043	2.792e-05
MEF2D	-0.45	0.732043	0.0001223
MAFB	-0.45	0.732043	0.0001431
CBLB	-0.45	0.732043	0.0003587
CIDEB	-0.45	0.732043	0.0004512
TYMP	-0.45	0.732043	0.0009105
NT5C	-0.45	0.732043	0.0009213
BCOR	-0.45	0.732043	0.001898
TMED1	-0.45	0.732043	0.002297
C14orf93	-0.45	0.732043	0.002505
ANKEF1	-0.45	0.732043	0.003083
THRB	-0.45	0.732043	0.00344
ZBTB20	-0.45	0.732043	0.006975
SLC10A7	-0.45	0.732043	0.0079
ACSL4	-0.46	0.726986	9.045e-08
FOXO1	-0.46	0.726986	3.201e-07
FAM13A	-0.46	0.726986	8.382e-06
MTSS1L	-0.46	0.726986	9.09e-06
C9orf3	-0.46	0.726986	1.038e-05
CPS1	-0.46	0.726986	1.781e-05
IRF2BPL	-0.46	0.726986	1.781e-05
FAM35A	-0.46	0.726986	2.486e-05
KLHDC2	-0.46	0.726986	2.852e-05
SLC22A5	-0.46	0.726986	3.294e-05
CEBPB	-0.46	0.726986	4.967e-05
TMEM63C	-0.46	0.726986	6.757e-05
SLC43A2	-0.46	0.726986	0.0003463
AEN	-0.46	0.726986	0.001451
H1FX	-0.46	0.726986	0.001599
LIFR	-0.46	0.726986	0.005376
GALNT6	-0.46	0.726986	0.005558
ZC3H12A	-0.46	0.726986	0.007219
ALCAM	-0.47	0.721965	4.656e-11
SRSF6	-0.47	0.721965	8.583e-10
CERS6	-0.47	0.721965	1.834e-06
C4orf32	-0.47	0.721965	4.941e-06
LYST	-0.47	0.721965	2.316e-05
SDC4	-0.47	0.721965	7.19e-05
BCL10	-0.47	0.721965	0.0001009
ALDH6A1	-0.47	0.721965	0.0001385
LRRK2	-0.47	0.721965	0.0001834
SIRT3	-0.47	0.721965	0.0003109
CD3EAP	-0.47	0.721965	0.0004083
XRCC1	-0.47	0.721965	0.0007873
AASS	-0.47	0.721965	0.001164
MLLT11	-0.47	0.721965	0.001349
C9orf72	-0.47	0.721965	0.001556
PHYKPL	-0.47	0.721965	0.00194
TAF9B	-0.47	0.721965	0.002373
MTERF2	-0.47	0.721965	0.004028
CDKN2C	-0.47	0.721965	0.006364
OPHN1	-0.47	0.721965	0.009796
JDP2	-0.47	0.721965	0.0133
FAM43A	-0.47	0.721965	0.01657
BORCS7	-0.47	0.721965	0.006015
CHMP1B	-0.48	0.716978	1.424e-08
ANKRD28	-0.48	0.716978	3.652e-07
DUSP7	-0.48	0.716978	5.338e-07
MDM4	-0.48	0.716978	3.438e-06
GBP2	-0.48	0.716978	7.37e-06
ZEB2	-0.48	0.716978	8.13e-06
RPS6KA5	-0.48	0.716978	0.0001649
ACSF2	-0.48	0.716978	0.0002891
FOXQ1	-0.48	0.716978	0.0009407
HIVEP1	-0.48	0.716978	0.003415
GTPBP8	-0.48	0.716978	0.005018
TMEM267	-0.48	0.716978	0.005003
USP54	-0.483201	0.715388	0.0461396
TMEM33	-0.49	0.712025	1.439e-15
MCCC2	-0.49	0.712025	2.168e-08
OSBPL5	-0.49	0.712025	5.53e-08
PAN2	-0.49	0.712025	2.542e-06
ZBTB16	-0.49	0.712025	7.616e-06
N4BP2	-0.49	0.712025	1.164e-05
DDX59	-0.49	0.712025	2.219e-05
EVL	-0.49	0.712025	3.487e-05
SLC22A15	-0.49	0.712025	0.0001812
BAG2	-0.49	0.712025	0.0002441
LDAH	-0.49	0.712025	0.0003411
DAPK1	-0.49	0.712025	0.002791
STK36	-0.49	0.712025	0.002832
WWOX	-0.49	0.712025	0.007976
IL1R1	-0.49	0.712025	0.02525
EFEMP1	-0.5	0.707107	5.848e-11
ADGRG6	-0.5	0.707107	2.596e-10
KCTD9	-0.5	0.707107	2.023e-09
DDX5	-0.5	0.707107	2.276e-09
UBXN2B	-0.5	0.707107	3.611e-08
STK17B	-0.5	0.707107	6.811e-07
TBCK	-0.5	0.707107	3.962e-06
ECHDC3	-0.5	0.707107	4.524e-06
CLCN4	-0.5	0.707107	6.015e-06
PPRC1	-0.5	0.707107	0.0005596
DOCK4	-0.5	0.707107	0.0008301
PLSCR1	-0.5	0.707107	0.0008937
LIN7B	-0.5	0.707107	0.001146
IER3	-0.5	0.707107	0.005297
RRNAD1	-0.5	0.707107	0.005736
CCDC144B	-0.5	0.707107	0.007219
GCAT	-0.5	0.707107	0.0075
TMEM99	-0.5	0.707107	0.008149
METAP1D	-0.5	0.707107	0.01085
EIF4A2	-0.51	0.702222	3.992e-13
PNISR	-0.51	0.702222	3.273e-11
PDLIM4	-0.51	0.702222	1.186e-06
DCXR	-0.51	0.702222	1.221e-06
PPFIA3	-0.51	0.702222	1.388e-05
AKR1B10	-0.51	0.702222	0.0003495
ELL	-0.51	0.702222	0.0003636
STARD13	-0.51	0.702222	0.0004329
IRX1	-0.51	0.702222	0.000795
KIAA0895L	-0.51	0.702222	0.001146
TRIM47	-0.51	0.702222	0.001351
THRA	-0.51	0.702222	0.001975
TRIM66	-0.51	0.702222	0.004764
DUSP1	-0.51	0.702222	0.02058
MGST1	-0.52	0.697372	1.023e-13
NBN	-0.52	0.697372	2.492e-13
EPS8	-0.52	0.697372	4.813e-09
RAP2B	-0.52	0.697372	1.565e-08
ACSL1	-0.52	0.697372	4.129e-08
BLVRB	-0.52	0.697372	2.226e-06
ATP1B1	-0.52	0.697372	2.364e-06
CDKN1C	-0.52	0.697372	6.395e-06
CAMKK1	-0.52	0.697372	0.0001279
GPRC5C	-0.52	0.697372	0.0001837
AKIRIN2	-0.52	0.697372	0.0005608
THNSL1	-0.52	0.697372	0.002395
ZNF358	-0.52	0.697372	0.003034
RPARP-AS1	-0.52	0.697372	0.003436
NOCT	-0.52	0.697372	0.005029
SYDE2	-0.52	0.697372	0.006827
PLA2G6	-0.52	0.697372	0.01039
GLUD1	-0.53	0.692555	1.04e-11
PTK2B	-0.53	0.692555	1.229e-07
KLHDC4	-0.53	0.692555	1.039e-06
TGIF1	-0.53	0.692555	3.071e-06
RNF138	-0.53	0.692555	3.414e-06
SH3BP5	-0.53	0.692555	5.237e-06
MOB3C	-0.53	0.692555	0.0003254
COL16A1	-0.53	0.692555	0.0009174
NIPAL1	-0.53	0.692555	0.003436
TMEM185B	-0.54	0.687771	4.325e-08
INPP5A	-0.54	0.687771	7.988e-07
SMAD7	-0.54	0.687771	4.214e-06
PLA2R1	-0.54	0.687771	1.045e-05
HDAC6	-0.54	0.687771	3.105e-05
LEPR	-0.54	0.687771	9.869e-05
OVOL1	-0.54	0.687771	0.0001565
HERC3	-0.54	0.687771	0.0003499
STK40	-0.54	0.687771	0.0003809
ZBTB8A	-0.54	0.687771	0.0003986
NEK11	-0.54	0.687771	0.007349
CXorf57	-0.54	0.687771	0.02769
ZBTB38	-0.55	0.68302	7.959e-11
SH3BP4	-0.55	0.68302	1.627e-08
BTBD3	-0.55	0.68302	4.033e-07
STK39	-0.55	0.68302	1.122e-06
PIM3	-0.55	0.68302	3.726e-05
OSER1	-0.55	0.68302	0.0001026
NT5DC3	-0.55	0.68302	0.0001682
HAUS5	-0.55	0.68302	0.003407
CKB	-0.55	0.68302	0.003834
PYCR1	-0.55	0.68302	0.003842
FAM83G	-0.56	0.678302	1.653e-07
PPM1K	-0.56	0.678302	2.071e-07
MLH1	-0.56	0.678302	3.409e-07
PER2	-0.56	0.678302	4.677e-05
MEST	-0.56	0.678302	0.0001728
PODXL2	-0.56	0.678302	0.0001825
JADE1	-0.56	0.678302	0.0002959
TNS2	-0.56	0.678302	0.0022
MUM1L1	-0.56	0.678302	0.01592
AC004656.1	-0.56	0.678302	0.01077
TRMT6	-0.57	0.673617	7.331e-10
FZD8	-0.57	0.673617	3.782e-06
RAB11FIP1	-0.57	0.673617	5.481e-06
MAFG	-0.57	0.673617	2.541e-05
ADRB2	-0.57	0.673617	2.621e-05
PCCA	-0.57	0.673617	6.338e-05
TSPYL4	-0.57	0.673617	0.0001104
SMOX	-0.57	0.673617	0.005052
TUB	-0.57	0.673617	0.005545
VAMP2	-0.577372	0.670183	0.0488186
PKP2	-0.58	0.668964	5.137e-11
WDR13	-0.58	0.668964	7.959e-11
METTL7A	-0.58	0.668964	7.628e-10
KLF7	-0.58	0.668964	1.034e-07
DLX3	-0.58	0.668964	0.004663
KIAA0825	-0.58	0.668964	0.005576
LURAP1L	-0.58	0.668964	0.007761
NLGN2	-0.58	0.668964	0.02166
ZNF329	-0.58	0.668964	0.03219
ZNF33B	-0.59	0.664343	1.111e-11
MAT2A	-0.59	0.664343	2.861e-08
TGFBR3	-0.59	0.664343	8.135e-06
BDKRB2	-0.59	0.664343	1.393e-05
GEMIN8	-0.59	0.664343	0.0001252
COL5A2	-0.59	0.664343	0.0002451
CARD8-AS1	-0.59	0.664343	0.01071
LINC00847	-0.59	0.664343	0.01619
SLC27A5	-0.59	0.664343	0.01974
PDK3	-0.59	0.664343	0.02183
P4HA2	-0.6	0.659754	5.479e-19
HLTF	-0.6	0.659754	4.734e-12
RASL11B	-0.6	0.659754	3.483e-07
GABPB2	-0.6	0.659754	5.394e-07
TNFRSF12A	-0.6	0.659754	8.067e-07
SYTL1	-0.6	0.659754	2.202e-06
EPHX2	-0.6	0.659754	1.131e-05
PCED1A	-0.6	0.659754	4.344e-05
LIPG	-0.6	0.659754	0.0001611
HAUS4	-0.6	0.659754	0.000576
FGFR2	-0.6	0.659754	0.005662
JUNB	-0.61	0.655197	1.244e-13
HBP1	-0.61	0.655197	1.277e-11
IGSF8	-0.61	0.655197	8.795e-11
SRGAP3	-0.61	0.655197	5.256e-09
CLEC16A	-0.61	0.655197	9.983e-07
GSTA4	-0.61	0.655197	2.16e-06
FSTL1	-0.61	0.655197	5.878e-06
MIDN	-0.61	0.655197	9.017e-05
OMA1	-0.61	0.655197	0.0001175
TESK2	-0.61	0.655197	0.001667
TRIM35	-0.62	0.650671	2.132e-10
EEF2K	-0.62	0.650671	4.706e-10
BACE1	-0.62	0.650671	8.864e-10
KBTBD2	-0.62	0.650671	1.147e-09
SAMD11	-0.62	0.650671	1.448e-09
ABLIM3	-0.62	0.650671	4.351e-08
GPR157	-0.62	0.650671	1.263e-06
RASEF	-0.62	0.650671	3.016e-05
SCAPER	-0.62	0.650671	3.679e-05
EPHA1	-0.62	0.650671	0.0001934
DUSP2	-0.62	0.650671	0.002162
HBEGF	-0.62	0.650671	0.002957
SGK1	-0.62	0.650671	0.005018
SBF2-AS1	-0.62	0.650671	0.01119
PTP4A1	-0.63	0.646176	7.946e-16
HTATIP2	-0.63	0.646176	2.147e-11
SPRED1	-0.63	0.646176	4.776e-07
PAIP2B	-0.63	0.646176	0.0008046
TMEM80	-0.63	0.646176	0.001235
NEK3	-0.63	0.646176	0.001958
SLC16A5	-0.63	0.646176	0.004247
TMEM116	-0.63	0.646176	0.009661
HINT2	-0.63	0.646176	0.01031
UBL3	-0.64	0.641713	3.29e-15
PNLIPRP3	-0.64	0.641713	4.738e-12
NFIL3	-0.64	0.641713	8.76e-10
KIAA0040	-0.64	0.641713	6.145e-09
COX10-AS1	-0.64	0.641713	2.3e-05
CNTNAP3	-0.64	0.641713	2.456e-05
SEC31B	-0.64	0.641713	0.0002455
STEAP2	-0.64	0.641713	0.0003683
NIPAL4	-0.64	0.641713	0.001348
MIR3936HG	-0.64	0.641713	0.01655
LINC01094	-0.64	0.641713	0.02407
SLC4A8	-0.64	0.641713	0.04955
MCL1	-0.65	0.63728	2.302e-20
CFH	-0.65	0.63728	2.652e-15
CPEB4	-0.65	0.63728	4.32e-13
SLC26A6	-0.65	0.63728	2.017e-10
PALMD	-0.65	0.63728	2.125e-10
HOOK1	-0.65	0.63728	1.721e-07
ZBTB10	-0.65	0.63728	7.479e-07
C6orf141	-0.65	0.63728	9.877e-06
HEY1	-0.65	0.63728	0.000315
FZD7	-0.65	0.63728	0.0011
LOX	-0.65	0.63728	0.002393
PCDHB10	-0.65	0.63728	0.02908
HOMER1	-0.66	0.632878	4.734e-12
CROCC	-0.66	0.632878	1.025e-05
TTC32	-0.66	0.632878	0.000834
GMPR	-0.66	0.632878	0.00134
SSFA2	-0.67	0.628507	1.512e-18
PRPS2	-0.67	0.628507	6.353e-12
OSGIN2	-0.67	0.628507	3.848e-11
CNTLN	-0.67	0.628507	2.35e-08
RNF19B	-0.67	0.628507	1.196e-07
CCAT1	-0.67	0.628507	1.63e-05
EFCAB2	-0.67	0.628507	2.095e-05
DLX2	-0.67	0.628507	6.15e-05
AL662795.2	-0.67	0.628507	8.681e-05
CCDC171	-0.67	0.628507	0.003071
ABL2	-0.67	0.628507	0.003569
CLIC2	-0.67	0.628507	0.004543
TPRG1-AS1	-0.67	0.628507	0.04616
SLC20A1	-0.68	0.624165	6.746e-25
PGBD5	-0.68	0.624165	1.194e-12
PXDC1	-0.68	0.624165	5.25e-09
PEG10	-0.68	0.624165	5.394e-07
BAMBI	-0.68	0.624165	1.243e-05
LINC00938	-0.68	0.624165	2.222e-05
SLC25A27	-0.68	0.624165	0.0001027
NEAT1	-0.68	0.624165	0.005618
FABP5	-0.68	0.624165	0.008687
GTF2IRD2B	-0.68	0.624165	0.02854
LOC100129434	-0.68	0.624165	0.009598
STAT5B	-0.69	0.619854	1.378e-16
SNAI2	-0.69	0.619854	1.545e-15
TBC1D16	-0.69	0.619854	6.95e-13
CTSH	-0.69	0.619854	4.951e-09
BASP1	-0.69	0.619854	1.737e-08
STMN1	-0.69	0.619854	1.282e-07
KLF16	-0.69	0.619854	2.746e-06
R3HDM2	-0.69	0.619854	0.0001323
SLC25A33	-0.69	0.619854	0.002516
FOXL1	-0.69	0.619854	0.005518
AC025164.2	-0.69	0.619854	0.03273
MST1L	-0.69	0.619854	0.04145
BNC1	-0.7	0.615572	4.513e-19
RNF141	-0.7	0.615572	9.312e-16
KRT8	-0.7	0.615572	1.408e-11
COL1A1	-0.7	0.615572	2.086e-07
MAPRE2	-0.7	0.615572	3.706e-06
WFDC21P	-0.7	0.615572	0.0005412
LIPE	-0.7	0.615572	0.001547
ERICH2	-0.7	0.615572	0.02833
HSPH1	-0.71	0.61132	7.785e-28
PSAT1	-0.71	0.61132	2.119e-13
TSC22D1	-0.71	0.61132	1.311e-12
CSF1R	-0.71	0.61132	5.4e-09
NR1D2	-0.71	0.61132	8.046e-09
NRG4	-0.71	0.61132	9.107e-07
CA11	-0.71	0.61132	2.301e-06
BEST2	-0.71	0.61132	0.02128
TOP1	-0.72	0.607097	2.145e-12
TG	-0.72	0.607097	0.0002427
ZFAND4	-0.72	0.607097	0.0009569
CCDC144CP	-0.72	0.607097	0.009201
WDFY3-AS2	-0.72	0.607097	0.01162
ABCB6	-0.727361	0.604008	0.0257329
ABCC5	-0.73	0.602904	2.204e-15
SLC16A7	-0.73	0.602904	8.029e-13
ERMAP	-0.73	0.602904	1.572e-08
SELENOP	-0.73	0.602904	0.0004933
TBC1D30	-0.73	0.602904	0.002598
FOS	-0.73	0.602904	0.02038
BDNF-AS	-0.73	0.602904	0.02526
CDH13	-0.74	0.598739	2.742e-28
MIOS	-0.74	0.598739	2.173e-16
PBX1	-0.74	0.598739	5.347e-15
UGCG	-0.74	0.598739	4.185e-12
CDC42BPG	-0.74	0.598739	1.079e-09
TNFAIP8	-0.74	0.598739	9.669e-09
PHLDB2	-0.74	0.598739	1.729e-08
CELSR3	-0.74	0.598739	2.026e-08
COL2A1	-0.74	0.598739	3.299e-06
ANO8	-0.74	0.598739	3.441e-06
HIST1H2BH	-0.74	0.598739	2.614e-05
UBA7	-0.74	0.598739	0.001012
TGFB1I1	-0.74	0.598739	0.002373
SIM2	-0.74	0.598739	0.004111
AL162377.1	-0.74	0.598739	0.01256
RNF32	-0.74	0.598739	0.02347
SCNN1G	-0.75	0.594604	3.18e-17
DENND4A	-0.75	0.594604	4.035e-16
PCSK1	-0.75	0.594604	1.729e-08
DCST1-AS1	-0.75	0.594604	0.001202
PAPLN	-0.75	0.594604	0.003274
CCL28	-0.75	0.594604	0.003595
VSIG10L	-0.75	0.594604	0.01085
FMO4	-0.75	0.594604	0.01137
FERMT2	-0.76	0.590496	2.252e-17
PRRG4	-0.76	0.590496	3.91e-16
ZFP36L1	-0.76	0.590496	4.806e-11
B3GLCT	-0.76	0.590496	1.21e-06
CIART	-0.76	0.590496	0.0007052
PSTK	-0.76	0.590496	0.001683
AC006333.2	-0.76	0.590496	0.001746
DSG3	-0.77	0.586417	7.457e-25
EMP1	-0.77	0.586417	1.018e-18
PER1	-0.77	0.586417	1.902e-13
IL17RE	-0.77	0.586417	1.936e-10
KLHL3	-0.77	0.586417	1.244e-05
ZNF674-AS1	-0.77	0.586417	0.0118
SRSF5	-0.78	0.582367	2.022e-19
GPR1	-0.78	0.582367	4.424e-11
ABCA6	-0.78	0.582367	1.098e-10
ARHGAP24	-0.78	0.582367	1.117e-09
UBALD2	-0.78	0.582367	4.756e-09
LOC100130417	-0.78	0.582367	3.403e-05
RDH10	-0.78	0.582367	0.002434
TMEM143	-0.78	0.582367	0.003868
S100P	-0.78	0.582367	0.005279
RND3	-0.79	0.578344	1.667e-13
DMKN	-0.79	0.578344	1.378e-09
MITF	-0.79	0.578344	5.47e-09
MAFK	-0.79	0.578344	1.063e-08
HS3ST3B1	-0.79	0.578344	8.278e-06
SLC25A18	-0.79	0.578344	8.802e-05
HIST1H3F	-0.79	0.578344	0.0002519
C1orf21	-0.8	0.574349	1.004e-29
B3GNT5	-0.8	0.574349	5.112e-17
TFCP2L1	-0.8	0.574349	1.125e-16
DUSP10	-0.8	0.574349	6.33e-14
SORBS2	-0.8	0.574349	1.862e-13
DUSP16	-0.8	0.574349	3.261e-07
ILF3-AS1	-0.8	0.574349	0.000233
ATF3	-0.8	0.574349	0.004617
IFFO2	-0.81	0.570382	1.15e-19
TXNIP	-0.81	0.570382	3.046e-16
ABCC2	-0.81	0.570382	3.049e-13
DZIP1L	-0.81	0.570382	8.908e-05
SNORA47	-0.81	0.570382	0.002983
ERVMER34-1	-0.82	0.566442	4.944e-21
PIK3C2G	-0.82	0.566442	2.432e-14
RASSF9	-0.82	0.566442	7.815e-09
CD83	-0.82	0.566442	0.0002412
OSER1-AS1	-0.82	0.566442	0.0003371
SERPINA3	-0.82	0.566442	0.001132
GATSL3	-0.82	0.566442	0.009798
KCTD12	-0.83	0.562529	4.634e-18
GPC6	-0.83	0.562529	5.129e-13
SLC19A2	-0.83	0.562529	4.656e-10
[truncated: 271 more rows]

## Sheet: c) DEGs with |log2FC| >2  
Supplementary Table 1 Differentially expressed genes in PALB2-compromised spheroids.
1c The most differentially expressed genes shared between #BiAll-93 and #MonoAll-2.13 cells. Log2-fold change value ≤ -2.0 or ≥ 2.0 in both cell lines.
Gene	#BiAll-93*			#MonoAll-2.13*			Function**
	log2-fold change	fold change	q-value	log2-fold change	fold change	q-value
GDA	7.14	141.044	2.703e-189	2.09	4.25748	2.202e-96	Hydrolytic deamination of guanine, suggested role in microtubule assembly
ZNF711	5.69	51.6251	2.078e-100	3.5	11.3137	1.908e-41	Zinc finger protein, transcription regulation
JAM3	5.21	37.014	9.458e-161	6.11	69.0706	1.241e-229	Junctional adhesion protein locating in tight junctions and desmosomes, cell-cell interaction, cell polarity, probably regulates cell migration
NUDT11	5.02	32.4467	3.964e-72	4.93	30.4844	5.025e-98	Diphosphoinositol polyphosphate phosphohydrolase 3-beta, signal transduction
BAIAP2L2	4.47	22.1618	3.779e-54	2.71	6.54322	2.289e-24	Binds phosphoinositides and promotes formation of planar or curved membrane structures, modulator of cell morphology
HCG11	3.94	15.3482	2.093e-40	2.31	4.95883	4.07e-17	Long non-coding RNA
CCDC106	3.9	14.9285	3.109e-40	3.19	9.12611	2.393e-34	Coiled-coil domain containing, regulatory factor: promotes the degradation of p53/TP53 protein
ZNF256	3.52	11.4716	3.717e-29	2.07	4.19887	1.377e-13	Zinc finger protein, transcriptional repressor, plays role in cell proliferation
TMEM216	3.46	11.0043	4.361e-29	2.79	6.9163	4.194e-26	Transmembrane protein; function unknown, may regulate ciliary membrane composition
NDRG4	3.23	9.38268	1.911e-25	2.4	5.27803	6.283e-20	Member of NMYC downregulated gene family and belongs to hydrolase superfamily, may enhance growth factor-induced ERK1 and ERK2 phosphorylation and ELK1 phosphorylation in a microtubule-dependent manner, required for cell cycle progression
PARVB	2.99	7.94474	6.074e-39	4.86	29.0406	4.805e-131	Adapter protein that plays a role in integrin signaling, involved in reorganization of actin cytoskeleton and formation of lamellipodia. Plays a role in cell adhesion, cell spreading, establishment or maintenance of cell polarity, and cell migration
FEZ1	2.64	6.23332	7.283e-17	4.21	18.507	3.285e-66	Fasciculation and elongation protein zeta 1, neuronal
CD1D	2.43	5.38893	9.463e-17	3.47	11.0809	2.203e-43	Transmembrane glycoprotein, antigen presenting protein
KRT14	2.42	5.35171	5.79e-282	2.09	4.25748	8.678e-31	Member group of intermediate filaments, participate in forming the cytoskeleton of epithelial cells, myoepithelial cell marker, enriched for desmosome and hemidesmosome adhesion complex genes
MEIS3P1	2.32	4.99332	4.473e-12	2.44	5.42642	8.131e-19	Retrotransposed pseudogene, transcribed and open reading frame similar to MEIS3 (homeobox protein, probable transcriptional regulator)
SAMSN1	2.31	4.95883	3.445e-34	1.97	3.91768	4.21e-18	Down-regulates cell proliferation, promotes RAC1-dependent membrane ruffle formation and reorganization of actin cytoskeleton. Regulates cell spreading and cell polarization. Stimulates HDAC1 activity
TNFSF11	-2.16	0.223756	1.195e-14	-2.06	0.239816	1.47e-31	Alias RANKL, receptor activator of nuclear factor 𝜅B ligand, member of the TNF cytokine family, may have role in regulation of cell apoptosis, involved in regulation of mammary gland structure
WIPF1	-2.16	0.223756	5.554e-19	-3.11	0.115824	4.178e-33	WAS/WASL interacting protein family member 1; organization of actin cytoskeleton, may participate in disassembly of stress fiber in favor of filopodia formation
PRRX2	-2.62	0.162668	1.147e-23	-3.33	0.0994421	1.757e-37	Paired related homeobox 2, homeobox protein, transcription factor
ABCA8	-2.67	0.157127	2.214e-31	-3.71	0.076415	5.159e-57	ATP binding cassette subfamily A member 8, member of superfamily of ATP-binding cassette (ABC) transporters, may regulate lipid metabolism and be involved in formation and maintenance of myelin
SPX	-2.79	0.144586	2.982e-68	-1.96	0.257028	2.627e-28	Peptide hormone involved in modulation of cardiovascular and renal function, plays role in energy metabolism and storage
B3GALNT1	-3.88	0.0679209	3.04e-37	-3.11	0.115824	1.601e-31	β1,3-N-acetylgalactosaminyltransferase 1, type II membrane-bound glycoprotein, is involved in pathway protein glycosylation
PCDHB2	-4.06	0.059954	2.435e-71	-3.69	0.0774817	2.656e-108	Member of protocadherin beta gene cluster, potential calcium-dependent cell-adhesion protein
RAMP1	-5.09	0.0293601	1.783e-131	-2.77	0.146604	5.083e-75	Receptor activity-modifying protein 1, transmembrane, involved in terminal glycosylation, maturation, and presentation of CGRP receptor to the cell surface
BST2	-6.55	0.0106722	1.442e-180	-5.03	0.0306069	2.785e-177	Bone marrow stromal cell antigen 2, alias Tetherin, anti-viral factor; can inhibit cell growth and migration; Plays role in organization of subapical actin cytoskeleton in polarized epithelial cells
*Original data in Supplementary Table 1a and -b.
**Data collected from Entrez (ncbi.nlm.nih.gov/Web/Search/entrezfs.html) and Uniprot (uniprot.org)

## Sheet: d) Selected FPKM values
Supplementary Table 1 Differentially expressed genes in PALB2-compromised spheroids.
1d Selected gene expression in PALB2-compromised and control spheroids according to RNA sequencing.
FPKM (fragments per kilobase per million mapped reads) values obtained by CuffDiff/CuffLinks within Chipster.
The list mainly contains the genes mentioned in the manuscript but not included in lists of DEGs (Supplementary Tables 1a and 1b) i.e. having a q value > 0.05 by DESeq2 analysis.
The software lists only the genes with recognizable expression.
Gene	Gene ID	Locus	#Ctrl-45 FPKM, mean of triplicates	#BiAll-93 FPKM, mean of triplicates	#Ctrl-2.52 FPKM, mean of triplicates	#MonoAll-2.13 FPKM, mean of triplicates
TGFB1	ENSG00000105329	19:41262495-41425005	19.2173	15.2648	14.8252	19.6849
TGFBR1	ENSG00000106799	9:99104037-99154192	22.5437	26.9852	27.08	25.4985
TGFBR2	ENSG00000163513	3:30606501-30694142	38.9047	63.0258	32.7185	36.8648
TGFBR3	ENSG00000069702	1:91680342-91906335	10.3814	19.7818	16.9372	10.7344
TGFBR1	ENSG00000106799	9:99104037-99154192	22.5437	26.9852	27.08	25.4985
TGFBR2	ENSG00000163513	3:30606501-30694142	38.9047	63.0258	32.7185	36.8648
TGFBR3	ENSG00000069702	1:91680342-91906335	10.3814	19.7818	16.9372	10.7344
SMAD1	ENSG00000170365	4:145481193-145558079	10.3802	9.44256	13.1272	10.9755
SMAD2	ENSG00000175387	18:47808956-47931146	57.1383	55.0149	60.4772	51.9552
SMAD3	ENSG00000166949	15:66984107-67195195	6.88087	10.3183	6.4554	7.61744
SMAD4	ENSG00000141646	18:50967990-51085045	34.7744	35.7748	41.0069	38.2259
CDH1	ENSG00000039068	16:68737224-68835548	24.5524	46.5702	34.9957	39.9627
CDH2	ENSG00000170558	18:27950965-28177446	2.13924	2.59916	0.794742	1.33198
FN1	ENSG00000115414	2:215360439-215436172	53.1833	39.0079	10.4804	66.9348
SNAI2	ENSG00000019549	8:48917689-48921740	140.73	165.277	197.636	120.621
VIM	ENSG00000026025	10:17214238-17237593	352.138	115.012	163.424	162.904
ZEB1	ENSG00000148516	10:31187882-31529814	2.10448	0.834419	1.48457	1.45402
ZEB2	ENSG00000169554	2:144384080-144524583	15.2	18.885	28.0421	16.8392
