# Supplementary material for: PALB2-mutated human mammary cells display a broad spectrum of morphological and functional abnormalities induced by increased TGFβ signaling
Source: Cell Mol Life Sci. 2024 Apr 10;81(1):173. doi: 10.1007/s00018-024-05183-6 (PMC11006627; doi:10.1007/s00018-024-05183-6)
Supplement: Supplementary file 3 — Supplementary file3 (XLSX 53 KB) [file 18_2024_5183_MOESM3_ESM.xlsx]

## Sheet: Information
Cellular and Molecular Life Sciences
PALB2-mutated human mammary cells display a broad spectrum of morphological and functional abnormalities induced by increased TGFβ signaling
Hanna Tuppurainen, Niina Laurila, Marjut Nätynki, Leila Eshraghi, Anna Tervasmäki, Louisa Erichsen, Claus Storgaard Sørensen, Katri Pylkäs, Robert Winqvist & Hellevi Peltoketo
Corresponding authors:
Hellevi Peltoketo
Laboratory of Cancer Genetics and Tumor Biology, Translational Medicine Research Unit, Biocenter Oulu and Faculty of Medicine, MRC Oulu, Oulu University Hospital, University of Oulu
Aapistie 5A, 90220 Oulu, FINLAND
hellevi.peltoketo@oulu.fi
Robert Winqvist
Laboratory of Cancer Genetics and Tumor Biology, Translational Medicine Research Unit, Biocenter Oulu and Faculty of Medicine, MRC Oulu, Oulu University Hospital, University of Oulu
Aapistie 5A, 90220 Oulu, FINLAND
robert.winqvist@oulu.fi
Supplementary Table 2 Combined statistical analyses of the experiments performed.

## Sheet: a) Spheroids
Supplementary Table 2 Combined statistical analyses of the experiments performed.
2a Statistical analysis of 3D spheroids generated from PALB2-mutated #BiAll-93, #MonoAll-5, #MonoAll-2.13 and #MonoAll-1.38 cell lines, and their control cell lines #Ctrl-45 and #Ctrl-2.52.
2a1 Cross-sectional areas of control and PALB2-mutated spheroids analyzed by Kruskal-Wallis test with Dunn’s multiple comparison post-test.
2a1.1 Kruskal-Wallis test of cross-sectional areas of control and PALB2-mutated spheroids. The control cell lines were considered as a single group.
Kruskal-Wallis test: all cell lines	All spheroids: data combined from single and merged spheroids	Single spheroids	Merged spheroids
P-value	<0.0001	<0.0001	<0.0001
Exact or approximate p-value?	Approximate	Approximate	Approximate
P-value summary	****	****	****
Do the medians vary signif. (p<0.05)?	Yes	Yes	Yes
Number of groups	5	5	5
Kruskal-Wallis statistic	369.5	216.1	54.21
Number of treatments (columns)	5	5	5
Number of values (total)	5377	4923	454
2a1.2 Comparison of cross-sectional areas by Dunn's multiple comparisons test.
Dunn's multiple comparisons test for cross-sectional areas	Mean rank difference	Statistically significant (p<0.05)?	Summary	Adjusted p-value
All spheroids: data combined from single and merged spheroids
#Ctrl-45 & #Ctrl-2.52 vs. #BiAll-93	-1026	Yes	****	<0.0001
#Ctrl-45 & #Ctrl-2.52 vs. #MonoAll-5	-682.2	Yes	****	<0.0001
#Ctrl-45 & #Ctrl-2.52 vs. #MonoAll-2.13	-780.9	Yes	****	<0.0001
#Ctrl-45 & #Ctrl-2.52 vs. #MonoAll-1.38	-345.3	Yes	****	<0.0001
Single spheroids
#Ctrl-45 & #Ctrl-2.52 vs. #BiAll-93	-760.9	Yes	****	<0.0001
#Ctrl-45 & #Ctrl-2.52 vs. #MonoAll-5	-518.8	Yes	****	<0.0001
#Ctrl-45 & #Ctrl-2.52 vs. #MonoAll-2.13	-532.9	Yes	****	<0.0001
#Ctrl-45 & #Ctrl-2.52 vs. #MonoAll-1.38	-151.5	No	NS	0.2120
Merged spheroids
#Ctrl-45 & #Ctrl-2.52 vs. #BiAll-93	-126.4	Yes	****	<0.0001
#Ctrl-45 & #Ctrl-2.52 vs. #MonoAll-5	-38.25	No	NS	0.9547
#Ctrl-45 & #Ctrl-2.52 vs. #MonoAll-2.13	-101.1	Yes	****	<0.0001
#Ctrl-45 & #Ctrl-2.52 vs. #MonoAll-1.38	-43.21	No	NS	0.5469
2a2 Proportion of merged spheroids and spheroids with protrusions in control and PALB2-mutated cell lines analyzed by Chi-square test and pairwise Fisher’s exact tests.
2a2.1 Spheroid types in the analyzed cell lines. The spheroids have been counted from the images that have been captured from three replicate plates.
Absolute values	#Ctrl-45	#Ctrl-2.52	#BiAll-93	#MonoAll-5	#MonoAll-2.13	#MonoAll-1.38
Merged spheroids (n)	24	39	123	68	124	80
Single spheroids (n)	1079	1245	720	527	769	579
Total	1103	1284	843	595	893	659
%	2.18	3.03	14.59	11.42	13.89	12.14
Spheroids with protrusions (n)	87	73	299	130	207	108
Spheroids without protrusions (n)	1016	1211	544	465	686	551
Total	1103	1284	843	595	893	659
%	7.89	5.69	35.47	21.85	23.18	16.39
2a2.2 Chi-square test of spheroid types in the analyzed cell lines. The control cell lines were considered as a single group.
Chi-square test: all cell lines	Merged spheroids	Spheroids with protrusions
Chi-square, degree of freedom	196.3, 4	421.0, 4
P-value	<0.0001	<0.0001
P-value summary	****	****
One- or two-sided	NA	NA
Statistically significant (p<0.05)?	Yes	Yes
Number of rows	2	2
Number of columns	5	5
2a2.3 Comparison of spheroid types by Fisher’s exact test.
Fisher’s exact test	P-value	P-value summary	Statistically significant (p<0.05)?	Odds ratio	95% CI	Reciprocal of odds ratio	95% CI
Proportion of merged spheroids
#Ctrl-45 & #Ctrl-2.52 vs. #BiAll-93	<0.0001	****	Yes	6.275	4.584 to 8.589	0.1594	0.1164 to 0.2182
#Ctrl-45 & #Ctrl-2.52 vs. #MonoAll-5	<0.0001	****	Yes	4.754	3.336 to 6.775	0.2104	0.1476 to 0.2998
#Ctrl-45 & #Ctrl-2.52 vs. #MonoAll-2.13	<0.0001	****	Yes	5.923	4.331 to 8.100	0.1688	0.1235 to 0.2309
#Ctrl-45 & #Ctrl-2.52 vs. #MonoAll-1.38	<0.0001	****	Yes	5.085	3.615 to 7.154	0.1967	0.1398 to 0.2767
Proportion of spheroids with protrusions
#Ctrl-45 & #Ctrl-2.52 vs. #BiAll-93	<0.0001	****	Yes	7.650	6.179 to 9.464	0.1307	0.1057 to 0.1618
#Ctrl-45 & #Ctrl-2.52 vs. #MonoAll-5	<0.0001	****	Yes	3.891	3.026 to 6.259	0.2570	0.1598 to 0.3305
#Ctrl-45 & #Ctrl-2.52 vs. #MonoAll-2.13	<0.0001	****	Yes	4.200	3.359 to 6.564	0.2381	0.1523 to 0.2977
#Ctrl-45 & #Ctrl-2.52 vs. #MonoAll-1.38	<0.0001	****	Yes	2.728	2.101 to 4.429	0.3665	0.2258 to 0.4760
Two-sided test. Method to compute CI: Baptista-Pike.

## Sheet: b) DNA damage, repair, replicat
Supplementary Table 2 Combined statistical analyses of the experiments performed.
2b Statistical analysis of DNA repair in PALB2-mutated #BiAll-93, #MonoAll-5, #MonoAll-2.13 and #MonoAll-1.38 cell lines, and their control cell lines #Ctrl-45 and #Ctrl-2.52: γH2AX, 53BP1 and RAD51 and foci formation in untreated and etoposide-treated cells, and IdU/CIdU ratio in fibre assay for assessing replication fork protection.
2b1 Proportion of cells with ≥5 γH2AX foci analyzed by Chi-square test and pairwise Fisher’s exact tests, and number of γH2AX foci/nucleus analyzed by Kruskal-Wallis test with Dunn’s multiple comparison post-test in control and PALB2-mutated cell lines. The foci have been counted from the images that have been captured from three replicate plates.									2b2 Proportion of cells with ≥5 RAD51 foci analyzed by Chi-square test and pairwise Fisher’s exact tests, and number of RAD51 foci/nucleus analyzed by Kruskal-Wallis test with Dunn’s multiple comparison post-test in control and PALB2-mutated cell lines. The foci have been counted from the images that have been captured from three replicate plates.
2b1.1 Cells with ≥5 γH2AX foci in the analyzed cell lines.									2b2.1 Number of cells with ≥5 RAD51 foci in the analyzed cell lines.
Absolute numbers	#Ctrl-45	#Ctrl-2.52	#BiAll-93	#MonoAll-5	#MonoAll-2.13	#MonoAll-1.38			Absolute numbers	#Ctrl-45	#Ctrl-2.52	#BiAll-93	#MonoAll-5	#MonoAll-2.13	#MonoAll-1.38
Untreated: cells with ≥5 γH2AX foci (n)	0	0	6	2	3	4			Untreated: Cells with ≥5 RAD51 foci (n)	16	21	6	4	17	0
Cells with <5 γH2AX foci (n)	375	375	369	373	372	371			Cells with <5 RAD51 foci (n)	365	360	375	377	364	274
Total	375	375	375	375	375	375			Total	381	381	381	381	381	274
%	0	0	1.6	0.53	0.8	1.07			%	4.2	5.51	1.57	1.05	4.46	0
2 µM Etoposide (10h): cells with ≥5 γH2AX foci (n)	30	35	119	79	117	96			2 µM Etoposide (10h): Cells with ≥5 RAD51 foci (n)	96	165	51	52	92	43
Cells with <5 γH2AX foci (n)	285	192	196	171	198	219			Cells with <5 RAD51 foci (n)	177	228	342	341	301	350
Total	315	227	315	250	315	315			Total	273	393	393	393	393	393
%	9.52	15.42	37.78	31.6	37.14	30.48			%	35.16	41.98	12.98	13.23	23.41	10.94
2b1.2 Chi-square test of cells with ≥5 γH2AX foci in the analyzed cell lines. The control cell lines were considered as a single group.									2b2.2 Chi-square test of cells with ≥5 RAD51 foci in the analyzed cell lines. The control cell lines were considered as a single group.
Chi-square test: all cell lines	Cells with ≥5 γH2AX foci								Chi-square test: all cell lines	Cells with ≥5 RAD51 foci
	Untreated	2 µM Etoposide (10h)								Untreated	2 µM Etoposide (10h)
Chi-square, degree of freedom	11.07, 4	100.5, 4							Chi-square, degree of freedom	28.48, 4	177.6, 4
P-value	0.0257	<0.0001							P-value	<0.0001	<0.0001
P-value summary	*	****							P-value summary	****	****
One- or two-sided	NA	NA							One- or two-sided	NA	NA
Statistically significant (p< 0.05)?	Yes	Yes							Statistically significant (p< 0.05)?	Yes	Yes
Number of rows	2	2							Number of rows	2	2
Number of columns	5	5							Number of columns	5	5
2b1.3 Comparison of cells with ≥5 γH2AX foci by Fisher’s exact test.									2b2.3 Comparison of cells with ≥5 RAD51 foci by Fisher’s exact test.
Fisher’s exact test	P-value	P-value summary	Statistically significant (p<0.05)?	Odds ratio	95% CI	Reciprocal of odds ratio	95% CI		Fisher’s exact test	P-value	P-value summary	Statistically significant (p<0.05)?	Odds ratio	95% CI	Reciprocal of odds ratio	95% CI
Untreated: Proportion of cells with ≥5 γH2AX foci									Untreated: Proportion of cells with ≥5 RAD51 foci
#Ctrl-45 & #Ctrl-2.52 vs. #BiAll-93	0.0013	**	Yes	0.000	0.000 to 0.3475	Infinity	2.877 to +infinity		#Ctrl-45 & #Ctrl-2.52 vs. #BiAll-93	0.0048	**	Yes	3.190	1.394 to 7.081	0.3135	0.1412 to 0.7174
#Ctrl-45 & #Ctrl-2.52 vs. #MonoAll-5	0.1109	NS	No	0.000	0.000 to 1.080	Infinity	0.9262 to +infinity		#Ctrl-45 & #Ctrl-2.52 vs. #MonoAll-5	0.0006	***	Yes	4.810	1.827 to 12.69	0.2079	0.07878 to 0.5475
#Ctrl-45 & #Ctrl-2.52 vs. #MonoAll-2.13	0.0368	*	Yes	0.000	0.000 to 0.5754	Infinity	1.738 to +infinity		#Ctrl-45 & #Ctrl-2.52 vs. #MonoAll-2.13	0.8827	NS	No	1.093	0.6106 to 1.938	0.9151	0.5160 to 1.638
#Ctrl-45 & #Ctrl-2.52 vs. #MonoAll-1.38	0.0122	*	Yes	0.000	0.000 to 0.4990	Infinity	2.004 to +infinity		#Ctrl-45 & #Ctrl-2.52 vs. #MonoAll-1.38	<0.0001	****	Yes	+infinity	4.289 to +infinity	0.000	0.000 to 0.2331
2 µM Etoposide (10h): Proportion of cells with ≥5 γH2AX foci									2 µM Etoposide (10h): Proportion of cells with ≥5 RAD51 foci
#Ctrl-45 & #Ctrl-2.52 vs. #BiAll-93	<0.0001	****	Yes	0.2244	0.1604 to 0.3175	4.455	3.149 to 6.236		#Ctrl-45 & #Ctrl-2.52 vs. #BiAll-93	<0.0001	****	Yes	4.322	3.090 to 5.993	0.2314	0.1668 to 0.3236
#Ctrl-45 & #Ctrl-2.52 vs. #MonoAll-5	<0.0001	****	Yes	0.2950	0.2046 to 0.4294	3.390	2.329 to 4.887		#Ctrl-45 & #Ctrl-2.52 vs. #MonoAll-5	<0.0001	****	Yes	4.226	3.032 to 5.854	0.2366	0.1708 to 0.3298
#Ctrl-45 & #Ctrl-2.52 vs. #MonoAll-2.13	<0.0001	****	Yes	0.2306	0.1646 to 0.3266	4.336	3.061 to 6.074		#Ctrl-45 & #Ctrl-2.52 vs. #MonoAll-2.13	<0.0001	****	Yes	2.108	1.596 to 2.778	0.4743	0.3600 to 0.6265
#Ctrl-45 & #Ctrl-2.52 vs. #MonoAll-1.38	<0.0001	****	Yes	0.3109	0.2191 to 0.4417	3.217	2.264 to 4.565		#Ctrl-45 & #Ctrl-2.52 vs. #MonoAll-1.38	<0.0001	****	Yes	5.245	3.672 to 7.465	0.1906	0.1340 to 0.2723
Two-sided test. Method to compute CI: Baptista-Pike.									Two-sided test. Method to compute CI: Baptista-Pike.
2b1.4 Kruskal-Wallis test of γH2AX foci/nucleus in control and PALB2-mutated cell lines. The control cell lines were considered as a single group.									2b2.4 Kruskal-Wallis test of RAD51 foci/nucleus in control and PALB2-mutated cell lines. The control cell lines were considered as a single group.
Kruskal-Wallis test: all cell lines	γH2AX foci/nucleus								Kruskal-Wallis test: all cell lines	RAD51 foci/nucleus
	Untreated	2 µM Etoposide (10h)								Untreated	2 µM Etoposide (10h)
P-value	<0.0001	<0.0001							P-value	<0.0001	<0.0001
Exact or approximate p-value?	Approximate	Approximate							Exact or approximate p-value?	Approximate	Approximate
P-value summary	****	****							P-value summary	****	****
Do medians vary significantly (p<0.05)?	Yes	Yes							Do medians vary significantly (p<0.05)?	Yes	Yes
Number of groups	5	5							Number of groups	5	5
Kruskal-Wallis statistics	31.55	158							Kruskal-Wallis statistics	115.1	176.9
Number of treatments (columns)	5	5							Number of treatments (columns)	5	5
Number of values (total)	2250	1730							Number of values (total)	2179	2238
2b1.5 Comparison of γH2AX foci/nucleus by Dunn's multiple comparisons test.									2b2.5 Comparison of RAD51 foci/nucleus by Dunn's multiple comparisons test.
Dunn's multiple comparisons test	Mean rank difference	Statistically significant (p<0.05)?	Summary	Adjusted p-value					Dunn's multiple comparisons test	Mean rank difference	Statistically significant (p<0.05)?	Summary	Adjusted p-value
Untreated: γH2AX foci/nucleus									Untreated: RAD51 foci/nucleus
#Ctrl-45 & #Ctrl-2.52 vs. #BiAll-93	-107.5	Yes	****	<0.0001					#Ctrl-45 & #Ctrl-2.52 vs. #BiAll-93	162.3	Yes	****	<0.0001
#Ctrl-45 & #Ctrl-2.52 vs. #MonoAll-5	-63.46	Yes	*	0.0147					#Ctrl-45 & #Ctrl-2.52 vs. #MonoAll-5	153.7	Yes	****	<0.0001
#Ctrl-45 & #Ctrl-2.52 vs. #MonoAll-2.13	-32.33	No	NS	>0.9999					#Ctrl-45 & #Ctrl-2.52 vs. #MonoAll-2.13	-66.44	No	NS	0.1342
#Ctrl-45 & #Ctrl-2.52 vs. #MonoAll-1.38	-43.58	No	NS	0.2893					#Ctrl-45 & #Ctrl-2.52 vs. #MonoAll-1.38	196.4	Yes	****	<0.0001
10 h 2 µM Etoposide: γH2AX foci/nucleus									10 h 2 µM Etoposide: RAD51 foci/nucleus
#Ctrl-45 & #Ctrl-2.52 vs. #BiAll-93	-335.9	Yes	****	<0.0001					#Ctrl-45 & #Ctrl-2.52 vs. #BiAll-93	423.4	Yes	****	<0.0001
#Ctrl-45 & #Ctrl-2.52 vs. #MonoAll-5	-305.4	Yes	****	<0.0001					#Ctrl-45 & #Ctrl-2.52 vs. #MonoAll-5	331.0	Yes	****	<0.0001
#Ctrl-45 & #Ctrl-2.52 vs. #MonoAll-2.13	-326.0	Yes	****	<0.0001					#Ctrl-45 & #Ctrl-2.52 vs. #MonoAll-2.13	188.8	Yes	****	<0.0001
#Ctrl-45 & #Ctrl-2.52 vs. #MonoAll-1.38	-260.4	Yes	****	<0.0001					#Ctrl-45 & #Ctrl-2.52 vs. #MonoAll-1.38	323.3	Yes	****	<0.0001
2b3 Number of 53BP1 foci/nucleus in control and PALB2-mutated cell lines analyzed by Kruskal-Wallis test with Dunn’s multiple comparison post-test. The foci have been counted from the images that have been captured from three replicate plates.
2b3.1 Kruskal-Wallis test of 53BP1 foci/nucleus in control and PALB2-mutated cell lines. The control cell lines were considered as a single group.
Kruskal-Wallis test: all cell lines	53BP1 foci/nucleus
	Untreated	2 µM Etoposide (10h)
P-value	<0.0001	<0.0001
Exact or approximate p-value?	Approximate	Approximate
P-value summary	****	****
Do medians vary significantly (p<0.05)?	Yes	Yes
Number of groups	5	5
Kruskal-Wallis statistics	333.4	48.73
Number of treatments (columns)	5	5
Number of values (total)	2574	2417
2b3.2 Comparison of 53BP1 foci/nucleus by Dunn's multiple comparisons test.
Untreated: 53BP1 foci/nucleus	Mean rank difference	Statistically significant (p<0.05)?	Summary	Adjusted p-value
#Ctrl-45 & #Ctrl-2.52 vs. #BiAll-93	-701.2	Yes	****	<0.0001
#Ctrl-45 & #Ctrl-2.52 vs. #MonoAll-5	-394.8	Yes	****	<0.0001
#Ctrl-45 & #Ctrl-2.52 vs. #MonoAll-2.13	-347.6	Yes	****	<0.0001
#Ctrl-45 & #Ctrl-2.52 vs. #MonoAll-1.38	-41.16	No	NS	>0.9999
10 h 2 µM Etoposide: 53BP1 foci/nucleus	Mean rank difference	Statistically significant (p<0.05)?	Summary	Adjusted p-value
#Ctrl-45 & #Ctrl-2.52 vs. #BiAll-93	-259.0	Yes	****	<0.0001
#Ctrl-45 & #Ctrl-2.52 vs. #MonoAll-5	-198.6	Yes	****	<0.0001
#Ctrl-45 & #Ctrl-2.52 vs. #MonoAll-2.13	-52.93	No	NS	>0.9999
#Ctrl-45 & #Ctrl-2.52 vs. #MonoAll-1.38	-72.07	No	NS	0.8343
2b4 Kruskal-Wallis test with Dunn’s multiple comparison post-test of IdU/CldU ratio in replication fork protection fibre assay in PALB2-mutated #BiAll-93 and #MonoAll-5 cell lines, their control cell lines #Ctrl-45 and #Ctrl-2.52, and the parental MCF10A cell line.
2b4.1 Kruskal-Wallis test of IdU/CldU ratio in replication fork protection fibre assay in PALB2-mutated #BiAll-93 and #MonoAll-5 cell lines, their control cell lines #Ctrl-45 and #Ctrl-2.52, and the parental MCF10A cell line. The control cell lines were considered as a single group.
Kruskal-Wallis test: all cell lines
P-value	<0.0001
Exact or approximate p-value?	Approximate
P-value summary	****
Do medians vary significantly (p<0.05)?	Yes
Number of groups	4
Kruskal-Wallis statistic	362.8
Data summary
Number of treatments (columns)	4
Number of values (total)	2952
2b4.2 Comparison of Idu/CldU by Dunn's multiple comparisons test.
Dunn's multiple comparisons test	Mean rank difference	Statistically significant (p<0.05)?	Summary	Adjusted p-value
#Ctrl-45 & #Ctrl-2.52 vs. #MonoAll-5	579.2	Yes	****	<0.0001
#Ctrl-45 & #Ctrl-2.52 vs. #BiAll-93	479.0	Yes	****	<0.0001
#MonoAll-5 vs. #BiAll-93	-100.2	No	NS	0.2603
#MonoAll-5 vs. #Ctrl-parental	-763.6	Yes	****	<0.0001
#BiAll-93 vs. #Ctrl-parental	-663.4	Yes	****	<0.0001

## Sheet: c) Proliferation
Supplementary Table 2 Combined statistical analyses of the experiments performed.
2c Statistical analysis of the areas under the cell proliferation curves.
2c1 Brown-Forsythe and Welch ANOVA for the areas under the cell proliferation curves (AUC) of control and PALB2-mutated cell lines.
Brown-Forsythe ANOVA test
F* (DFn, DFd)	120.5 (4.000, 19.18)
P value	<0.0001
P value summary	****
Significant diff. among means (P < 0.05)?	Yes
Welch's ANOVA test
W (DFn, DFd)	204.0 (4.000, 11.06)
P value	<0.0001
P value summary	****
Significant diff. among means (P < 0.05)?	Yes
Data summary
Number of treatments (columns)	5
Number of values (total)	29
2c1.1 Brown-Forsythe and Welch ANOVA tests; multiple comparisons. The control cell lines were considered as a single group.
Dunnett's T3 multiple comparisons test	Mean Diff.	95.00% CI of diff.	Below threshold?	Summary	Adjusted P Value	A-?
#Ctrl-45 & -2.52 vs. #BiAll-93	1221	999.7 to 1442	Yes	****	<0.0001	B	#BiAll-93

## Sheet: d) Chromosomal aberrations
Supplementary Table 2 Combined statistical analyses of the experiments performed.
2d Statistical analysis of chromosomal aberrations in PALB2-mutated #BiAll-93, #MonoAll-5 and #MonoAll-2.13 cell lines, and their control cell lines #Ctrl-45 and #Ctrl-2.52.
2d1 Number of micronuclei and chromatin buds/total nuclei count in control and PALB2-mutated cell lines analyzed by ordinary one-way ANOVA and Tukey’s multiple comparison test.
2d1.1 ANOVA summary of the analyzed cell lines. The control cell lines were considered as a single group.
ANOVA summary
F	46.79
P-value	<0.0001
P-value summary	****
Significant diff. among means (p<0.05)?	Yes
R squared	0.7826
Brown-Forsythe test
F (DFn, DFd)	4.887 (3, 39)
P-value	0.0056
P-value summary	**
Are SDs significantly different (p<0.05)?	Yes
Bartlett's test
Bartlett's statistic (corrected)	16.53
P-value	0.0009
P-value summary	***
Are SDs significantly different (p<0.05)?	Yes
ANOVA table	SS	DF	MS	F (DFn, DFd)	p-value
Treatment (between columns)	1057	3	352.4	F (3, 39) = 46.79	<0.0001
Residual (within columns)	293.7	39	7.532
Total	1351	42
2d1.2 Comparison of micronuclei and chromatin buds/total nuclei count by Tukey’s multiple comparison test.
Tukey's multiple comparisons test	Mean diff.	95% CI of diff.	Statistically significant (p<0.05)?	Summary	Adjusted p-value
#Ctrl-45 & -2.52 vs. #BiAll-93	-12.97	-16.01 to -9.935	Yes	****	<0.0001
#Ctrl-45 & -2.52 vs. #MonoAll-5	-6.538	-9.387 to -3.688	Yes	****	<0.0001
#Ctrl-45 & -2.52 vs. #MonoAll-2.13	-7.696	-11.19 to -4.199	Yes	****	<0.0001
2d2 Frequency of chromatin bridges, lagging chromosomes and multipolar cell divisions in control and PALB2-mutated cell lines. The aberrations have been pooled together from the replicates shown in Figure 5.
2d2.1 Mitotic nuclei with abnormal features (excluding micronuclei and chromatin buds) in the analyzed cell lines.
Absolute numbers	#Ctrl-45	#Ctrl-2.52	#Ctrl-45 & 2.52	#BiAll-93	#MonoAll-5	#MonoAll-2.13
Abnormal mitoses (n)	5	3	8	34	16	18
Normal mitoses (n)	66	43	109	54	35	34
Total	71	46	117	88	51	52
%	7.04	6.52	6.84	38.64	31.37	34.62
2d2.2 Chi-square test of the proportion of mitotic nuclei with abnormal features (excluding micronuclei and chromatin buds) in the analyzed cell lines. The control cell lines were considered as a single group.
Chi-square test:all cell lines	Mitotic nuclei with abnormal features
P-value and statistical significance
Test	Chi-square
Chi-square, df	33.25, 3
P-value	<0.0001
P-value summary	****
One- or two-sided	NA
Statistically significant (p<0.05)?	Yes
Data analyzed
Number of rows	4
Number of columns	2
2d2.3 Comparison of mitotic nuclei with abnormal features (excluding micronuclei and chromatin buds) by Fisher’s exact test.
Fisher’s exact test	P-value	P-value summary	Statistically significant (p<0.05)?	Odds ratio	95% CI	Reciprocal of odds ratio	95% CI
#Ctrl-45 & #Ctrl-2.52 vs. #BiAll-93	<0.0001	****	Yes	8.579	3.669 to 18.49	0.1166	0.05407 to 0.2725
#Ctrl-45 & #Ctrl-2.52 vs. #MonoAll-5	<0.0001	****	Yes	6.229	2.418 to 15.47	0.1606	0.06462 to 0.4135
#Ctrl-45 & #Ctrl-2.52 vs. #MonoAll-2.13	<0.0001	****	Yes	7.213	2.913 to 17.59	0.1386	0.05685 to 0.3432
Two-sided test. Method to compute CI: Babtista-Pike.

## Sheet: e) Migration & Invasion
Supplementary Table 2 Combined statistical analyses of the experiments performed.
2e Statistical analysis of Transwell® migration and invasion assays of PALB2-mutated #BiAll-93, #MonoAll-5, #MonoAll-2.13 and #MonoAll-1.38 cell lines, and their control cell lines #Ctrl-45 and #Ctrl-2.52.
2e1 Migration and invasion ability of control and PALB2-mutated cell lines analyzed by Kruskal-Wallis test with Dunn’s multiple comparison post-test.
2e1.1 Kruskal-Wallis test of migrated and invaded cells in the analyzed cell lines. The control cell lines were considered as a single group.
Kruskal-Wallis test: all cell lines	Migration	Invasion
P-value	<0.0001	<0.0001
Exact or approximate p-value?	Approximate	Approximate
P-value summary	****	****
Do medians vary significantly (p<0.05)?	Yes	Yes
Number of groups	5	5
Kruskal-Wallis statistics	78.95	60.39
Number of treatments (columns)	5	5
Number of values (total)	180	480
2e1.2 Comparison of migration and invasion ability by Dunn's multiple comparisons test.
Dunn's multiple comparisons test	Mean rank difference	Statistically significant (p<0.05)?	Summary	Adjusted p- value
Migration
#Ctrl-45 & #Ctrl-2.52 vs. #BiAll-93	-75.38	Yes	****	<0.0001
#Ctrl-45 & #Ctrl-2.52 vs. #MonoAll-5	-95.49	Yes	****	<0.0001
#Ctrl-45 & #Ctrl-2.52 vs. #MonoAll-2.13	-72.33	Yes	****	<0.0001
#Ctrl-45 & #Ctrl-2.52 vs. #MonoAll-1.38	-33.46	Yes	*	0.0408
Invasion
#Ctrl-45 & #Ctrl-2.52 vs. #BiAll-93	-88.08	Yes	****	<0.0001
#Ctrl-45 & #Ctrl-2.52 vs. #MonoAll-5	-105.4	Yes	****	<0.0001
#Ctrl-45 & #Ctrl-2.52 vs. #MonoAll-2.13	-74.88	Yes	***	0.0008
#Ctrl-45 & #Ctrl-2.52 vs. #MonoAll-1.38	-126.4	Yes	****	<0.0001

## Sheet: f) TGFb effect and inhibition
Supplementary Table 2 Combined statistical analyses of the experiments performed.
2f Statistical analyses of the results from the experiments including treatments with TGFβ, its receptor inhibitor LY2109761, and combination of TGFβ and etoposide.
2f1 Sensitivity of #BiAll-93, #MonoAll-5 and control cell lines to TGFβ receptor inhibitor LY2109761.
2f1.1 Brown-Forsythe ANOVA test of the areas under the sensitivity curves (AUC).
Brown-Forsythe ANOVA test
F* (DFn, DFd)	131.3 (2.000, 11.35)
P value	<0.0001
P value summary	****
Significant diff. among means (P < 0.05)?	Yes
Welch's ANOVA test
W (DFn, DFd)	93.88 (2.000, 7.526)
P value	<0.0001
P value summary	****
Significant diff. among means (P < 0.05)?	Yes
Data summary
Number of treatments (columns)	3
Number of values (total)	15
2f1.2 Brown-Forsythe and Welch ANOVA tests; multiple comparisons. The control cell lines were considered as a single group.
Dunnett's T3 multiple comparisons test	Mean Diff.	95.00% CI of diff.	Below threshold?	Summary	Adjusted P Value	A-?
#Ctrl-45 & -2.52 vs. #BiAll-93	758	616.6 to 899.4	Yes	****	<0.0001	B	#BiAll-93
#Ctrl-45 & -2.52 vs. #MonoAll-5	625	469.0 to 781.0	Yes	****	<0.0001	C	#MonoAll-5
2f2 Statistical analyses of #BiAll-93, #MonoAll-5 and control 3D spheroids treated with 0.0025% DMSO vehicle or 1 µM LY2109761.
2f2.1 Spheroid types in the analyzed cell lines with DMSO or LY2109761 treatment. The spheroids have been counted from the images that have been captured from three replicate plates.
Absolute values	#Ctrl-45		#Ctrl-2.52		#BiAll-93		#MonoAll-5
	DMSO	LY2109761	DMSO	LY2109761	DMSO	LY2109761	DMSO	LY2109761
Merged spheroids (n)	74	103	151	89	184	237	329	411
Single spheroids (n)	992	1047	1489	1360	364	457	709	671
Total	1066	1150	1640	1449	548	694	1038	1082
%	6.94	8.96	9.21	6.14	33.58	34.15	31.7	37.99
Spheroids with protrusions (n)	54	56	114	66	269	208	367	204
Spheroids without protrusions (n)	1012	1094	1526	1383	279	486	671	878
Total	1066	1150	1640	1449	548	694	1038	1082
%	5.07	4.87	6.95	4.55	49.09	29.97	35.36	18.85
2f2.2 Comparison of spheroid types by Fisher’s exact test.
Fisher’s exact test	P-value	P-value summary	Statistically significant (p<0.05)?	Odds ratio	95% CI	Reciprocal of odds ratio	95% CI
Proportion of merged spheroids
#Ctrl-45: DMSO vs. LY2109761	0.0847	ns	No	1.319	0.9673 to 1.801	0.7583	0.5554 to 1.034
#Ctrl-2.52: DMSO vs. LY2109761	0.0015	**	Yes	0.6468	0.4930 to 0.8485	1.546	1.179 to 2.028
#BiAll-93: DMSO vs. LY2109761	0.8564	ns	No	1.026	0.8072 to 1.298	0.9747	0.7707 to 1.239
#MonoAll-5: DMSO vs. LY2109761	0.0026	**	Yes	1.32	1.103 to 1.582	0.7576	0.6322 to 0.9064
Proportion of spheroids with protrusions
#Ctrl-45: DMSO vs. LY2109761	0.8454	ns	No	1.042	0.7064 to 1.534	0.9593	0.6519 to 1.416
#Ctrl-2.52: DMSO vs. LY2109761	0.0055	**	Yes	1.565	1.152 to 2.153	0.6388	0.4645 to 0.8680
#BiAll-93: DMSO vs. LY2109761	<0.0001	****	Yes	2.253	1.786 to 2.852	0.4439	0.3506 to 0.5598
#MonoAll-5: DMSO vs. LY2109761	<0.0001	****	Yes	2.354	1.933 to 2.870	0.4248	0.3484 to 0.5174
Two-sided test. Method to compute CI: Baptista-Pike.
2f3 Transwell® migration assays of untreated, DMSO-treated and LY2109761-treated PALB2-mutated #BiAll-93, #MonoAll-5, #MonoAll-2.13 and #MonoAll-1.38 cell lines, and their control cell lines #Ctrl-45 and #Ctrl-2.52.
2f3.1 Migration of DMSO-treated vs. LY2109761-treated and untreated vs. DMSO-treated PALB2-mutated and control cell lines analyzed by Mann-Whitney U-tests.
Mann-Whitney U-test	P-value	P-value summary	Statistically significant (p<0.05)?	Sum of ranks	Mann-Whitney U	Median of column A	Median of column B	Difference: Actual	Difference: Hodges-Lehmann
Migration DMSO vs. LY2109761
#Ctrl-45	<0.0001	****	Yes	610 , 210	0	61.00, n=20	15.50, n=20	-45.5	-46
#Ctrl-2.52	<0.0001	****	Yes	607 , 213	3	61.00, n=20	13.50, n=20	-47.5	-46
#BiAll-93	<0.0001	****	Yes	582 , 238	28	57.00, n=20	17.00, n=20	-40	-34.5
#MonoAll-5	0.0001	***	Yes	544 , 276	66	68.50, n=20	23.00, n=20	-45.5	-43
#MonoAll-2.13	<0.0001	****	Yes	610 , 210	0	59.50, n=20	14.00, n=20	-45.5	-47
#MonoAll-1.38	<0.0001	****	Yes	565.5 , 254.5	44.5	55.50, n=20	21.00, n=20	-34.5	-35
Migration untreated vs. DMSO
#Ctrl-45	0.3578	ns	No	375.5 , 444.5	165.5	54.50, n=20	61.00, n=20	6.5	6
#Ctrl-2.52	0.0512	ns	No	338 , 482	128	49.00, n=20	61.00, n=20	12	11.5
#BiAll-93	0.0895	ns	No	473 , 347	137	80.00, n=20	57.00, n=20	-23	-18
#MonoAll-5	0.2183	ns	No	456 , 364	154	77.00, n=20	68.50, n=20	-8.5	-11
#MonoAll-2.13	0.0308	*	Yes	489.5 , 330.5	120.5	75.00, n=20	59.50, n=20	-15.5	-13.5
#MonoAll-1.38	0.0016	**	Yes	523.5 , 296.5	86.5	103.5, n=20	55.50, n=20	-48	-43
2f3.2 Migration of untreated control and PALB2-mutated cell lines analyzed by Kruskal-Wallis test. The control cell lines were considered as a single group.
Kruskal-Wallis test: all cell lines	Migration
P-value	<0.0001
Exact or approximate p-value?	Approximate
P-value summary	****
Do medians vary significantly (p<0.05)?	Yes
Number of groups	5
Kruskal-Wallis statistics	36.78
Number of treatments (columns)	5
Number of values (total)	120
2f3.3 Comparison of migration ability by Dunn's multiple comparisons test.
Dunn's multiple comparisons test	Mean rank difference	Statistically significant (p<0.05)?	Summary	Adjusted p- value
Migration
#Ctrl-45 & #Ctrl-2.52 vs. #BiAll-93	-34.34	Yes	**	0.0031
#Ctrl-45 & #Ctrl-2.52 vs. #MonoAll-5	-39.59	Yes	***	0.0003
#Ctrl-45 & #Ctrl-2.52 vs. #MonoAll-2.13	-28.54	Yes	*	0.0273
#Ctrl-45 & #Ctrl-2.52 vs. #MonoAll-1.38	-50.76	Yes	****	<0.0001
2f4 γH2AX foci and chromosomal aberrations in untreated, etoposide-treated, TGFβ-treated and etoposide + TGFβ -treated #Ctrl-45, #BiAll-93 and #MonoAll-5 cell lines, analyzed by Kruskal-Wallis test with Dunn’s multiple comparison post-test.
2f4.1 Kruskal-Wallis test of γH2AX foci and chromosomal aberrations in the analyzed cell lines.
Kruskal-Wallis test: #Ctrl-45	γH2AX foci >0µm2	γH2AX foci ≥0.4 µm2	Chromosomal aberrations
P-value	<0.0001	<0.0001	<0.0001
Exact or approximate p-value?	Approximate	Approximate	Approximate
P-value summary	****	****	****
Do medians vary significantly (p<0.05)?	Yes	Yes	Yes
Number of groups	4	4	4
Kruskal-Wallis statistics	48.54	60.99	54.08
Number of treatments (columns)	4	4	4
Number of values (total)	96	96	96
Kruskal-Wallis test: #BiAll-93	γH2AX foci >0µm2	γH2AX foci ≥0.4 µm2	Chromosomal aberrations
P-value	0.0001	<0.0001	<0.0001
Exact or approximate p-value?	Approximate	Approximate	Approximate
P-value summary	***	****	****
Do medians vary significantly (p<0.05)?	Yes	Yes	Yes
Number of groups	4	4	4
Kruskal-Wallis statistics	20.45	35.57	23.47
Number of treatments (columns)	4	4	4
Number of values (total)	97	97	97
Kruskal-Wallis test: #MonoAll-5	γH2AX foci >0µm2	γH2AX foci ≥0.4 µm2	Chromosomal aberrations
P-value	<0.0001	<0.0001	<0.0001
Exact or approximate p-value?	Approximate	Approximate	Approximate
P-value summary	****	****	****
Do medians vary significantly (p<0.05)?	Yes	Yes	Yes
Number of groups	4	4	4
Kruskal-Wallis statistics	25.33	54.83	37.49
Number of treatments (columns)	4	4	4
Number of values (total)	96	96	96
2f4.2 Comparison of γH2AX foci and chromosomal aberrations by Dunn's multiple comparisons test.
Dunn's multiple comparisons test	Mean rank difference	Statistically significant (p<0.05)?	Summary	Adjusted p- value
γH2AX foci >0µm2: #Ctrl-45
Untreated vs. TGFβ	-8	No	ns	0.9594
Untreated vs. Etoposide	-43.33	Yes	****	<0.0001
Etoposide vs. Etoposide + TGFβ	0.25	No	ns	>0.9999
γH2AX foci ≥0.4 µm2: #Ctrl-45
Untreated vs. TGFβ	-3.271	No	ns	>0.9999
Untreated vs. Etoposide	-42.5	Yes	****	<0.0001
Etoposide vs. Etoposide + TGFβ	-6.479	No	ns	>0.9999
Chromosomal aberrations: #Ctrl-45
Untreated vs. TGFβ	-4.479	No	ns	>0.9999
Untreated vs. Etoposide	-44.46	Yes	****	<0.0001
Etoposide vs. Etoposide + TGFβ	1.063	No	ns	>0.9999
γH2AX foci >0µm2: #BiAll-93
Untreated vs. TGFβ	21.67	Yes	*	0.023
Untreated vs. Etoposide	-9.748	No	ns	0.6765
Etoposide vs. Etoposide + TGFβ	-0.585	No	ns	>0.9999
γH2AX foci ≥0.4 µm2: #BiAll-93
Untreated vs. TGFβ	33.27	Yes	***	0.0001
Untreated vs. Etoposide	-12.01	No	ns	0.4057
Etoposide vs. Etoposide + TGFβ	10.04	No	ns	0.6364
Chromosomal aberrations: #BiAll-93
Untreated vs. TGFβ	19.54	Yes	*	0.0485
Untreated vs. Etoposide	-17.18	No	ns	0.0979
Etoposide vs. Etoposide + TGFβ	7.038	No	ns	>0.9999
γH2AX foci >0µm2: #MonoAll-5
Untreated vs. TGFβ	4.375	No	ns	>0.9999
Untreated vs. Etoposide	-20	Yes	*	0.0386
Etoposide vs. Etoposide + TGFβ	-10.54	No	ns	0.5697
γH2AX foci ≥0.4 µm2: #MonoAll-5
Untreated vs. TGFβ	6.625	No	ns	>0.9999
Untreated vs. Etoposide	-38.96	Yes	****	<0.0001
Etoposide vs. Etoposide + TGFβ	0.875	No	ns	>0.9999
Chromosomal aberrations: #MonoAll-5
Untreated vs. TGFβ	-3.042	No	ns	>0.9999
Untreated vs. Etoposide	-38.94	Yes	****	<0.0001
Etoposide vs. Etoposide + TGFβ	5.833	No	ns	>0.9999

## Sheet: g) γH2AX foci and KRT14
Supplementary Table 2 Combined statistical analyses of the experiments performed.
2g Statistical analysis of γH2AX foci and KRT14 expression in PALB2-mutated #BiAll-93 and #MonoAll-5 cell lines and their control cell line #Ctrl-45.
2g1 γH2AX foci in control and PALB2-mutated cell lines analyzed by Kruskal-Wallis test with Dunn’s multiple comparison post-test.
2g1.1 Kruskal-Wallis test of γH2AX foci in the analyzed cell lines.
Kruskal-Wallis test	γH2AX foci
P-value	<0.0001
Exact or approximate p-value?	Approximate
P-value summary	****
Do medians vary significantly (p<0.05)?	Yes
Number of groups	3
Kruskal-Wallis statistics	66.7
Number of treatments (columns)	3
Number of values (total)	120
2g1.2 Comparison of γH2AX foci by Dunn's multiple comparisons test.
Dunn's multiple comparisons test	Mean rank difference	Statistically significant (p<0.05)?	Summary	Adjusted p- value
γH2AX foci
#Ctrl-45 vs. #BiAll-93	-62.24	Yes	****	<0.0001
#Ctrl-45 vs. #MonoAll-5	-42.09	Yes	****	<0.0001
2g2 KRT14-high cells in control and PALB2-mutated cell lines analyzed by ANOVA with Dunnett’s T3 multiple comparison post-test.
2g2.1 ANOVA of KRT14-high cells in the analyzed cell lines.
Brown-Forsythe ANOVA test	KRT14-high cells
F* (DFn, DFd)	47.42 (2.000, 108.6)
P value	<0.0001
P value summary	****
Significant diff. among means (P < 0.05)?	Yes
Welch's ANOVA test
W (DFn, DFd)	39.31 (2.000, 76.91)
P value	<0.0001
P value summary	****
Significant diff. among means (P < 0.05)?	Yes
Number of treatments (columns)	3
Number of values (total)	120
2g2.2 Comparison of KRT14-high cells by Dunnett's T3 multiple comparisons test.
Dunnett's T3 multiple comparisons test	Mean difference	Statistically significant (p<0.05)?	95,00% CI of difference	Summary	Adjusted p- value
KRT14-high cells
#Ctrl-45 vs. #BiAll-93	-23.63	Yes	-31.61 to -15.64	****	<0.0001
#Ctrl-45 vs. #MonoAll-5	-24.3	Yes	-32.44 to -16.16	****	<0.0001
2g3 Correlation of γH2AX foci number and KRT14 expression in control and PALB2-mutated cell lines.
2g3.1 Comparison of γH2AX foci by pairwise Mann-Whitney U-tests.
Mann-Whitney U-test	P-value	P-value summary	Statistically significant (p<0.05)?	Sum of ranks	Mann-Whitney U	Median of column A	Median of column B	Difference: Actual	Difference: Hodges-Lehmann
γH2AX foci
#Ctrl-45: KRT14-high vs. KRT14-low	0.0045	**	Yes	1912 , 1328	508	2.300, n=40	1.700, n=40	-0.6	-0.6
#BiAll-93: KRT14-high vs. KRT14-low	<0.0001	****	Yes	2018 , 1222	402	8.350, n=40	4.600, n=40	-3.75	-3.5
#MonoAll-5: KRT14-high vs. KRT14-low	<0.0001	****	Yes	2122 , 1118	298	6.000, n=40	2.950, n=40	-3.05	-2.7

## Sheet: h) KRT14 knockdown
Supplementary Table 2 Combined statistical analyses of the experiments performed.
2h Statistical analyses of KRT14 knockdown experiments.
2h1 Statistical analyses of 3D spheroids derived from PALB2-mutated #BiAll-93, #MonoAll-5, #MonoAll-2.13 and #MonoAll-1.38 and control #Ctrl-45 and #Ctrl-2.52 cell lines treated with 10 nM control esiRNA-eGFP or esiRNA-KRT14.
2h1.1 Spheroid types in esiRNA-treated cell lines. The spheroids have been counted from the images that have been captured from two replicate plates.
Absolute values	#Ctrl-45		#Ctrl-2.52		#BiAll-93		#MonoAll-5		#MonoAll-2.13		#MonoAll-1.38
	esiRNA-eGFP	esiRNA-KRT14	esiRNA-eGFP	esiRNA-KRT14	esiRNA-eGFP	esiRNA-KRT14	esiRNA-eGFP	esiRNA-KRT14	esiRNA-eGFP	esiRNA-KRT14	esiRNA-eGFP	esiRNA-KRT14
Merged spheroids (n)	9	8	15	9	54	21	79	51	61	8	99	32
Single spheroids (n)	297	250	357	241	166	230	184	237	218	187	176	184
Total	306	258	372	250	220	251	263	288	279	195	275	216
%	2.94	3.1	4.03	3.6	24.55	8.37	30.04	17.71	21.86	4.1	36	14.81
Spheroids with protrusions (n)	11	21	13	16	60	41	46	30	55	14	27	18
Spheroids without protrusions (n)	295	237	359	234	160	210	217	258	224	181	248	198
Total	306	258	372	250	220	251	263	288	279	195	275	216
%	3.59	8.14	3.49	6.4	27.27	16.33	17.49	10.42	19.71	7.18	9.82	8.33
2h1.2 Comparison of spheroid types by Fisher’s exact test.
Fisher’s exact test	P-value	P-value summary	Statistically significant (p<0.05)?	Odds ratio	95% CI	Reciprocal of odds ratio	95% CI
Proportion of merged spheroids
#Ctrl-45: esiRNA-eGFP vs. esiRNA-KRT14	>0.9999	ns	No	0.947	0.3867 to 2.439	1.056	0.4100 to 2.586
#Ctrl-2.52: esiRNA-eGFP vs. esiRNA-KRT14	0.8352	ns	No	1.125	0.5085 to 2.714	0.8888	0.3684 to 1.966
#BiAll-93: esiRNA-eGFP vs. esiRNA-KRT14	<0.0001	****	Yes	3.563	2.092 to 6.215	0.2807	0.1609 to 0.4780
#MonoAll-5: esiRNA-eGFP vs. esiRNA-KRT14	0.0009	***	Yes	1.995	1.323 to 2.963	0.5012	0.3375 to 0.7557
#MonoAll-2.13: esiRNA-eGFP vs. esiRNA-KRT14	<0.0001	****	Yes	6.541	3.041 to 13.69	0.1529	0.07306 to 0.3288
#MonoAll-1.38: esiRNA-eGFP vs. esiRNA-KRT14	<0.0001	****	Yes	3.234	2.076 to 5.101	0.3092	0.1960 to 0.4817
Proportion of spheroids with protrusions
#Ctrl-45: esiRNA-eGFP vs. esiRNA-KRT14	0.0272	*	Yes	0.4208	0.1943 to 0.8924	2.376	1.121 to 5.146
#Ctrl-2.52: esiRNA-eGFP vs. esiRNA-KRT14	0.1197	ns	No	0.5296	0.2610 to 1.110	1.888	0.9012 to 3.832
#BiAll-93: esiRNA-eGFP vs. esiRNA-KRT14	0.0048	**	Yes	1.921	1.243 to 3.040	0.5206	0.3290 to 0.8044
#MonoAll-5: esiRNA-eGFP vs. esiRNA-KRT14	0.0186	*	Yes	1.823	1.111 to 3.019	0.5485	0.3312 to 0.9002
#MonoAll-2.13: esiRNA-eGFP vs. esiRNA-KRT14	0.0001	***	Yes	3.174	1.725 to 5.743	0.315	0.1741 to 0.5796
#MonoAll-1.38: esiRNA-eGFP vs. esiRNA-KRT14	0.6379	ns	No	1.198	0.6293 to 2.189	0.835	0.4569 to 1.589
Two-sided test. Method to compute CI: Baptista-Pike.
2h1.3 Comparison of spheroid cross-sectional areas by pairwise Mann-Whitney U-tests.
Mann-Whitney U-test	P-value	P-value summary	Statistically significant (p<0.05)?	Sum of ranks	Mann-Whitney U	Median of column A	Median of column B	Difference: Actual	Difference: Hodges-Lehmann
#Ctrl-45: esiRNA-eGFP vs. esiRNA-KRT14	0.0009	***	Yes	101131 , 68523	35112	1664, n=324	1244, n=258	-419.9	-293.9
#Ctrl-2.52: esiRNA-eGFP vs. esiRNA-KRT14	0.1858	ns	No	112970 , 80783	43592	1496, n=372	1518, n=250	21.44	107.5
#BiAll-93: esiRNA-eGFP vs. esiRNA-KRT14	<0.0001	****	Yes	60688 , 50468	18842	2461, n=220	1562, n=251	-899.2	-830.1
#MonoAll-5: esiRNA-eGFP vs. esiRNA-KRT14	<0.0001	****	Yes	81911 , 70166	28550	2329, n=263	1753, n=288	-575.5	-681
#MonoAll-2.13: esiRNA-eGFP vs. esiRNA-KRT14	0.0009	***	Yes	71122 , 41453	22343	2335, n=279	2017, n=195	-317.7	-507
#MonoAll-1.38: esiRNA-eGFP vs. esiRNA-KRT14	0.2162	ns	No	69581 , 51206	27770	1992, n=275	1934, n=216	-57.21	-162.5
2h2 Transwell® migration assays of eGFP-esiRNA-treated vs. esiRNA-KRT14-treated PALB2-mutated #BiAll-93, #MonoAll-5, #MonoAll-2.13 and #MonoAll-1.38 cell lines, analyzed by pairwise Mann-Whitney U-tests.
Mann-Whitney U-test	P-value	P-value summary	Statistically significant (p<0.05)?	Sum of ranks	Mann-Whitney U	Median of column A	Median of column B	Difference: Actual	Difference: Hodges-Lehmann
#BiAll-93: esiRNA-eGFP vs. esiRNA-KRT14	<0.0001	****	Yes	609.5 , 210.5	0.5	13.50, n=20	1.000, n=20	-12.5	-12.5
#MonoAll-5: esiRNA-eGFP vs. esiRNA-KRT14	<0.0001	****	Yes	610 , 210	0	33.50, n=20	1.000, n=20	-32.5	-32
#MonoAll-2.13: esiRNA-eGFP vs. esiRNA-KRT14	<0.0001	****	Yes	610 , 210	0	73.50, n=20	3.000, n=20	-70.5	-68.5
#MonoAll-1.38: esiRNA-eGFP vs. esiRNA-KRT14	<0.0001	****	Yes	610 , 210	0	15.50, n=20	0.000, n=20	-15.5	-15
