# Supplementary material for: PALB2-mutated human mammary cells display a broad spectrum of morphological and functional abnormalities induced by increased TGFβ signaling
Source: Cell Mol Life Sci. 2024 Apr 10;81(1):173. doi: 10.1007/s00018-024-05183-6 (PMC11006627; doi:10.1007/s00018-024-05183-6)
Supplement: Supplementary file 4 — Supplementary file4 (XLSX 606 KB) [file 18_2024_5183_MOESM4_ESM.xlsx]

## Sheet: Information
Cellular and Molecular Life Sciences
PALB2-mutated human mammary cells display a broad spectrum of morphological and functional abnormalities induced by increased TGFβ signaling
Hanna Tuppurainen, Niina Laurila, Marjut Nätynki, Leila Eshraghi, Anna Tervasmäki, Louisa Erichsen, Claus Storgaard Sørensen, Katri Pylkäs, Robert Winqvist & Hellevi Peltoketo
Corresponding authors:
Hellevi Peltoketo
Laboratory of Cancer Genetics and Tumor Biology, Translational Medicine Research Unit, Biocenter Oulu and Faculty of Medicine, MRC Oulu, Oulu University Hospital, University of Oulu
Aapistie 5A, 90220 Oulu, FINLAND
hellevi.peltoketo@oulu.fi
Robert Winqvist
Laboratory of Cancer Genetics and Tumor Biology, Translational Medicine Research Unit, Biocenter Oulu and Faculty of Medicine, MRC Oulu, Oulu University Hospital, University of Oulu
Aapistie 5A, 90220 Oulu, FINLAND
robert.winqvist@oulu.fi
Supplementary Table 4 Altered biological processes according to GO terms in #BiAll-93 and #MonoAll-2.13 cell lines, analysed with STRING.

## Sheet: a) #BiAll-93 vs #Ctrl-45
Supplementary Table 4 Altered biological processes according to GO terms in #BiAll-93 and #MonoAll-2.13 cell lines, analysed with STRING.
4a Altered biological processes in #BiAll-93 in comparison to #Ctrl-45.
Transcriptome of #BiAll-93 has been compared to that of #Ctrl-45, and DEGs with log2-fold ≤ -0.8 or ≥ 0.8 have been included into the STRING analysis.
Minimum required interaction score: high confidence (0.700)
Number of nodes:	945
Number of edges:	11558
Average node degree:	24.5
Avg. local clustering coefficient:	0.421
Expected number of edges:	4103
PPI enrichment p-value:	<1.0e-16
	your network has significantly more interactions than expected
False discovery rate; p-values corrected for multiple testing within each category using Benjamini–Hochberg procedure.
#Term ID	Term description	Observed gene count	Background gene count	False discovery rate	Matching proteins in your network (IDs)	Matching proteins in your network (labels)
GO:0022402	cell cycle process	123	890	1.18e-19	ENSP00000055077	ENSP00000166345	ENSP00000209728	ENSP00000216122	ENSP00000216367	ENSP00000217026	ENSP00000219097	ENSP00000228606	ENSP00000229758	ENSP00000240423	ENSP00000240488	ENSP00000242208	ENSP00000244869	ENSP00000247191	ENSP00000251496	ENSP00000253462	ENSP00000256442	ENSP00000257934	ENSP00000259008	ENSP00000260363	ENSP00000260731	ENSP00000260947	ENSP00000261597	ENSP00000262293	ENSP00000262300	ENSP00000262662	ENSP00000262713	ENSP00000263181	ENSP00000263753	ENSP00000263754	ENSP00000264156	ENSP00000264552	ENSP00000265056	ENSP00000265148	ENSP00000265748	ENSP00000268138	ENSP00000270861	ENSP00000272164	ENSP00000274026	ENSP00000275517	ENSP00000282074	ENSP00000287598	ENSP00000287647	ENSP00000288207	ENSP00000296484
GO:1903047	mitotic cell cycle process	95	564	1.18e-19	ENSP00000166345	ENSP00000209728	ENSP00000216122	ENSP00000216367	ENSP00000217026	ENSP00000219097	ENSP00000229758	ENSP00000240423	ENSP00000242208	ENSP00000247191	ENSP00000251496	ENSP00000253462	ENSP00000256442	ENSP00000257934	ENSP00000260363	ENSP00000260731	ENSP00000261597	ENSP00000262300	ENSP00000262662	ENSP00000262713	ENSP00000263181	ENSP00000263753	ENSP00000264156	ENSP00000264552	ENSP00000265056	ENSP00000265148	ENSP00000265748	ENSP00000268138	ENSP00000270861	ENSP00000272164	ENSP00000274026	ENSP00000275517	ENSP00000282074	ENSP00000287598	ENSP00000288207	ENSP00000296484	ENSP00000296509	ENSP00000298048	ENSP00000300093	ENSP00000301019	ENSP00000301633	ENSP00000302530	ENSP00000302564	ENSP00000303706	ENSP00000310842
GO:0007049	cell cycle	151	1263	1.23e-19	ENSP00000055077	ENSP00000166345	ENSP00000209728	ENSP00000216122	ENSP00000216367	ENSP00000217026	ENSP00000219097	ENSP00000228606	ENSP00000229758	ENSP00000240423	ENSP00000240488	ENSP00000242208	ENSP00000244869	ENSP00000246535	ENSP00000247191	ENSP00000250056	ENSP00000251496	ENSP00000253462	ENSP00000256442	ENSP00000257934	ENSP00000259008	ENSP00000259711	ENSP00000260363	ENSP00000260731	ENSP00000260947	ENSP00000261254	ENSP00000261597	ENSP00000262293	ENSP00000262300	ENSP00000262662	ENSP00000262713	ENSP00000263056	ENSP00000263181	ENSP00000263753	ENSP00000263754	ENSP00000264156	ENSP00000264552	ENSP00000265056	ENSP00000265148	ENSP00000265748	ENSP00000268138	ENSP00000270861	ENSP00000271452	ENSP00000272164	ENSP00000274026
GO:0000278	mitotic cell cycle	99	628	2.46e-19	ENSP00000166345	ENSP00000209728	ENSP00000216122	ENSP00000216367	ENSP00000217026	ENSP00000219097	ENSP00000229758	ENSP00000240423	ENSP00000242208	ENSP00000247191	ENSP00000251496	ENSP00000253462	ENSP00000256442	ENSP00000257934	ENSP00000260363	ENSP00000260731	ENSP00000261597	ENSP00000262300	ENSP00000262662	ENSP00000262713	ENSP00000263181	ENSP00000263753	ENSP00000264156	ENSP00000264552	ENSP00000265056	ENSP00000265148	ENSP00000265748	ENSP00000268138	ENSP00000270861	ENSP00000272164	ENSP00000274026	ENSP00000275517	ENSP00000282074	ENSP00000285116	ENSP00000287598	ENSP00000288207	ENSP00000296484	ENSP00000296509	ENSP00000298048	ENSP00000300093	ENSP00000301019	ENSP00000301633	ENSP00000302530	ENSP00000302564	ENSP00000303706
GO:0071103	DNA conformation change	57	257	5.05e-16	ENSP00000215980	ENSP00000240423	ENSP00000244534	ENSP00000244573	ENSP00000251496	ENSP00000253462	ENSP00000256442	ENSP00000259008	ENSP00000263382	ENSP00000264156	ENSP00000265056	ENSP00000275517	ENSP00000276533	ENSP00000281453	ENSP00000283006	ENSP00000296503	ENSP00000299736	ENSP00000315700	ENSP00000330074	ENSP00000333277	ENSP00000335463	ENSP00000336868	ENSP00000347232	ENSP00000348924	ENSP00000352252	ENSP00000360162	ENSP00000362018	ENSP00000362171	ENSP00000362352	ENSP00000362616	ENSP00000366618	ENSP00000366962	ENSP00000367034	ENSP00000372088	ENSP00000377007	ENSP00000377601	ENSP00000378699	ENSP00000405726	ENSP00000411532	ENSP00000414109	ENSP00000434024	ENSP00000445633	ENSP00000453403	ENSP00000476136	ENSP00000477527
GO:0051276	chromosome organization	119	999	5.74e-15	ENSP00000055077	ENSP00000166345	ENSP00000215980	ENSP00000222482	ENSP00000240423	ENSP00000244534	ENSP00000244573	ENSP00000247191	ENSP00000251496	ENSP00000253462	ENSP00000256442	ENSP00000257934	ENSP00000259008	ENSP00000260363	ENSP00000261597	ENSP00000263181	ENSP00000263382	ENSP00000263753	ENSP00000263754	ENSP00000264156	ENSP00000265056	ENSP00000265148	ENSP00000265165	ENSP00000274026	ENSP00000275517	ENSP00000276533	ENSP00000281453	ENSP00000283006	ENSP00000287394	ENSP00000287598	ENSP00000287647	ENSP00000296503	ENSP00000296509	ENSP00000299736	ENSP00000300093	ENSP00000301019	ENSP00000302530	ENSP00000305480	ENSP00000313950	ENSP00000315700	ENSP00000317232	ENSP00000322180	ENSP00000323300	ENSP00000325290	ENSP00000328484
GO:0000280	nuclear division	56	268	7.04e-15	ENSP00000166345	ENSP00000217026	ENSP00000229758	ENSP00000240423	ENSP00000240488	ENSP00000244869	ENSP00000247191	ENSP00000251496	ENSP00000256442	ENSP00000257934	ENSP00000259008	ENSP00000260363	ENSP00000260731	ENSP00000261597	ENSP00000263181	ENSP00000263753	ENSP00000264552	ENSP00000265148	ENSP00000275517	ENSP00000287598	ENSP00000287647	ENSP00000296509	ENSP00000300093	ENSP00000301019	ENSP00000301633	ENSP00000302530	ENSP00000313950	ENSP00000318884	ENSP00000322180	ENSP00000323300	ENSP00000325290	ENSP00000347649	ENSP00000348838	ENSP00000350447	ENSP00000355966	ENSP00000356319	ENSP00000356379	ENSP00000358813	ENSP00000358925	ENSP00000361298	ENSP00000361540	ENSP00000362146	ENSP00000363055	ENSP00000363524	ENSP00000364976
GO:0006323	DNA packaging	48	195	7.04e-15	ENSP00000215980	ENSP00000240423	ENSP00000244534	ENSP00000244573	ENSP00000251496	ENSP00000256442	ENSP00000263382	ENSP00000265056	ENSP00000275517	ENSP00000281453	ENSP00000283006	ENSP00000296503	ENSP00000299736	ENSP00000315700	ENSP00000330074	ENSP00000333277	ENSP00000335463	ENSP00000336868	ENSP00000348924	ENSP00000352252	ENSP00000362018	ENSP00000362171	ENSP00000362352	ENSP00000362616	ENSP00000366618	ENSP00000366962	ENSP00000367034	ENSP00000377007	ENSP00000377601	ENSP00000378699	ENSP00000411532	ENSP00000414109	ENSP00000434024	ENSP00000445633	ENSP00000453403	ENSP00000476136	ENSP00000477527	ENSP00000477907	ENSP00000479106	ENSP00000479169	ENSP00000480826	ENSP00000480960	ENSP00000482674	ENSP00000483283	ENSP00000484095
GO:0051301	cell division	76	483	1.35e-14	ENSP00000209728	ENSP00000229758	ENSP00000240423	ENSP00000250056	ENSP00000251496	ENSP00000256442	ENSP00000257934	ENSP00000259008	ENSP00000259711	ENSP00000260363	ENSP00000260731	ENSP00000261254	ENSP00000261597	ENSP00000263753	ENSP00000264552	ENSP00000265148	ENSP00000265165	ENSP00000265748	ENSP00000271452	ENSP00000274026	ENSP00000275517	ENSP00000282074	ENSP00000285116	ENSP00000287598	ENSP00000288207	ENSP00000296509	ENSP00000299736	ENSP00000300093	ENSP00000301019	ENSP00000301633	ENSP00000302530	ENSP00000303706	ENSP00000306894	ENSP00000311083	ENSP00000311429	ENSP00000313950	ENSP00000318884	ENSP00000319417	ENSP00000321656	ENSP00000323300	ENSP00000326550	ENSP00000328228	ENSP00000334675	ENSP00000335463	ENSP00000336799
GO:0007059	chromosome segregation	53	253	3.8e-14	ENSP00000166345	ENSP00000240423	ENSP00000247191	ENSP00000251496	ENSP00000256442	ENSP00000257934	ENSP00000259008	ENSP00000260363	ENSP00000260731	ENSP00000261597	ENSP00000263181	ENSP00000263753	ENSP00000265148	ENSP00000271452	ENSP00000275517	ENSP00000282074	ENSP00000285116	ENSP00000287598	ENSP00000287647	ENSP00000296509	ENSP00000300093	ENSP00000301019	ENSP00000301633	ENSP00000302530	ENSP00000306999	ENSP00000313950	ENSP00000318884	ENSP00000319417	ENSP00000322180	ENSP00000323300	ENSP00000325290	ENSP00000335463	ENSP00000347649	ENSP00000350447	ENSP00000355922	ENSP00000355966	ENSP00000356319	ENSP00000358813	ENSP00000358925	ENSP00000361298	ENSP00000361540	ENSP00000362146	ENSP00000363055	ENSP00000363524	ENSP00000376952
GO:0048285	organelle fission	57	294	4.73e-14	ENSP00000166345	ENSP00000217026	ENSP00000229758	ENSP00000240423	ENSP00000240488	ENSP00000244869	ENSP00000247191	ENSP00000251496	ENSP00000256442	ENSP00000257934	ENSP00000259008	ENSP00000260363	ENSP00000260731	ENSP00000261597	ENSP00000263181	ENSP00000263753	ENSP00000264552	ENSP00000265148	ENSP00000275517	ENSP00000287598	ENSP00000287647	ENSP00000296509	ENSP00000300093	ENSP00000301019	ENSP00000301633	ENSP00000302530	ENSP00000313950	ENSP00000318884	ENSP00000322180	ENSP00000323300	ENSP00000325290	ENSP00000347649	ENSP00000348838	ENSP00000350447	ENSP00000355966	ENSP00000356319	ENSP00000356379	ENSP00000358813	ENSP00000358925	ENSP00000361298	ENSP00000361540	ENSP00000362146	ENSP00000363055	ENSP00000363524	ENSP00000364976
GO:0006334	nucleosome assembly	39	137	8.89e-14	ENSP00000215980	ENSP00000244534	ENSP00000244573	ENSP00000263382	ENSP00000265056	ENSP00000281453	ENSP00000283006	ENSP00000296503	ENSP00000315700	ENSP00000330074	ENSP00000333277	ENSP00000335463	ENSP00000336868	ENSP00000348924	ENSP00000352252	ENSP00000362018	ENSP00000362171	ENSP00000362352	ENSP00000362616	ENSP00000366618	ENSP00000366962	ENSP00000367034	ENSP00000377007	ENSP00000414109	ENSP00000434024	ENSP00000445633	ENSP00000476136	ENSP00000477527	ENSP00000477907	ENSP00000479106	ENSP00000479169	ENSP00000480826	ENSP00000480960	ENSP00000482674	ENSP00000483283	ENSP00000484095	ENSP00000484638	ENSP00000484658	ENSP00000484841	ASF1B	CASC5	CENPA	CENPH	CENPI	CENPM
GO:0031497	chromatin assembly	41	154	9.86e-14	ENSP00000215980	ENSP00000244534	ENSP00000244573	ENSP00000263382	ENSP00000265056	ENSP00000281453	ENSP00000283006	ENSP00000296503	ENSP00000299736	ENSP00000315700	ENSP00000330074	ENSP00000333277	ENSP00000335463	ENSP00000336868	ENSP00000348924	ENSP00000352252	ENSP00000362018	ENSP00000362171	ENSP00000362352	ENSP00000362616	ENSP00000366618	ENSP00000366962	ENSP00000367034	ENSP00000377007	ENSP00000377601	ENSP00000414109	ENSP00000434024	ENSP00000445633	ENSP00000476136	ENSP00000477527	ENSP00000477907	ENSP00000479106	ENSP00000479169	ENSP00000480826	ENSP00000480960	ENSP00000482674	ENSP00000483283	ENSP00000484095	ENSP00000484638	ENSP00000484658	ENSP00000484841	ASF1B	CASC5	CENPA	CENPH
GO:0065004	protein-DNA complex assembly	48	223	3.32e-13	ENSP00000215980	ENSP00000244534	ENSP00000244573	ENSP00000263382	ENSP00000265056	ENSP00000265148	ENSP00000281453	ENSP00000283006	ENSP00000296503	ENSP00000299736	ENSP00000301019	ENSP00000315700	ENSP00000330074	ENSP00000333277	ENSP00000335463	ENSP00000336868	ENSP00000347646	ENSP00000348924	ENSP00000352252	ENSP00000355922	ENSP00000362018	ENSP00000362171	ENSP00000362352	ENSP00000362616	ENSP00000366618	ENSP00000366962	ENSP00000367034	ENSP00000372088	ENSP00000377007	ENSP00000377601	ENSP00000405726	ENSP00000414109	ENSP00000434024	ENSP00000445633	ENSP00000451974	ENSP00000476136	ENSP00000477527	ENSP00000477907	ENSP00000479106	ENSP00000479169	ENSP00000480826	ENSP00000480960	ENSP00000482674	ENSP00000483283	ENSP00000484095
GO:0098813	nuclear chromosome segregation	43	196	5.41e-12	ENSP00000166345	ENSP00000240423	ENSP00000247191	ENSP00000251496	ENSP00000256442	ENSP00000257934	ENSP00000259008	ENSP00000260363	ENSP00000261597	ENSP00000263181	ENSP00000263753	ENSP00000265148	ENSP00000275517	ENSP00000287598	ENSP00000287647	ENSP00000296509	ENSP00000300093	ENSP00000301019	ENSP00000302530	ENSP00000313950	ENSP00000318884	ENSP00000322180	ENSP00000323300	ENSP00000325290	ENSP00000335463	ENSP00000347649	ENSP00000350447	ENSP00000355922	ENSP00000355966	ENSP00000356319	ENSP00000358813	ENSP00000358925	ENSP00000361298	ENSP00000361540	ENSP00000362146	ENSP00000363055	ENSP00000363524	ENSP00000376952	ENSP00000377793	ENSP00000393963	ENSP00000411532	ENSP00000429089	ENSP00000453403	AURKB	BRIP1
GO:0000819	sister chromatid segregation	33	123	4.94e-11	ENSP00000240423	ENSP00000247191	ENSP00000251496	ENSP00000256442	ENSP00000257934	ENSP00000260363	ENSP00000261597	ENSP00000263181	ENSP00000263753	ENSP00000265148	ENSP00000275517	ENSP00000287598	ENSP00000296509	ENSP00000300093	ENSP00000301019	ENSP00000302530	ENSP00000313950	ENSP00000322180	ENSP00000323300	ENSP00000325290	ENSP00000350447	ENSP00000355966	ENSP00000356319	ENSP00000358925	ENSP00000361298	ENSP00000361540	ENSP00000362146	ENSP00000363055	ENSP00000363524	ENSP00000377793	ENSP00000393963	ENSP00000411532	ENSP00000453403	AURKB	BUB1	BUB1B	CCNB1	CDC20	CDCA5	CDCA8	CDT1	CENPE	DLGAP5	DSCC1	ESPL1
GO:0140014	mitotic nuclear division	34	136	1.12e-10	ENSP00000217026	ENSP00000240423	ENSP00000247191	ENSP00000251496	ENSP00000256442	ENSP00000257934	ENSP00000260363	ENSP00000260731	ENSP00000261597	ENSP00000263181	ENSP00000263753	ENSP00000264552	ENSP00000265148	ENSP00000275517	ENSP00000296509	ENSP00000300093	ENSP00000301019	ENSP00000301633	ENSP00000313950	ENSP00000322180	ENSP00000323300	ENSP00000325290	ENSP00000348838	ENSP00000355966	ENSP00000356319	ENSP00000358925	ENSP00000361298	ENSP00000361540	ENSP00000362146	ENSP00000363055	ENSP00000363524	ENSP00000377793	ENSP00000393963	ENSP00000453403	AURKB	BIRC5	CCNB1	CDC20	CDCA5	CDCA8	CDT1	CENPE	DLGAP5	DSCC1	ESPL1
GO:0006260	DNA replication	41	203	1.81e-10	ENSP00000055077	ENSP00000209728	ENSP00000216122	ENSP00000216367	ENSP00000219097	ENSP00000221486	ENSP00000253462	ENSP00000259008	ENSP00000260947	ENSP00000264156	ENSP00000264233	ENSP00000265056	ENSP00000268138	ENSP00000276533	ENSP00000301019	ENSP00000305480	ENSP00000312995	ENSP00000313171	ENSP00000315700	ENSP00000322180	ENSP00000347232	ENSP00000353770	ENSP00000355506	ENSP00000355958	ENSP00000360623	ENSP00000369411	ENSP00000369497	ENSP00000372088	ENSP00000376952	ENSP00000378699	ENSP00000386239	ENSP00000388648	ENSP00000393139	ENSP00000401018	ENSP00000405726	ENSP00000418268	ENSP00000418960	ENSP00000429089	ENSP00000478828	ENSP00000480987	ENSP00000482313	ATAD5	BARD1	BLM	BRCA1
GO:0000070	mitotic sister chromatid segregation	29	101	3.12e-10	ENSP00000240423	ENSP00000247191	ENSP00000251496	ENSP00000256442	ENSP00000257934	ENSP00000260363	ENSP00000261597	ENSP00000263181	ENSP00000263753	ENSP00000265148	ENSP00000275517	ENSP00000296509	ENSP00000300093	ENSP00000301019	ENSP00000313950	ENSP00000322180	ENSP00000323300	ENSP00000325290	ENSP00000355966	ENSP00000356319	ENSP00000358925	ENSP00000361298	ENSP00000361540	ENSP00000362146	ENSP00000363055	ENSP00000363524	ENSP00000377793	ENSP00000393963	ENSP00000453403	AURKB	CCNB1	CDC20	CDCA5	CDCA8	CDT1	CENPE	DLGAP5	DSCC1	ESPL1	GSG2	KIF14	KIF18A	KIF23	KIF2C	KIF4A
GO:0009987	cellular process	798	14652	5.91e-10	ENSP00000002165	ENSP00000004531	ENSP00000005178	ENSP00000014914	ENSP00000052754	ENSP00000055077	ENSP00000166345	ENSP00000167586	ENSP00000169298	ENSP00000194155	ENSP00000201031	ENSP00000201647	ENSP00000206423	ENSP00000206765	ENSP00000207549	ENSP00000209728	ENSP00000212355	ENSP00000215980	ENSP00000216117	ENSP00000216122	ENSP00000216367	ENSP00000216446	ENSP00000217026	ENSP00000217173	ENSP00000217182	ENSP00000217246	ENSP00000217381	ENSP00000218388	ENSP00000219070	ENSP00000219097	ENSP00000219271	ENSP00000219905	ENSP00000220420	ENSP00000220676	ENSP00000221486	ENSP00000221891	ENSP00000221980	ENSP00000222374	ENSP00000222482	ENSP00000222543	ENSP00000222792	ENSP00000223642	ENSP00000225276	ENSP00000225964	ENSP00000226067
GO:0006950	response to stress	242	3267	2.71e-09	ENSP00000004531	ENSP00000005178	ENSP00000052754	ENSP00000055077	ENSP00000166345	ENSP00000207549	ENSP00000212355	ENSP00000216117	ENSP00000216367	ENSP00000217246	ENSP00000218388	ENSP00000219070	ENSP00000221486	ENSP00000222543	ENSP00000223642	ENSP00000225964	ENSP00000228606	ENSP00000228843	ENSP00000230658	ENSP00000231061	ENSP00000240488	ENSP00000241014	ENSP00000242208	ENSP00000242261	ENSP00000243347	ENSP00000243903	ENSP00000244709	ENSP00000244869	ENSP00000245185	ENSP00000247470	ENSP00000252244	ENSP00000252486	ENSP00000252593	ENSP00000253462	ENSP00000256442	ENSP00000257570	ENSP00000259008	ENSP00000259526	ENSP00000260010	ENSP00000260947	ENSP00000262430	ENSP00000262494	ENSP00000262713	ENSP00000263056	ENSP00000263379
GO:0051726	regulation of cell cycle	109	1129	1.05e-08	ENSP00000166345	ENSP00000206765	ENSP00000209728	ENSP00000217026	ENSP00000219905	ENSP00000229758	ENSP00000242208	ENSP00000244869	ENSP00000247191	ENSP00000256442	ENSP00000257934	ENSP00000259008	ENSP00000259711	ENSP00000260363	ENSP00000260731	ENSP00000260947	ENSP00000261254	ENSP00000261597	ENSP00000262293	ENSP00000262300	ENSP00000262662	ENSP00000263056	ENSP00000263754	ENSP00000263795	ENSP00000264350	ENSP00000264634	ENSP00000265148	ENSP00000265165	ENSP00000265748	ENSP00000268138	ENSP00000270861	ENSP00000272164	ENSP00000274026	ENSP00000275517	ENSP00000287598	ENSP00000288207	ENSP00000296484	ENSP00000296509	ENSP00000296522	ENSP00000298743	ENSP00000299736	ENSP00000300093	ENSP00000301019	ENSP00000301633	ENSP00000302530
GO:0050794	regulation of cellular process	607	10484	1.55e-08	ENSP00000004531	ENSP00000005178	ENSP00000014914	ENSP00000052754	ENSP00000055077	ENSP00000166345	ENSP00000201031	ENSP00000201647	ENSP00000206765	ENSP00000207549	ENSP00000209728	ENSP00000212355	ENSP00000216117	ENSP00000216446	ENSP00000217026	ENSP00000217182	ENSP00000217381	ENSP00000218388	ENSP00000219070	ENSP00000219097	ENSP00000219905	ENSP00000220676	ENSP00000221891	ENSP00000222543	ENSP00000222792	ENSP00000223642	ENSP00000225964	ENSP00000226067	ENSP00000228280	ENSP00000228606	ENSP00000228843	ENSP00000229758	ENSP00000230658	ENSP00000231061	ENSP00000232564	ENSP00000233954	ENSP00000234111	ENSP00000241014	ENSP00000242208	ENSP00000242261	ENSP00000242465	ENSP00000243347	ENSP00000243644	ENSP00000243903	ENSP00000243924
GO:0016043	cellular component organization	342	5163	1.71e-08	ENSP00000052754	ENSP00000055077	ENSP00000166345	ENSP00000167586	ENSP00000194155	ENSP00000206423	ENSP00000206765	ENSP00000212355	ENSP00000215980	ENSP00000216117	ENSP00000216446	ENSP00000217026	ENSP00000218388	ENSP00000219070	ENSP00000219271	ENSP00000220676	ENSP00000221980	ENSP00000222482	ENSP00000225964	ENSP00000229758	ENSP00000230658	ENSP00000231061	ENSP00000231134	ENSP00000240423	ENSP00000240488	ENSP00000242465	ENSP00000244534	ENSP00000244573	ENSP00000244869	ENSP00000245121	ENSP00000247191	ENSP00000247470	ENSP00000249806	ENSP00000251496	ENSP00000252244	ENSP00000252252	ENSP00000252486	ENSP00000252999	ENSP00000253462	ENSP00000255448	ENSP00000256442	ENSP00000257934	ENSP00000259008	ENSP00000259711	ENSP00000260010
GO:0044772	mitotic cell cycle phase transition	42	254	2.03e-08	ENSP00000209728	ENSP00000216122	ENSP00000216367	ENSP00000219097	ENSP00000229758	ENSP00000242208	ENSP00000256442	ENSP00000262300	ENSP00000262662	ENSP00000262713	ENSP00000264156	ENSP00000264552	ENSP00000265056	ENSP00000270861	ENSP00000274026	ENSP00000287598	ENSP00000288207	ENSP00000298048	ENSP00000300093	ENSP00000301019	ENSP00000301633	ENSP00000303706	ENSP00000321656	ENSP00000323246	ENSP00000326550	ENSP00000335357	ENSP00000340691	ENSP00000342307	ENSP00000345571	ENSP00000348838	ENSP00000353770	ENSP00000354451	ENSP00000355966	ENSP00000360623	ENSP00000364976	ENSP00000378699	ENSP00000393139	ENSP00000396308	ENSP00000405726	ENSP00000418268	ENSP00000429089	ENSP00000480987	AJUBA	BIRC5	BUB1B
GO:0006996	organelle organization	228	3131	5.16e-08	ENSP00000055077	ENSP00000166345	ENSP00000167586	ENSP00000215980	ENSP00000216446	ENSP00000217026	ENSP00000220676	ENSP00000222482	ENSP00000229758	ENSP00000240423	ENSP00000240488	ENSP00000242465	ENSP00000244534	ENSP00000244573	ENSP00000244869	ENSP00000245121	ENSP00000247191	ENSP00000249806	ENSP00000251496	ENSP00000252252	ENSP00000252486	ENSP00000252999	ENSP00000253462	ENSP00000256442	ENSP00000257934	ENSP00000259008	ENSP00000259711	ENSP00000260363	ENSP00000260386	ENSP00000260731	ENSP00000261486	ENSP00000261597	ENSP00000262430	ENSP00000262713	ENSP00000263181	ENSP00000263382	ENSP00000263753	ENSP00000263754	ENSP00000264156	ENSP00000264552	ENSP00000264712	ENSP00000265056	ENSP00000265148	ENSP00000265165	ENSP00000265191
GO:0006261	DNA-dependent DNA replication	27	114	5.51e-08	ENSP00000055077	ENSP00000209728	ENSP00000216122	ENSP00000216367	ENSP00000219097	ENSP00000221486	ENSP00000253462	ENSP00000264156	ENSP00000264233	ENSP00000265056	ENSP00000276533	ENSP00000301019	ENSP00000305480	ENSP00000313171	ENSP00000347232	ENSP00000360623	ENSP00000369411	ENSP00000369497	ENSP00000372088	ENSP00000376952	ENSP00000386239	ENSP00000393139	ENSP00000401018	ENSP00000405726	ENSP00000418268	ENSP00000429089	ENSP00000480987	ATAD5	BLM	BRCA2	CCNE2	CDC45	CDC6	CDC7	CDT1	EME1	FEN1	GINS2	GINS3	GINS4	MCM10	MCM2	MCM3	MCM5	MCM6
GO:0051983	regulation of chromosome segregation	25	97	5.51e-08	ENSP00000166345	ENSP00000209728	ENSP00000247191	ENSP00000256442	ENSP00000257934	ENSP00000261597	ENSP00000265148	ENSP00000275517	ENSP00000287598	ENSP00000296509	ENSP00000300093	ENSP00000301019	ENSP00000301633	ENSP00000302530	ENSP00000305480	ENSP00000313950	ENSP00000323300	ENSP00000326550	ENSP00000348838	ENSP00000355922	ENSP00000355966	ENSP00000357643	ENSP00000358813	ENSP00000361298	ENSP00000451974	AURKB	BIRC5	BUB1	BUB1B	CCNB1	CDC6	CDCA5	CDT1	CENPE	CENPF	DLGAP5	ESPL1	FEN1	KIF2C	MAD2L1	MKI67	NDC80	NEK2	PLK1	SPAG5
GO:0000075	cell cycle checkpoint	35	193	7.51e-08	ENSP00000166345	ENSP00000209728	ENSP00000256442	ENSP00000259008	ENSP00000268138	ENSP00000272164	ENSP00000287598	ENSP00000296509	ENSP00000300093	ENSP00000301019	ENSP00000301633	ENSP00000302530	ENSP00000302564	ENSP00000310842	ENSP00000311429	ENSP00000312995	ENSP00000313950	ENSP00000321656	ENSP00000323246	ENSP00000345571	ENSP00000347232	ENSP00000355922	ENSP00000355958	ENSP00000358813	ENSP00000363055	ENSP00000365944	ENSP00000376952	ENSP00000378699	ENSP00000388648	ENSP00000403683	ENSP00000405726	ENSP00000411532	ENSP00000415430	ENSP00000418960	ENSP00000434024	AURKB	BCL2L1	BIRC5	BLM	BRCA1	BRIP1	BUB1	BUB1B	CCNB1	CDC25C
GO:0048519	negative regulation of biological process	327	4953	7.51e-08	ENSP00000005178	ENSP00000014914	ENSP00000052754	ENSP00000166345	ENSP00000201031	ENSP00000209728	ENSP00000212355	ENSP00000216117	ENSP00000217381	ENSP00000218388	ENSP00000219097	ENSP00000219905	ENSP00000221891	ENSP00000222543	ENSP00000223642	ENSP00000225964	ENSP00000228606	ENSP00000229758	ENSP00000230658	ENSP00000231061	ENSP00000233954	ENSP00000241014	ENSP00000242208	ENSP00000242261	ENSP00000242465	ENSP00000243347	ENSP00000243644	ENSP00000243924	ENSP00000244534	ENSP00000244869	ENSP00000245185	ENSP00000247470	ENSP00000252244	ENSP00000252486	ENSP00000252593	ENSP00000252809	ENSP00000254722	ENSP00000255448	ENSP00000255499	ENSP00000256104	ENSP00000256442	ENSP00000256969	ENSP00000257570	ENSP00000257749	ENSP00000257770
GO:0007155	cell adhesion	86	843	9.18e-08	ENSP00000085219	ENSP00000194155	ENSP00000221891	ENSP00000221980	ENSP00000222374	ENSP00000228280	ENSP00000231134	ENSP00000243347	ENSP00000244333	ENSP00000246186	ENSP00000252999	ENSP00000257189	ENSP00000257770	ENSP00000257909	ENSP00000259526	ENSP00000261769	ENSP00000262713	ENSP00000263207	ENSP00000263665	ENSP00000263798	ENSP00000264036	ENSP00000264187	ENSP00000264832	ENSP00000265077	ENSP00000265131	ENSP00000265165	ENSP00000278919	ENSP00000280904	ENSP00000281821	ENSP00000284878	ENSP00000286827	ENSP00000287008	ENSP00000295522	ENSP00000295666	ENSP00000299106	ENSP00000304440	ENSP00000325146	ENSP00000332118	ENSP00000332371	ENSP00000337451	ENSP00000340937	ENSP00000344465	ENSP00000345359	ENSP00000349932	ENSP00000352785
GO:0065007	biological regulation	659	11740	1.41e-07	ENSP00000002165	ENSP00000004531	ENSP00000005178	ENSP00000014914	ENSP00000052754	ENSP00000055077	ENSP00000166345	ENSP00000201031	ENSP00000201647	ENSP00000206423	ENSP00000206765	ENSP00000207549	ENSP00000209728	ENSP00000212355	ENSP00000216117	ENSP00000216446	ENSP00000217026	ENSP00000217182	ENSP00000217381	ENSP00000218388	ENSP00000219070	ENSP00000219097	ENSP00000219271	ENSP00000219905	ENSP00000220676	ENSP00000221891	ENSP00000221980	ENSP00000222543	ENSP00000222792	ENSP00000223642	ENSP00000225964	ENSP00000226067	ENSP00000228280	ENSP00000228606	ENSP00000228843	ENSP00000229758	ENSP00000230658	ENSP00000231061	ENSP00000232564	ENSP00000233954	ENSP00000234111	ENSP00000240423	ENSP00000241014	ENSP00000242208	ENSP00000242261
GO:0010564	regulation of cell cycle process	74	684	1.47e-07	ENSP00000166345	ENSP00000209728	ENSP00000219905	ENSP00000229758	ENSP00000244869	ENSP00000247191	ENSP00000256442	ENSP00000257934	ENSP00000259711	ENSP00000260363	ENSP00000260731	ENSP00000261254	ENSP00000261597	ENSP00000262300	ENSP00000262662	ENSP00000263754	ENSP00000264634	ENSP00000265148	ENSP00000265165	ENSP00000265748	ENSP00000268138	ENSP00000270861	ENSP00000275517	ENSP00000287598	ENSP00000296484	ENSP00000296509	ENSP00000299736	ENSP00000300093	ENSP00000301019	ENSP00000301633	ENSP00000302530	ENSP00000302564	ENSP00000303706	ENSP00000305480	ENSP00000310842	ENSP00000312995	ENSP00000313171	ENSP00000313950	ENSP00000316779	ENSP00000321656	ENSP00000323246	ENSP00000323300	ENSP00000326550	ENSP00000342307	ENSP00000345571
GO:0007088	regulation of mitotic nuclear division	31	160	1.59e-07	ENSP00000166345	ENSP00000209728	ENSP00000229758	ENSP00000244869	ENSP00000247191	ENSP00000256442	ENSP00000257934	ENSP00000260731	ENSP00000261597	ENSP00000262300	ENSP00000265148	ENSP00000265748	ENSP00000275517	ENSP00000287598	ENSP00000296509	ENSP00000300093	ENSP00000301019	ENSP00000301633	ENSP00000302530	ENSP00000321656	ENSP00000326550	ENSP00000348838	ENSP00000355922	ENSP00000355966	ENSP00000357643	ENSP00000358813	ENSP00000360793	ENSP00000388648	ENSP00000411898	ENSP00000451974	ENSP00000453403	ANLN	BIRC5	BUB1	BUB1B	CCNB1	CDC25C	CDC6	CDCA5	CDT1	CENPE	CENPF	CHEK1	DLGAP5	EPGN
GO:0051783	regulation of nuclear division	33	184	2.52e-07	ENSP00000166345	ENSP00000209728	ENSP00000229758	ENSP00000244869	ENSP00000247191	ENSP00000256442	ENSP00000257934	ENSP00000260731	ENSP00000261597	ENSP00000262300	ENSP00000264634	ENSP00000265148	ENSP00000265748	ENSP00000275517	ENSP00000287598	ENSP00000296509	ENSP00000300093	ENSP00000301019	ENSP00000301633	ENSP00000302530	ENSP00000321656	ENSP00000326550	ENSP00000348838	ENSP00000355922	ENSP00000355966	ENSP00000357643	ENSP00000358813	ENSP00000360793	ENSP00000361540	ENSP00000388648	ENSP00000411898	ENSP00000451974	ENSP00000453403	ANLN	BIRC5	BUB1	BUB1B	CCNB1	CDC20	CDC25C	CDC6	CDCA5	CDT1	CENPE	CENPF
GO:0071840	cellular component organization or biogenesis	344	5342	2.7e-07	ENSP00000052754	ENSP00000055077	ENSP00000166345	ENSP00000167586	ENSP00000194155	ENSP00000206423	ENSP00000206765	ENSP00000212355	ENSP00000215980	ENSP00000216117	ENSP00000216446	ENSP00000217026	ENSP00000218388	ENSP00000219070	ENSP00000219271	ENSP00000220676	ENSP00000221980	ENSP00000222482	ENSP00000225964	ENSP00000229758	ENSP00000230658	ENSP00000231061	ENSP00000231134	ENSP00000240423	ENSP00000240488	ENSP00000242465	ENSP00000244534	ENSP00000244573	ENSP00000244869	ENSP00000245121	ENSP00000247191	ENSP00000247470	ENSP00000249806	ENSP00000251496	ENSP00000252244	ENSP00000252252	ENSP00000252486	ENSP00000252999	ENSP00000253462	ENSP00000255448	ENSP00000256442	ENSP00000257934	ENSP00000259008	ENSP00000259711	ENSP00000260010
GO:0010965	regulation of mitotic sister chromatid separation	18	53	3.65e-07	ENSP00000166345	ENSP00000209728	ENSP00000247191	ENSP00000256442	ENSP00000257934	ENSP00000261597	ENSP00000265148	ENSP00000287598	ENSP00000296509	ENSP00000300093	ENSP00000301019	ENSP00000301633	ENSP00000302530	ENSP00000326550	ENSP00000348838	ENSP00000355922	ENSP00000358813	ENSP00000451974	BIRC5	BUB1	BUB1B	CCNB1	CDC6	CDT1	CENPE	CENPF	DLGAP5	ESPL1	MAD2L1	NDC80	PLK1	TACC3	TRIP13	TTK	UBE2C	XRCC3
GO:0048523	negative regulation of cellular process	296	4454	3.65e-07	ENSP00000005178	ENSP00000014914	ENSP00000052754	ENSP00000166345	ENSP00000201031	ENSP00000209728	ENSP00000212355	ENSP00000216117	ENSP00000217381	ENSP00000218388	ENSP00000219097	ENSP00000219905	ENSP00000221891	ENSP00000222543	ENSP00000223642	ENSP00000225964	ENSP00000228606	ENSP00000229758	ENSP00000230658	ENSP00000231061	ENSP00000233954	ENSP00000241014	ENSP00000242208	ENSP00000242261	ENSP00000242465	ENSP00000243644	ENSP00000243924	ENSP00000244534	ENSP00000244869	ENSP00000247470	ENSP00000252486	ENSP00000252593	ENSP00000252809	ENSP00000254722	ENSP00000255499	ENSP00000256104	ENSP00000256442	ENSP00000257749	ENSP00000257934	ENSP00000259008	ENSP00000259526	ENSP00000260010	ENSP00000260947	ENSP00000261254	ENSP00000261726
GO:0007346	regulation of mitotic cell cycle	67	608	4.22e-07	ENSP00000166345	ENSP00000209728	ENSP00000229758	ENSP00000244869	ENSP00000247191	ENSP00000256442	ENSP00000257934	ENSP00000260731	ENSP00000261254	ENSP00000261597	ENSP00000262300	ENSP00000262662	ENSP00000263056	ENSP00000265148	ENSP00000265748	ENSP00000268138	ENSP00000270861	ENSP00000272164	ENSP00000275517	ENSP00000287598	ENSP00000296509	ENSP00000298743	ENSP00000300093	ENSP00000301019	ENSP00000301633	ENSP00000302530	ENSP00000302564	ENSP00000310842	ENSP00000311083	ENSP00000311429	ENSP00000312995	ENSP00000313171	ENSP00000313681	ENSP00000313950	ENSP00000321656	ENSP00000323246	ENSP00000326550	ENSP00000340691	ENSP00000345571	ENSP00000347232	ENSP00000348838	ENSP00000355922	ENSP00000355958	ENSP00000355966	ENSP00000356319
GO:0030071	regulation of mitotic metaphase/anaphase transition	17	49	7.28e-07	ENSP00000166345	ENSP00000209728	ENSP00000247191	ENSP00000256442	ENSP00000257934	ENSP00000261597	ENSP00000265148	ENSP00000287598	ENSP00000296509	ENSP00000300093	ENSP00000301019	ENSP00000301633	ENSP00000302530	ENSP00000348838	ENSP00000355922	ENSP00000358813	ENSP00000451974	BIRC5	BUB1	BUB1B	CCNB1	CDC6	CDT1	CENPE	CENPF	DLGAP5	ESPL1	MAD2L1	NDC80	PLK1	TRIP13	TTK	UBE2C	XRCC3
GO:0006325	chromatin organization	71	683	1.18e-06	ENSP00000215980	ENSP00000222482	ENSP00000244534	ENSP00000244573	ENSP00000256442	ENSP00000263382	ENSP00000263754	ENSP00000265056	ENSP00000265165	ENSP00000274026	ENSP00000281453	ENSP00000283006	ENSP00000287394	ENSP00000296503	ENSP00000299736	ENSP00000313950	ENSP00000315700	ENSP00000317232	ENSP00000325290	ENSP00000328484	ENSP00000330074	ENSP00000332790	ENSP00000333277	ENSP00000333640	ENSP00000335463	ENSP00000336868	ENSP00000348924	ENSP00000351589	ENSP00000352119	ENSP00000352252	ENSP00000353793	ENSP00000355354	ENSP00000360162	ENSP00000361066	ENSP00000362018	ENSP00000362171	ENSP00000362352	ENSP00000362616	ENSP00000366618	ENSP00000366679	ENSP00000366962	ENSP00000367034	ENSP00000369497	ENSP00000371067	ENSP00000377007
GO:0033045	regulation of sister chromatid segregation	20	75	1.33e-06	ENSP00000166345	ENSP00000209728	ENSP00000247191	ENSP00000256442	ENSP00000257934	ENSP00000261597	ENSP00000265148	ENSP00000275517	ENSP00000287598	ENSP00000296509	ENSP00000300093	ENSP00000301019	ENSP00000301633	ENSP00000302530	ENSP00000305480	ENSP00000326550	ENSP00000348838	ENSP00000355922	ENSP00000358813	ENSP00000451974	BIRC5	BUB1	BUB1B	CCNB1	CDC6	CDCA5	CDT1	CENPE	CENPF	DLGAP5	ESPL1	FEN1	MAD2L1	NDC80	PLK1	TACC3	TRIP13	TTK	UBE2C	XRCC3
GO:0006259	DNA metabolic process	77	773	1.42e-06	ENSP00000055077	ENSP00000166345	ENSP00000209728	ENSP00000216122	ENSP00000216367	ENSP00000219097	ENSP00000221486	ENSP00000228843	ENSP00000240488	ENSP00000243903	ENSP00000253462	ENSP00000257770	ENSP00000259008	ENSP00000260947	ENSP00000264156	ENSP00000264233	ENSP00000264596	ENSP00000265056	ENSP00000265165	ENSP00000268138	ENSP00000275517	ENSP00000276533	ENSP00000287647	ENSP00000296503	ENSP00000301019	ENSP00000301634	ENSP00000305480	ENSP00000306565	ENSP00000306999	ENSP00000309749	ENSP00000310842	ENSP00000312995	ENSP00000313171	ENSP00000315700	ENSP00000322180	ENSP00000333640	ENSP00000342307	ENSP00000347170	ENSP00000347232	ENSP00000353770	ENSP00000355506	ENSP00000355922	ENSP00000355958	ENSP00000356243	ENSP00000360162
GO:0045786	negative regulation of cell cycle	58	517	2.46e-06	ENSP00000166345	ENSP00000209728	ENSP00000219905	ENSP00000229758	ENSP00000242208	ENSP00000256442	ENSP00000257934	ENSP00000259008	ENSP00000260947	ENSP00000262293	ENSP00000262662	ENSP00000263754	ENSP00000268138	ENSP00000272164	ENSP00000287598	ENSP00000296509	ENSP00000296522	ENSP00000298743	ENSP00000300093	ENSP00000301019	ENSP00000301633	ENSP00000302530	ENSP00000302564	ENSP00000310842	ENSP00000311429	ENSP00000312995	ENSP00000313950	ENSP00000320337	ENSP00000321656	ENSP00000323246	ENSP00000335357	ENSP00000345571	ENSP00000347232	ENSP00000353770	ENSP00000355922	ENSP00000355958	ENSP00000355966	ENSP00000358813	ENSP00000360793	ENSP00000363055	ENSP00000365944	ENSP00000368104	ENSP00000371420	ENSP00000372088	ENSP00000376952
GO:0044843	cell cycle G1/S phase transition	25	124	2.52e-06	ENSP00000209728	ENSP00000216122	ENSP00000216367	ENSP00000219097	ENSP00000229758	ENSP00000242208	ENSP00000262662	ENSP00000264156	ENSP00000265056	ENSP00000274026	ENSP00000301019	ENSP00000303706	ENSP00000323246	ENSP00000335357	ENSP00000340691	ENSP00000345571	ENSP00000353770	ENSP00000354451	ENSP00000360623	ENSP00000393139	ENSP00000396308	ENSP00000405726	ENSP00000418268	ENSP00000429089	ENSP00000480987	CCNA2	CCNE2	CDC25A	CDC45	CDC6	CDC7	CDKN2C	CDKN3	CDT1	DHFR	E2F1	E2F7	EIF4EBP1	FBXO5	INHBA	IQGAP3	MCM10	MCM2	MCM3	MCM5
GO:0006342	chromatin silencing	22	98	3.26e-06	ENSP00000328484	ENSP00000332790	ENSP00000333277	ENSP00000351589	ENSP00000352119	ENSP00000352252	ENSP00000362352	ENSP00000366679	ENSP00000367034	ENSP00000377601	ENSP00000434024	ENSP00000479106	ENSP00000480826	ENSP00000480960	ENSP00000482431	ENSP00000482538	ENSP00000483283	ENSP00000483842	ENSP00000484095	ENSP00000484638	ENSP00000484658	ENSP00000484841	H2AFX	H2AFY2	HELLS	HIST1H2AB	HIST1H2AG	HIST1H2AH	HIST1H2AI	HIST1H2AJ	HIST1H2AK	HIST1H2AL	HIST1H3A	HIST1H3B	HIST1H3C	HIST1H3F	HIST1H3G	HIST1H3I	HIST1H3J	HIST1H4A	HIST1H4C	HIST1H4L	HIST2H2AB	HIST2H3D
GO:0140013	meiotic nuclear division	27	146	3.26e-06	ENSP00000166345	ENSP00000229758	ENSP00000240423	ENSP00000240488	ENSP00000244869	ENSP00000257934	ENSP00000259008	ENSP00000263181	ENSP00000263753	ENSP00000287598	ENSP00000287647	ENSP00000300093	ENSP00000302530	ENSP00000318884	ENSP00000347649	ENSP00000350447	ENSP00000356379	ENSP00000358813	ENSP00000364976	ENSP00000369497	ENSP00000372088	ENSP00000373952	ENSP00000376952	ENSP00000377384	ENSP00000411532	ENSP00000429089	ENSP00000451974	ASPM	BRCA2	BRIP1	BUB1	BUB1B	CCNE2	CKS2	EME1	EREG	ESPL1	FANCA	FANCD2	FBXO5	FMN2	KIF18A	LEPREL4	MND1	NCAPH
GO:0050789	regulation of biological process	621	11116	3.49e-06	ENSP00000002165	ENSP00000004531	ENSP00000005178	ENSP00000014914	ENSP00000052754	ENSP00000055077	ENSP00000166345	ENSP00000201031	ENSP00000201647	ENSP00000206423	ENSP00000206765	ENSP00000207549	ENSP00000209728	ENSP00000212355	ENSP00000216117	ENSP00000216446	ENSP00000217026	ENSP00000217182	ENSP00000217381	ENSP00000218388	ENSP00000219070	ENSP00000219097	ENSP00000219905	ENSP00000220676	ENSP00000221891	ENSP00000221980	ENSP00000222543	ENSP00000222792	ENSP00000223642	ENSP00000225964	ENSP00000226067	ENSP00000228280	ENSP00000228606	ENSP00000228843	ENSP00000229758	ENSP00000230658	ENSP00000231061	ENSP00000232564	ENSP00000233954	ENSP00000234111	ENSP00000241014	ENSP00000242208	ENSP00000242261	ENSP00000242465	ENSP00000243347
GO:0034401	chromatin organization involved in regulation of transcription	23	108	3.52e-06	ENSP00000328484	ENSP00000332790	ENSP00000333277	ENSP00000351589	ENSP00000352119	ENSP00000352252	ENSP00000362352	ENSP00000366679	ENSP00000367034	ENSP00000377601	ENSP00000388648	ENSP00000434024	ENSP00000479106	ENSP00000480826	ENSP00000480960	ENSP00000482431	ENSP00000482538	ENSP00000483283	ENSP00000483842	ENSP00000484095	ENSP00000484638	ENSP00000484658	ENSP00000484841	CHEK1	H2AFX	H2AFY2	HELLS	HIST1H2AB	HIST1H2AG	HIST1H2AH	HIST1H2AI	HIST1H2AJ	HIST1H2AK	HIST1H2AL	HIST1H3A	HIST1H3B	HIST1H3C	HIST1H3F	HIST1H3G	HIST1H3I	HIST1H3J	HIST1H4A	HIST1H4C	HIST1H4L	HIST2H2AB
GO:0006270	DNA replication initiation	13	31	6.02e-06	ENSP00000209728	ENSP00000216122	ENSP00000219097	ENSP00000253462	ENSP00000264156	ENSP00000265056	ENSP00000276533	ENSP00000360623	ENSP00000393139	ENSP00000405726	ENSP00000418268	ENSP00000429089	ENSP00000480987	CCNE2	CDC45	CDC6	CDC7	GINS2	GINS4	MCM10	MCM2	MCM3	MCM5	MCM6	ORC1	ORC6
GO:0007093	mitotic cell cycle checkpoint	27	153	6.54e-06	ENSP00000166345	ENSP00000256442	ENSP00000268138	ENSP00000272164	ENSP00000287598	ENSP00000296509	ENSP00000300093	ENSP00000301633	ENSP00000302530	ENSP00000302564	ENSP00000310842	ENSP00000311429	ENSP00000312995	ENSP00000313950	ENSP00000321656	ENSP00000323246	ENSP00000345571	ENSP00000347232	ENSP00000355922	ENSP00000358813	ENSP00000363055	ENSP00000376952	ENSP00000378699	ENSP00000403683	ENSP00000411532	ENSP00000415430	ENSP00000418960	AURKB	BCL2L1	BIRC5	BLM	BRCA1	BUB1	BUB1B	CCNB1	CDC25C	CDK1	CENPF	CLSPN	E2F1	E2F7	EME1	FANCI	GTSE1	MAD2L1
GO:0033044	regulation of chromosome organization	41	313	6.54e-06	ENSP00000166345	ENSP00000209728	ENSP00000230658	ENSP00000242261	ENSP00000247191	ENSP00000256442	ENSP00000257934	ENSP00000261597	ENSP00000265056	ENSP00000265148	ENSP00000275517	ENSP00000287394	ENSP00000287598	ENSP00000296509	ENSP00000298910	ENSP00000299736	ENSP00000300093	ENSP00000301019	ENSP00000301633	ENSP00000302530	ENSP00000305480	ENSP00000313950	ENSP00000326550	ENSP00000330074	ENSP00000338345	ENSP00000345681	ENSP00000348838	ENSP00000353793	ENSP00000355922	ENSP00000355966	ENSP00000357643	ENSP00000358813	ENSP00000362616	ENSP00000362680	ENSP00000388648	ENSP00000405726	ENSP00000411532	ENSP00000418960	ENSP00000451974	ENSP00000479617	ENSP00000483946	ATAD2	AURKB	BIRC5	BRCA1
GO:0042127	regulation of cell population proliferation	127	1594	6.54e-06	ENSP00000201031	ENSP00000206765	ENSP00000209728	ENSP00000212355	ENSP00000216117	ENSP00000218388	ENSP00000219070	ENSP00000228280	ENSP00000228606	ENSP00000230658	ENSP00000231061	ENSP00000234111	ENSP00000241014	ENSP00000242208	ENSP00000242261	ENSP00000244869	ENSP00000245457	ENSP00000247470	ENSP00000252486	ENSP00000252999	ENSP00000254722	ENSP00000256442	ENSP00000259008	ENSP00000259526	ENSP00000260010	ENSP00000261254	ENSP00000262662	ENSP00000263409	ENSP00000263754	ENSP00000264634	ENSP00000264775	ENSP00000265131	ENSP00000265165	ENSP00000265276	ENSP00000270221	ENSP00000272164	ENSP00000272223	ENSP00000274026	ENSP00000276414	ENSP00000282561	ENSP00000283752	ENSP00000286827	ENSP00000287820	ENSP00000294484	ENSP00000295666
GO:0045787	positive regulation of cell cycle	46	376	6.54e-06	ENSP00000206765	ENSP00000209728	ENSP00000244869	ENSP00000247191	ENSP00000256442	ENSP00000257934	ENSP00000260363	ENSP00000261254	ENSP00000261597	ENSP00000264634	ENSP00000265165	ENSP00000270861	ENSP00000275517	ENSP00000296484	ENSP00000296509	ENSP00000299736	ENSP00000301019	ENSP00000301633	ENSP00000303706	ENSP00000305480	ENSP00000311083	ENSP00000313681	ENSP00000313950	ENSP00000321656	ENSP00000323246	ENSP00000323300	ENSP00000340691	ENSP00000345571	ENSP00000348838	ENSP00000355354	ENSP00000355958	ENSP00000356319	ENSP00000358925	ENSP00000360793	ENSP00000362680	ENSP00000364976	ENSP00000369497	ENSP00000378699	ENSP00000388648	ENSP00000393139	ENSP00000405726	ENSP00000411898	ENSP00000415430	ENSP00000418960	ENSP00000451974
GO:0000082	G1/S transition of mitotic cell cycle	24	123	6.72e-06	ENSP00000209728	ENSP00000216122	ENSP00000216367	ENSP00000219097	ENSP00000229758	ENSP00000242208	ENSP00000262662	ENSP00000264156	ENSP00000265056	ENSP00000301019	ENSP00000303706	ENSP00000323246	ENSP00000335357	ENSP00000340691	ENSP00000345571	ENSP00000353770	ENSP00000354451	ENSP00000360623	ENSP00000393139	ENSP00000396308	ENSP00000405726	ENSP00000418268	ENSP00000429089	ENSP00000480987	CCNE2	CDC25A	CDC45	CDC6	CDC7	CDKN2C	CDKN3	CDT1	DHFR	E2F1	E2F7	EIF4EBP1	FBXO5	INHBA	IQGAP3	MCM10	MCM2	MCM3	MCM5	MCM6	ORC1
GO:0050896	response to stimulus	460	7824	8.14e-06	ENSP00000002165	ENSP00000004531	ENSP00000005178	ENSP00000014914	ENSP00000052754	ENSP00000055077	ENSP00000166345	ENSP00000169298	ENSP00000201647	ENSP00000206423	ENSP00000207549	ENSP00000209728	ENSP00000212355	ENSP00000216117	ENSP00000216367	ENSP00000216446	ENSP00000217026	ENSP00000217182	ENSP00000217246	ENSP00000218388	ENSP00000219070	ENSP00000219271	ENSP00000220676	ENSP00000221486	ENSP00000221891	ENSP00000222543	ENSP00000222792	ENSP00000223642	ENSP00000225964	ENSP00000228280	ENSP00000228606	ENSP00000228843	ENSP00000230658	ENSP00000231061	ENSP00000232564	ENSP00000233954	ENSP00000234111	ENSP00000240488	ENSP00000241014	ENSP00000242208	ENSP00000242261	ENSP00000242465	ENSP00000243347	ENSP00000243903	ENSP00000243924
GO:0045814	negative regulation of gene expression, epigenetic	23	117	1.09e-05	ENSP00000328484	ENSP00000332790	ENSP00000333277	ENSP00000351589	ENSP00000352119	ENSP00000352252	ENSP00000362352	ENSP00000366679	ENSP00000367034	ENSP00000377601	ENSP00000434024	ENSP00000479106	ENSP00000480826	ENSP00000480960	ENSP00000482431	ENSP00000482538	ENSP00000483283	ENSP00000483842	ENSP00000483946	ENSP00000484095	ENSP00000484638	ENSP00000484658	ENSP00000484841	H2AFX	H2AFY2	HELLS	HIST1H2AB	HIST1H2AG	HIST1H2AH	HIST1H2AI	HIST1H2AJ	HIST1H2AK	HIST1H2AL	HIST1H3A	HIST1H3B	HIST1H3C	HIST1H3F	HIST1H3G	HIST1H3I	HIST1H3J	HIST1H4A	HIST1H4C	HIST1H4L	HIST2H2AB	HIST2H3D
GO:0006974	cellular response to DNA damage stimulus	72	749	1.18e-05	ENSP00000055077	ENSP00000166345	ENSP00000216117	ENSP00000216367	ENSP00000217246	ENSP00000221486	ENSP00000228843	ENSP00000240488	ENSP00000243903	ENSP00000247470	ENSP00000253462	ENSP00000256442	ENSP00000259008	ENSP00000260947	ENSP00000263795	ENSP00000264233	ENSP00000264596	ENSP00000268138	ENSP00000275517	ENSP00000276533	ENSP00000287647	ENSP00000296503	ENSP00000300093	ENSP00000302564	ENSP00000305480	ENSP00000306999	ENSP00000310842	ENSP00000312995	ENSP00000313171	ENSP00000315700	ENSP00000318884	ENSP00000321656	ENSP00000323246	ENSP00000333640	ENSP00000337731	ENSP00000338283	ENSP00000342307	ENSP00000345571	ENSP00000347170	ENSP00000347232	ENSP00000355506	ENSP00000355958	ENSP00000356243	ENSP00000359339	ENSP00000365944
GO:0090068	positive regulation of cell cycle process	37	273	1.18e-05	ENSP00000209728	ENSP00000244869	ENSP00000247191	ENSP00000256442	ENSP00000257934	ENSP00000260363	ENSP00000261254	ENSP00000261597	ENSP00000264634	ENSP00000265165	ENSP00000270861	ENSP00000275517	ENSP00000296484	ENSP00000296509	ENSP00000299736	ENSP00000301019	ENSP00000301633	ENSP00000303706	ENSP00000305480	ENSP00000313950	ENSP00000321656	ENSP00000323246	ENSP00000323300	ENSP00000345571	ENSP00000348838	ENSP00000355354	ENSP00000355958	ENSP00000356319	ENSP00000360793	ENSP00000378699	ENSP00000393139	ENSP00000405726	ENSP00000411898	ENSP00000415430	ENSP00000418960	ENSP00000451974	ENSP00000453403	AURKB	BIRC5	BRCA1	CCNB1	CCND2	CDC25A	CDC25C	CDC45
GO:0034508	centromere complex assembly	15	50	1.82e-05	ENSP00000215980	ENSP00000265148	ENSP00000281453	ENSP00000283006	ENSP00000299736	ENSP00000335463	ENSP00000336868	ENSP00000355922	ENSP00000362018	ENSP00000367034	ENSP00000377007	ENSP00000377601	ENSP00000414109	ENSP00000479106	ENSP00000480960	CASC5	CENPA	CENPE	CENPF	CENPH	CENPI	CENPM	CENPN	CENPU	CENPV	HELLS	HIST1H4A	HIST1H4C	HIST1H4L	HJURP
GO:0050793	regulation of developmental process	173	2416	1.82e-05	ENSP00000052754	ENSP00000207549	ENSP00000212355	ENSP00000216117	ENSP00000218388	ENSP00000223642	ENSP00000225964	ENSP00000228606	ENSP00000230658	ENSP00000231061	ENSP00000242208	ENSP00000242261	ENSP00000242465	ENSP00000244869	ENSP00000252244	ENSP00000252486	ENSP00000252809	ENSP00000252999	ENSP00000254722	ENSP00000256442	ENSP00000259526	ENSP00000260010	ENSP00000260386	ENSP00000261726	ENSP00000262065	ENSP00000263379	ENSP00000263754	ENSP00000264634	ENSP00000264832	ENSP00000265165	ENSP00000265276	ENSP00000265361	ENSP00000269576	ENSP00000270747	ENSP00000271651	ENSP00000272164	ENSP00000272223	ENSP00000276414	ENSP00000278025	ENSP00000278919	ENSP00000280614	ENSP00000281821	ENSP00000282561	ENSP00000283752	ENSP00000285379
GO:1902850	microtubule cytoskeleton organization involved in mitosis	20	94	2.22e-05	ENSP00000217026	ENSP00000256442	ENSP00000257934	ENSP00000260363	ENSP00000260731	ENSP00000261597	ENSP00000265148	ENSP00000282074	ENSP00000296484	ENSP00000301633	ENSP00000313950	ENSP00000326550	ENSP00000336868	ENSP00000355966	ENSP00000358813	ENSP00000361540	ENSP00000363524	ENSP00000377793	ENSP00000393963	ENSP00000453403	AURKB	BIRC5	CCNB1	CDC20	CENPA	CENPE	ESPL1	KIF11	KIF23	KIF4A	KIFC1	MYBL2	NDC80	NEK2	NUSAP1	POC1A	PRC1	SPC25	TACC3	TTK
GO:2000026	regulation of multicellular organismal development	141	1876	2.41e-05	ENSP00000052754	ENSP00000212355	ENSP00000216117	ENSP00000218388	ENSP00000223642	ENSP00000225964	ENSP00000228606	ENSP00000230658	ENSP00000231061	ENSP00000242208	ENSP00000242261	ENSP00000242465	ENSP00000252244	ENSP00000252486	ENSP00000252999	ENSP00000254722	ENSP00000256442	ENSP00000260010	ENSP00000260386	ENSP00000261726	ENSP00000262065	ENSP00000263379	ENSP00000263754	ENSP00000264634	ENSP00000265165	ENSP00000265361	ENSP00000270747	ENSP00000271651	ENSP00000272164	ENSP00000272223	ENSP00000276414	ENSP00000278025	ENSP00000278919	ENSP00000280614	ENSP00000281821	ENSP00000282561	ENSP00000283752	ENSP00000285379	ENSP00000286827	ENSP00000287647	ENSP00000287820	ENSP00000288955	ENSP00000294484	ENSP00000296503	ENSP00000297991
GO:0006302	double-strand break repair	28	178	2.65e-05	ENSP00000166345	ENSP00000228843	ENSP00000240488	ENSP00000243903	ENSP00000253462	ENSP00000259008	ENSP00000260947	ENSP00000264233	ENSP00000275517	ENSP00000276533	ENSP00000305480	ENSP00000306999	ENSP00000347232	ENSP00000367034	ENSP00000369497	ENSP00000372088	ENSP00000376952	ENSP00000386239	ENSP00000393139	ENSP00000403683	ENSP00000405726	ENSP00000418960	ENSP00000434024	ENSP00000443647	ENSP00000451974	ENSP00000479106	ENSP00000480960	ENSP00000482313	ACTR5	AUNIP	BARD1	BLM	BRCA1	BRCA2	BRIP1	CDC45	CDC7	CDCA5	EME1	ESCO2	FEN1	GINS2	GINS4	H2AFX	HIST1H4A
GO:0033043	regulation of organelle organization	97	1155	2.65e-05	ENSP00000052754	ENSP00000166345	ENSP00000209728	ENSP00000220676	ENSP00000229758	ENSP00000230658	ENSP00000242261	ENSP00000244869	ENSP00000247191	ENSP00000247470	ENSP00000252593	ENSP00000256442	ENSP00000257934	ENSP00000260731	ENSP00000261597	ENSP00000262300	ENSP00000263181	ENSP00000263754	ENSP00000264634	ENSP00000264832	ENSP00000265056	ENSP00000265148	ENSP00000265748	ENSP00000270747	ENSP00000270861	ENSP00000274364	ENSP00000275517	ENSP00000278919	ENSP00000285116	ENSP00000287394	ENSP00000287598	ENSP00000288955	ENSP00000296484	ENSP00000296509	ENSP00000298910	ENSP00000299106	ENSP00000299736	ENSP00000300093	ENSP00000301019	ENSP00000301633	ENSP00000302530	ENSP00000302564	ENSP00000305480	ENSP00000309714	ENSP00000313309
GO:0051239	regulation of multicellular organismal process	193	2788	2.69e-05	ENSP00000005178	ENSP00000052754	ENSP00000212355	ENSP00000216117	ENSP00000217381	ENSP00000218388	ENSP00000223642	ENSP00000225964	ENSP00000228606	ENSP00000230658	ENSP00000231061	ENSP00000233954	ENSP00000242208	ENSP00000242261	ENSP00000242465	ENSP00000244869	ENSP00000247470	ENSP00000252244	ENSP00000252486	ENSP00000252593	ENSP00000252809	ENSP00000252999	ENSP00000254722	ENSP00000255499	ENSP00000256442	ENSP00000256969	ENSP00000259526	ENSP00000260010	ENSP00000260386	ENSP00000261726	ENSP00000262065	ENSP00000262494	ENSP00000263379	ENSP00000263754	ENSP00000264005	ENSP00000264350	ENSP00000264634	ENSP00000264832	ENSP00000265052	ENSP00000265165	ENSP00000265276	ENSP00000265361	ENSP00000270747	ENSP00000271651	ENSP00000272164
GO:0070887	cellular response to chemical stimulus	186	2672	3.26e-05	ENSP00000005178	ENSP00000052754	ENSP00000209728	ENSP00000212355	ENSP00000216117	ENSP00000217026	ENSP00000218388	ENSP00000219070	ENSP00000221891	ENSP00000223642	ENSP00000225964	ENSP00000230658	ENSP00000231061	ENSP00000233954	ENSP00000242208	ENSP00000242261	ENSP00000244869	ENSP00000245185	ENSP00000245457	ENSP00000247470	ENSP00000252486	ENSP00000252593	ENSP00000252809	ENSP00000252999	ENSP00000253778	ENSP00000254722	ENSP00000256104	ENSP00000256442	ENSP00000257570	ENSP00000259008	ENSP00000259526	ENSP00000260010	ENSP00000261366	ENSP00000261726	ENSP00000261769	ENSP00000261978	ENSP00000263056	ENSP00000263181	ENSP00000263379	ENSP00000263409	ENSP00000263754	ENSP00000264634	ENSP00000264775	ENSP00000264832	ENSP00000265056
GO:0000226	microtubule cytoskeleton organization	45	393	3.83e-05	ENSP00000217026	ENSP00000220676	ENSP00000229758	ENSP00000245121	ENSP00000256442	ENSP00000257934	ENSP00000260363	ENSP00000260731	ENSP00000261597	ENSP00000263181	ENSP00000263753	ENSP00000265148	ENSP00000266254	ENSP00000270861	ENSP00000282074	ENSP00000296484	ENSP00000300093	ENSP00000301633	ENSP00000313950	ENSP00000318884	ENSP00000323300	ENSP00000326550	ENSP00000332592	ENSP00000336799	ENSP00000336868	ENSP00000353508	ENSP00000355966	ENSP00000356379	ENSP00000358813	ENSP00000358925	ENSP00000361298	ENSP00000361540	ENSP00000363524	ENSP00000368964	ENSP00000369497	ENSP00000377793	ENSP00000378356	ENSP00000378699	ENSP00000393963	ENSP00000418960	ENSP00000433560	ENSP00000443647	ENSP00000448955	ENSP00000453403	ENSP00000479542
GO:0006335	DNA replication-dependent nucleosome assembly	12	32	3.88e-05	ENSP00000263382	ENSP00000315700	ENSP00000352252	ENSP00000367034	ENSP00000479106	ENSP00000480826	ENSP00000480960	ENSP00000483283	ENSP00000484095	ENSP00000484638	ENSP00000484658	ENSP00000484841	ASF1B	CHAF1B	HIST1H3A	HIST1H3B	HIST1H3C	HIST1H3F	HIST1H3G	HIST1H3I	HIST1H3J	HIST1H4A	HIST1H4C	HIST1H4L
GO:0022414	reproductive process	108	1350	4.54e-05	ENSP00000005995	ENSP00000052754	ENSP00000166345	ENSP00000201031	ENSP00000219070	ENSP00000228280	ENSP00000228606	ENSP00000229758	ENSP00000240423	ENSP00000240488	ENSP00000242208	ENSP00000243347	ENSP00000243924	ENSP00000244573	ENSP00000244869	ENSP00000254722	ENSP00000256442	ENSP00000257934	ENSP00000259008	ENSP00000263181	ENSP00000263382	ENSP00000263753	ENSP00000263798	ENSP00000264634	ENSP00000264775	ENSP00000264832	ENSP00000265131	ENSP00000265165	ENSP00000265191	ENSP00000266254	ENSP00000267814	ENSP00000270861	ENSP00000272223	ENSP00000274192	ENSP00000276414	ENSP00000278025	ENSP00000282561	ENSP00000284878	ENSP00000287598	ENSP00000287647	ENSP00000287820	ENSP00000295666	ENSP00000295746	ENSP00000296277	ENSP00000296484
GO:0007010	cytoskeleton organization	83	953	4.77e-05	ENSP00000167586	ENSP00000216446	ENSP00000217026	ENSP00000220676	ENSP00000229758	ENSP00000245121	ENSP00000252252	ENSP00000252486	ENSP00000252999	ENSP00000256442	ENSP00000257934	ENSP00000260363	ENSP00000260386	ENSP00000260731	ENSP00000261486	ENSP00000261597	ENSP00000262713	ENSP00000263181	ENSP00000263753	ENSP00000265148	ENSP00000265748	ENSP00000266254	ENSP00000267205	ENSP00000270861	ENSP00000274364	ENSP00000282074	ENSP00000284878	ENSP00000296484	ENSP00000300093	ENSP00000301633	ENSP00000301653	ENSP00000313950	ENSP00000316779	ENSP00000316891	ENSP00000318884	ENSP00000323300	ENSP00000326550	ENSP00000327758	ENSP00000332592	ENSP00000336762	ENSP00000336799	ENSP00000336831	ENSP00000336868	ENSP00000337168	ENSP00000343690
GO:0007051	spindle organization	22	123	6.59e-05	ENSP00000217026	ENSP00000229758	ENSP00000256442	ENSP00000257934	ENSP00000260363	ENSP00000260731	ENSP00000261597	ENSP00000265148	ENSP00000282074	ENSP00000296484	ENSP00000301633	ENSP00000313950	ENSP00000323300	ENSP00000355966	ENSP00000356379	ENSP00000358813	ENSP00000361540	ENSP00000363524	ENSP00000377793	ENSP00000393963	ENSP00000443647	ENSP00000479542	ASPM	AUNIP	AURKB	BIRC5	CCNB1	CDC20	CENPE	ESPL1	FBXO5	KIF11	KIF23	KIF4A	KIFC1	KIZ	MYBL2	NDC80	NEK2	POC1A	PRC1	SPAG5	SPC25	TTK
GO:0007275	multicellular organism development	295	4726	7.1e-05	ENSP00000052754	ENSP00000167586	ENSP00000194155	ENSP00000201031	ENSP00000206765	ENSP00000212355	ENSP00000216117	ENSP00000217246	ENSP00000218388	ENSP00000219070	ENSP00000219271	ENSP00000220420	ENSP00000220676	ENSP00000221891	ENSP00000223642	ENSP00000225964	ENSP00000226067	ENSP00000228280	ENSP00000228606	ENSP00000230658	ENSP00000231061	ENSP00000231134	ENSP00000234111	ENSP00000238018	ENSP00000242208	ENSP00000242261	ENSP00000242465	ENSP00000243924	ENSP00000244869	ENSP00000246186	ENSP00000252244	ENSP00000252252	ENSP00000252486	ENSP00000252593	ENSP00000252999	ENSP00000254488	ENSP00000254661	ENSP00000254722	ENSP00000255448	ENSP00000256442	ENSP00000257189	ENSP00000259008	ENSP00000259526	ENSP00000260010	ENSP00000260386
GO:0048522	positive regulation of cellular process	304	4898	7.1e-05	ENSP00000052754	ENSP00000055077	ENSP00000201031	ENSP00000201647	ENSP00000206765	ENSP00000207549	ENSP00000209728	ENSP00000212355	ENSP00000216117	ENSP00000216446	ENSP00000217026	ENSP00000217182	ENSP00000218388	ENSP00000219070	ENSP00000220676	ENSP00000222792	ENSP00000223642	ENSP00000225964	ENSP00000226067	ENSP00000228280	ENSP00000228606	ENSP00000230658	ENSP00000231061	ENSP00000233954	ENSP00000234111	ENSP00000241014	ENSP00000242208	ENSP00000242261	ENSP00000243347	ENSP00000243644	ENSP00000244573	ENSP00000244869	ENSP00000247191	ENSP00000247470	ENSP00000249806	ENSP00000252486	ENSP00000252809	ENSP00000254661	ENSP00000254722	ENSP00000255499	ENSP00000256442	ENSP00000256969	ENSP00000257934	ENSP00000259526	ENSP00000260010
GO:0080090	regulation of primary metabolic process	360	5982	7.1e-05	ENSP00000005178	ENSP00000014914	ENSP00000052754	ENSP00000055077	ENSP00000166345	ENSP00000201031	ENSP00000209728	ENSP00000212355	ENSP00000216117	ENSP00000217026	ENSP00000217182	ENSP00000217381	ENSP00000218388	ENSP00000219905	ENSP00000222543	ENSP00000223642	ENSP00000225964	ENSP00000226067	ENSP00000228606	ENSP00000228843	ENSP00000229758	ENSP00000230658	ENSP00000234111	ENSP00000241014	ENSP00000242208	ENSP00000242261	ENSP00000243644	ENSP00000243903	ENSP00000243924	ENSP00000244534	ENSP00000244869	ENSP00000246190	ENSP00000247191	ENSP00000247470	ENSP00000249806	ENSP00000251269	ENSP00000252486	ENSP00000252593	ENSP00000252809	ENSP00000253144	ENSP00000253363	ENSP00000254661	ENSP00000254722	ENSP00000255499	ENSP00000256104
GO:1901990	regulation of mitotic cell cycle phase transition	41	351	7.1e-05	ENSP00000166345	ENSP00000209728	ENSP00000247191	ENSP00000256442	ENSP00000257934	ENSP00000261254	ENSP00000261597	ENSP00000262662	ENSP00000265148	ENSP00000265748	ENSP00000268138	ENSP00000270861	ENSP00000275517	ENSP00000287598	ENSP00000296509	ENSP00000300093	ENSP00000301019	ENSP00000301633	ENSP00000302530	ENSP00000310842	ENSP00000312995	ENSP00000313171	ENSP00000313950	ENSP00000321656	ENSP00000323246	ENSP00000345571	ENSP00000347232	ENSP00000348838	ENSP00000355922	ENSP00000355958	ENSP00000355966	ENSP00000356319	ENSP00000358813	ENSP00000371420	ENSP00000377492	ENSP00000378699	ENSP00000393139	ENSP00000405726	ENSP00000415430	ENSP00000418960	ENSP00000451974	ANLN	ATAD5	AURKB	BIRC5
GO:0051128	regulation of cellular component organization	163	2306	7.47e-05	ENSP00000052754	ENSP00000166345	ENSP00000201647	ENSP00000207549	ENSP00000209728	ENSP00000216446	ENSP00000220676	ENSP00000228606	ENSP00000229758	ENSP00000230658	ENSP00000231061	ENSP00000242208	ENSP00000242261	ENSP00000244573	ENSP00000244869	ENSP00000247191	ENSP00000247470	ENSP00000252486	ENSP00000252593	ENSP00000252809	ENSP00000254722	ENSP00000256442	ENSP00000257934	ENSP00000259526	ENSP00000260010	ENSP00000260386	ENSP00000260731	ENSP00000261597	ENSP00000261726	ENSP00000262300	ENSP00000262662	ENSP00000262713	ENSP00000263181	ENSP00000263754	ENSP00000264005	ENSP00000264634	ENSP00000264832	ENSP00000265056	ENSP00000265148	ENSP00000265165	ENSP00000265748	ENSP00000270747	ENSP00000270861	ENSP00000274364	ENSP00000275517
GO:0051321	meiotic cell cycle	30	214	7.47e-05	ENSP00000166345	ENSP00000229758	ENSP00000240423	ENSP00000240488	ENSP00000244869	ENSP00000257934	ENSP00000259008	ENSP00000263181	ENSP00000263753	ENSP00000287598	ENSP00000287647	ENSP00000300093	ENSP00000302530	ENSP00000318884	ENSP00000347649	ENSP00000350447	ENSP00000355506	ENSP00000355966	ENSP00000356379	ENSP00000358813	ENSP00000364976	ENSP00000369497	ENSP00000372088	ENSP00000373952	ENSP00000376952	ENSP00000377384	ENSP00000411532	ENSP00000429089	ENSP00000434024	ENSP00000451974	ASPM	BRCA2	BRIP1	BUB1	BUB1B	CCNE2	CKS2	EME1	EREG	ESPL1	EXO1	FANCA	FANCD2	FBXO5	FMN2
GO:0009611	response to wounding	55	547	8.02e-05	ENSP00000052754	ENSP00000216117	ENSP00000218388	ENSP00000222543	ENSP00000225964	ENSP00000230658	ENSP00000231061	ENSP00000244869	ENSP00000256442	ENSP00000259526	ENSP00000262713	ENSP00000263798	ENSP00000264036	ENSP00000264634	ENSP00000265131	ENSP00000270747	ENSP00000282561	ENSP00000288955	ENSP00000299106	ENSP00000333203	ENSP00000333277	ENSP00000343690	ENSP00000344465	ENSP00000345681	ENSP00000346671	ENSP00000351022	ENSP00000352252	ENSP00000353007	ENSP00000355354	ENSP00000357722	ENSP00000361359	ENSP00000361850	ENSP00000362680	ENSP00000364907	ENSP00000366307	ENSP00000366563	ENSP00000367292	ENSP00000369129	ENSP00000371067	ENSP00000376865	ENSP00000378699	ENSP00000381448	ENSP00000396308	ENSP00000399421	ENSP00000401645
GO:0006281	DNA repair	51	491	8.26e-05	ENSP00000055077	ENSP00000166345	ENSP00000216367	ENSP00000221486	ENSP00000228843	ENSP00000240488	ENSP00000243903	ENSP00000253462	ENSP00000259008	ENSP00000260947	ENSP00000264233	ENSP00000264596	ENSP00000268138	ENSP00000275517	ENSP00000276533	ENSP00000287647	ENSP00000296503	ENSP00000305480	ENSP00000306999	ENSP00000310842	ENSP00000312995	ENSP00000315700	ENSP00000333640	ENSP00000342307	ENSP00000347170	ENSP00000347232	ENSP00000355506	ENSP00000355958	ENSP00000356243	ENSP00000365944	ENSP00000367034	ENSP00000368699	ENSP00000369411	ENSP00000369497	ENSP00000372088	ENSP00000373952	ENSP00000376952	ENSP00000378699	ENSP00000386239	ENSP00000388648	ENSP00000393139	ENSP00000403683	ENSP00000405726	ENSP00000418960	ENSP00000434024
GO:0019221	cytokine-mediated signaling pathway	62	655	0.0001	ENSP00000052754	ENSP00000216117	ENSP00000218388	ENSP00000219070	ENSP00000233954	ENSP00000242261	ENSP00000244869	ENSP00000245185	ENSP00000247470	ENSP00000252593	ENSP00000252999	ENSP00000257570	ENSP00000261366	ENSP00000263056	ENSP00000263379	ENSP00000263409	ENSP00000264832	ENSP00000295981	ENSP00000301633	ENSP00000302564	ENSP00000303634	ENSP00000304895	ENSP00000306565	ENSP00000332049	ENSP00000333277	ENSP00000342278	ENSP00000342513	ENSP00000346671	ENSP00000349324	ENSP00000352252	ENSP00000354952	ENSP00000360869	ENSP00000360891	ENSP00000361359	ENSP00000361668	ENSP00000364907	ENSP00000366563	ENSP00000367292	ENSP00000368699	ENSP00000371067	ENSP00000373325	ENSP00000377047	ENSP00000379110	ENSP00000381775	ENSP00000382707
GO:1901987	regulation of cell cycle phase transition	43	385	0.0001	ENSP00000166345	ENSP00000209728	ENSP00000247191	ENSP00000256442	ENSP00000257934	ENSP00000261254	ENSP00000261597	ENSP00000262662	ENSP00000265148	ENSP00000265748	ENSP00000268138	ENSP00000270861	ENSP00000275517	ENSP00000287598	ENSP00000296509	ENSP00000300093	ENSP00000301019	ENSP00000301633	ENSP00000302530	ENSP00000303706	ENSP00000310842	ENSP00000312995	ENSP00000313171	ENSP00000313950	ENSP00000321656	ENSP00000323246	ENSP00000345571	ENSP00000347232	ENSP00000348838	ENSP00000355922	ENSP00000355958	ENSP00000355966	ENSP00000356319	ENSP00000358813	ENSP00000371420	ENSP00000377492	ENSP00000378699	ENSP00000388648	ENSP00000393139	ENSP00000405726	ENSP00000415430	ENSP00000418960	ENSP00000451974	ANLN	ATAD5
GO:0051338	regulation of transferase activity	82	964	0.00011	ENSP00000014914	ENSP00000052754	ENSP00000055077	ENSP00000209728	ENSP00000217182	ENSP00000223642	ENSP00000229758	ENSP00000241014	ENSP00000244869	ENSP00000247470	ENSP00000252486	ENSP00000252809	ENSP00000256104	ENSP00000256442	ENSP00000261254	ENSP00000262065	ENSP00000262300	ENSP00000262662	ENSP00000262713	ENSP00000263056	ENSP00000263754	ENSP00000264350	ENSP00000264552	ENSP00000264634	ENSP00000265148	ENSP00000268042	ENSP00000281821	ENSP00000283752	ENSP00000284440	ENSP00000286827	ENSP00000287820	ENSP00000288943	ENSP00000296509	ENSP00000298910	ENSP00000300093	ENSP00000303634	ENSP00000303706	ENSP00000304895	ENSP00000311083	ENSP00000312995	ENSP00000313950	ENSP00000315130	ENSP00000321656	ENSP00000322180	ENSP00000332013
GO:0051716	cellular response to stimulus	370	6212	0.00011	ENSP00000005178	ENSP00000014914	ENSP00000052754	ENSP00000055077	ENSP00000166345	ENSP00000201647	ENSP00000209728	ENSP00000212355	ENSP00000216117	ENSP00000216367	ENSP00000216446	ENSP00000217026	ENSP00000217246	ENSP00000218388	ENSP00000219070	ENSP00000220676	ENSP00000221486	ENSP00000221891	ENSP00000222543	ENSP00000222792	ENSP00000223642	ENSP00000225964	ENSP00000228280	ENSP00000228843	ENSP00000230658	ENSP00000231061	ENSP00000232564	ENSP00000233954	ENSP00000240488	ENSP00000241014	ENSP00000242208	ENSP00000242261	ENSP00000242465	ENSP00000243347	ENSP00000243903	ENSP00000244709	ENSP00000244869	ENSP00000245185	ENSP00000245457	ENSP00000246115	ENSP00000247191	ENSP00000247270	ENSP00000247470	ENSP00000248564	ENSP00000252244
GO:0007052	mitotic spindle organization	16	70	0.00012	ENSP00000217026	ENSP00000256442	ENSP00000260363	ENSP00000260731	ENSP00000261597	ENSP00000265148	ENSP00000282074	ENSP00000296484	ENSP00000301633	ENSP00000313950	ENSP00000355966	ENSP00000358813	ENSP00000361540	ENSP00000363524	ENSP00000377793	ENSP00000393963	AURKB	BIRC5	CCNB1	CDC20	CENPE	KIF11	KIF23	KIF4A	KIFC1	MYBL2	NDC80	NEK2	POC1A	PRC1	SPC25	TTK
GO:0032502	developmental process	328	5401	0.00013	ENSP00000052754	ENSP00000166345	ENSP00000167586	ENSP00000194155	ENSP00000201031	ENSP00000206765	ENSP00000207549	ENSP00000212355	ENSP00000216117	ENSP00000217026	ENSP00000217246	ENSP00000218388	ENSP00000219070	ENSP00000219271	ENSP00000220420	ENSP00000220676	ENSP00000221891	ENSP00000223215	ENSP00000223642	ENSP00000225964	ENSP00000226067	ENSP00000228280	ENSP00000228606	ENSP00000229758	ENSP00000230658	ENSP00000231061	ENSP00000231134	ENSP00000234111	ENSP00000238018	ENSP00000242208	ENSP00000242261	ENSP00000242465	ENSP00000243924	ENSP00000244869	ENSP00000246186	ENSP00000252244	ENSP00000252252	ENSP00000252486	ENSP00000252593	ENSP00000252809	ENSP00000252999	ENSP00000254488	ENSP00000254661	ENSP00000254722	ENSP00000255448
GO:0007017	microtubule-based process	58	605	0.00015	ENSP00000217026	ENSP00000220676	ENSP00000229758	ENSP00000245121	ENSP00000247191	ENSP00000256442	ENSP00000257934	ENSP00000259711	ENSP00000260363	ENSP00000260731	ENSP00000261597	ENSP00000263181	ENSP00000263753	ENSP00000264712	ENSP00000265148	ENSP00000265191	ENSP00000266254	ENSP00000270861	ENSP00000282074	ENSP00000284440	ENSP00000285039	ENSP00000295709	ENSP00000296484	ENSP00000300093	ENSP00000301633	ENSP00000313950	ENSP00000318884	ENSP00000323300	ENSP00000324020	ENSP00000326550	ENSP00000332592	ENSP00000336799	ENSP00000336868	ENSP00000353508	ENSP00000355966	ENSP00000356319	ENSP00000356379	ENSP00000358813	ENSP00000358925	ENSP00000360793	ENSP00000361298	ENSP00000361540	ENSP00000363524	ENSP00000367766	ENSP00000368964
GO:0008284	positive regulation of cell population proliferation	76	878	0.00015	ENSP00000206765	ENSP00000209728	ENSP00000212355	ENSP00000216117	ENSP00000218388	ENSP00000219070	ENSP00000228280	ENSP00000230658	ENSP00000234111	ENSP00000242261	ENSP00000244869	ENSP00000247470	ENSP00000256442	ENSP00000261254	ENSP00000263409	ENSP00000264634	ENSP00000265131	ENSP00000265165	ENSP00000265276	ENSP00000272223	ENSP00000274026	ENSP00000283752	ENSP00000286827	ENSP00000294484	ENSP00000295746	ENSP00000296503	ENSP00000296522	ENSP00000301633	ENSP00000301873	ENSP00000302564	ENSP00000304895	ENSP00000306894	ENSP00000313171	ENSP00000313681	ENSP00000327758	ENSP00000332049	ENSP00000336762	ENSP00000339824	ENSP00000342307	ENSP00000345571	ENSP00000345681	ENSP00000354376	ENSP00000354451	ENSP00000354952	ENSP00000355354
GO:0031055	chromatin remodeling at centromere	13	46	0.00015	ENSP00000215980	ENSP00000281453	ENSP00000283006	ENSP00000299736	ENSP00000335463	ENSP00000336868	ENSP00000362018	ENSP00000367034	ENSP00000377007	ENSP00000377601	ENSP00000414109	ENSP00000479106	ENSP00000480960	CASC5	CENPA	CENPH	CENPI	CENPM	CENPN	CENPU	CENPV	HELLS	HIST1H4A	HIST1H4C	HIST1H4L	HJURP
GO:0034097	response to cytokine	86	1035	0.00015	ENSP00000052754	ENSP00000216117	ENSP00000217026	ENSP00000218388	ENSP00000219070	ENSP00000225964	ENSP00000228606	ENSP00000231061	ENSP00000233954	ENSP00000242261	ENSP00000244869	ENSP00000245185	ENSP00000247470	ENSP00000252593	ENSP00000252999	ENSP00000253778	ENSP00000256104	ENSP00000257570	ENSP00000260010	ENSP00000261366	ENSP00000262494	ENSP00000263056	ENSP00000263379	ENSP00000263409	ENSP00000264634	ENSP00000264832	ENSP00000265056	ENSP00000265165	ENSP00000294507	ENSP00000295025	ENSP00000295522	ENSP00000295981	ENSP00000301633	ENSP00000302564	ENSP00000303634	ENSP00000304895	ENSP00000306565	ENSP00000331288	ENSP00000332049	ENSP00000333277	ENSP00000336799	ENSP00000338345	ENSP00000342278	ENSP00000342513	ENSP00000343690
GO:0048856	anatomical structure development	311	5085	0.00015	ENSP00000052754	ENSP00000166345	ENSP00000167586	ENSP00000194155	ENSP00000201031	ENSP00000206765	ENSP00000207549	ENSP00000212355	ENSP00000216117	ENSP00000217246	ENSP00000218388	ENSP00000219070	ENSP00000219271	ENSP00000220420	ENSP00000220676	ENSP00000221891	ENSP00000223215	ENSP00000223642	ENSP00000225964	ENSP00000226067	ENSP00000228280	ENSP00000228606	ENSP00000229758	ENSP00000230658	ENSP00000231061	ENSP00000231134	ENSP00000234111	ENSP00000238018	ENSP00000242208	ENSP00000242261	ENSP00000242465	ENSP00000243924	ENSP00000244869	ENSP00000246186	ENSP00000252244	ENSP00000252252	ENSP00000252486	ENSP00000252593	ENSP00000252809	ENSP00000252999	ENSP00000254488	ENSP00000254661	ENSP00000254722	ENSP00000255448	ENSP00000256442
GO:0051707	response to other organism	73	835	0.00016	ENSP00000002165	ENSP00000052754	ENSP00000206423	ENSP00000207549	ENSP00000228606	ENSP00000231061	ENSP00000234111	ENSP00000243924	ENSP00000245457	ENSP00000247470	ENSP00000252593	ENSP00000255448	ENSP00000257570	ENSP00000260010	ENSP00000263379	ENSP00000264350	ENSP00000264634	ENSP00000264832	ENSP00000265276	ENSP00000276414	ENSP00000280614	ENSP00000282561	ENSP00000284878	ENSP00000295522	ENSP00000295927	ENSP00000295981	ENSP00000296503	ENSP00000296522	ENSP00000302564	ENSP00000306565	ENSP00000309749	ENSP00000315130	ENSP00000331288	ENSP00000336762	ENSP00000337065	ENSP00000338345	ENSP00000340243	ENSP00000342278	ENSP00000348924	ENSP00000349324	ENSP00000354416	ENSP00000357153	ENSP00000357712	ENSP00000357722	ENSP00000359339
GO:0006310	DNA recombination	28	202	0.00017	ENSP00000166345	ENSP00000228843	ENSP00000240488	ENSP00000243903	ENSP00000253462	ENSP00000259008	ENSP00000264233	ENSP00000265165	ENSP00000276533	ENSP00000296503	ENSP00000305480	ENSP00000313171	ENSP00000347232	ENSP00000355506	ENSP00000369497	ENSP00000372088	ENSP00000376952	ENSP00000377384	ENSP00000386239	ENSP00000393139	ENSP00000403683	ENSP00000405726	ENSP00000411532	ENSP00000418960	ENSP00000434024	ENSP00000443647	ENSP00000451974	ENSP00000482313	ACTR5	ATAD5	AUNIP	BLM	BRCA1	BRCA2	BRIP1	CDC45	CDC7	EME1	EXO1	FEN1	GINS2	GINS4	H2AFX	HMGB2	LEF1
GO:0045931	positive regulation of mitotic cell cycle	23	144	0.00017	ENSP00000209728	ENSP00000244869	ENSP00000247191	ENSP00000256442	ENSP00000257934	ENSP00000261254	ENSP00000261597	ENSP00000275517	ENSP00000296509	ENSP00000301019	ENSP00000301633	ENSP00000313681	ENSP00000340691	ENSP00000348838	ENSP00000355958	ENSP00000360793	ENSP00000369497	ENSP00000378699	ENSP00000393139	ENSP00000405726	ENSP00000411898	ENSP00000451974	ENSP00000453403	BIRC5	BRCA2	CCNB1	CCND2	CDC45	CDC6	CDC7	CDCA5	CDK1	CDT1	DLGAP5	DTL	EIF4EBP1	EPGN	EREG	ESPL1	KIF20B	MAD2L1	NDC80	NUSAP1	SPHK1	UBE2C
GO:0009607	response to biotic stimulus	75	869	0.00018	ENSP00000002165	ENSP00000052754	ENSP00000206423	ENSP00000207549	ENSP00000228606	ENSP00000231061	ENSP00000234111	ENSP00000243924	ENSP00000245457	ENSP00000247470	ENSP00000252593	ENSP00000255448	ENSP00000257570	ENSP00000260010	ENSP00000263379	ENSP00000264350	ENSP00000264634	ENSP00000264832	ENSP00000265276	ENSP00000276414	ENSP00000280614	ENSP00000282561	ENSP00000284878	ENSP00000295522	ENSP00000295927	ENSP00000295981	ENSP00000296503	ENSP00000296522	ENSP00000302564	ENSP00000306565	ENSP00000309749	ENSP00000315130	ENSP00000331288	ENSP00000336762	ENSP00000337065	ENSP00000338345	ENSP00000340243	ENSP00000342278	ENSP00000348924	ENSP00000349324	ENSP00000354416	ENSP00000357153	ENSP00000357712	ENSP00000357722	ENSP00000359339
GO:0032200	telomere organization	20	114	0.00021	ENSP00000055077	ENSP00000305480	ENSP00000347232	ENSP00000352252	ENSP00000355506	ENSP00000367034	ENSP00000369411	ENSP00000369497	ENSP00000372088	ENSP00000429089	ENSP00000451974	ENSP00000479106	ENSP00000480826	ENSP00000480960	ENSP00000482313	ENSP00000483283	ENSP00000484095	ENSP00000484638	ENSP00000484658	ENSP00000484841	BLM	BRCA2	CCNE2	EXO1	FEN1	HIST1H3A	HIST1H3B	HIST1H3C	HIST1H3F	HIST1H3G	HIST1H3I	HIST1H3J	HIST1H4A	HIST1H4C	HIST1H4L	RAD51	RECQL4	RFC2	RFC3	XRCC3
GO:0051171	regulation of nitrogen compound metabolic process	348	5827	0.00021	ENSP00000005178	ENSP00000014914	ENSP00000052754	ENSP00000055077	ENSP00000166345	ENSP00000201031	ENSP00000209728	ENSP00000212355	ENSP00000216117	ENSP00000217026	ENSP00000217182	ENSP00000217381	ENSP00000218388	ENSP00000219905	ENSP00000222543	ENSP00000223642	ENSP00000225964	ENSP00000226067	ENSP00000228843	ENSP00000229758	ENSP00000230658	ENSP00000234111	ENSP00000241014	ENSP00000242208	ENSP00000242261	ENSP00000243644	ENSP00000243903	ENSP00000243924	ENSP00000244534	ENSP00000244869	ENSP00000246190	ENSP00000247191	ENSP00000247470	ENSP00000249806	ENSP00000251269	ENSP00000252486	ENSP00000252593	ENSP00000252809	ENSP00000253144	ENSP00000253363	ENSP00000254661	ENSP00000254722	ENSP00000255499	ENSP00000256104	ENSP00000256442
GO:0071345	cellular response to cytokine stimulus	80	953	0.00021	ENSP00000052754	ENSP00000216117	ENSP00000217026	ENSP00000218388	ENSP00000219070	ENSP00000225964	ENSP00000233954	ENSP00000242261	ENSP00000244869	ENSP00000245185	ENSP00000247470	ENSP00000252593	ENSP00000252999	ENSP00000253778	ENSP00000256104	ENSP00000257570	ENSP00000260010	ENSP00000261366	ENSP00000263056	ENSP00000263379	ENSP00000263409	ENSP00000264634	ENSP00000264832	ENSP00000265056	ENSP00000265165	ENSP00000294507	ENSP00000295522	ENSP00000295981	ENSP00000301633	ENSP00000302564	ENSP00000303634	ENSP00000304895	ENSP00000306565	ENSP00000331288	ENSP00000332049	ENSP00000333277	ENSP00000336799	ENSP00000342278	ENSP00000342513	ENSP00000343690	ENSP00000346671	ENSP00000349324	ENSP00000352252	ENSP00000354952	ENSP00000359478
GO:0008283	cell population proliferation	62	676	0.00022	ENSP00000212355	ENSP00000216117	ENSP00000228280	ENSP00000242261	ENSP00000244869	ENSP00000247191	ENSP00000252593	ENSP00000252999	ENSP00000254722	ENSP00000259526	ENSP00000264634	ENSP00000265165	ENSP00000272223	ENSP00000276533	ENSP00000284440	ENSP00000287598	ENSP00000298048	ENSP00000298556	ENSP00000300093	ENSP00000301653	ENSP00000302530	ENSP00000302564	ENSP00000303706	ENSP00000306565	ENSP00000313171	ENSP00000313950	ENSP00000315130	ENSP00000316779	ENSP00000317272	ENSP00000321656	ENSP00000324020	ENSP00000326550	ENSP00000327758	ENSP00000339824	ENSP00000344741	ENSP00000346671	ENSP00000355922	ENSP00000356319	ENSP00000356379	ENSP00000357643	ENSP00000360431	ENSP00000361298	ENSP00000361359	ENSP00000362680	ENSP00000364907
GO:0071310	cellular response to organic substance	155	2219	0.00022	ENSP00000005178	ENSP00000052754	ENSP00000209728	ENSP00000212355	ENSP00000216117	ENSP00000217026	ENSP00000218388	ENSP00000219070	ENSP00000221891	ENSP00000225964	ENSP00000230658	ENSP00000231061	ENSP00000233954	ENSP00000242208	ENSP00000242261	ENSP00000244869	ENSP00000245185	ENSP00000245457	ENSP00000247470	ENSP00000252593	ENSP00000252809	ENSP00000252999	ENSP00000253778	ENSP00000254722	ENSP00000256104	ENSP00000256442	ENSP00000257570	ENSP00000259008	ENSP00000260010	ENSP00000261366	ENSP00000261726	ENSP00000261769	ENSP00000261978	ENSP00000263056	ENSP00000263181	ENSP00000263379	ENSP00000263409	ENSP00000263754	ENSP00000264634	ENSP00000264775	ENSP00000264832	ENSP00000265056	ENSP00000265131	ENSP00000265165	ENSP00000272164
GO:0045930	negative regulation of mitotic cell cycle	31	243	0.00023	ENSP00000166345	ENSP00000256442	ENSP00000268138	ENSP00000272164	ENSP00000287598	ENSP00000296509	ENSP00000298743	ENSP00000300093	ENSP00000301019	ENSP00000301633	ENSP00000302530	ENSP00000302564	ENSP00000310842	ENSP00000311429	ENSP00000312995	ENSP00000313950	ENSP00000321656	ENSP00000323246	ENSP00000345571	ENSP00000347232	ENSP00000355922	ENSP00000358813	ENSP00000363055	ENSP00000371420	ENSP00000376952	ENSP00000378699	ENSP00000388648	ENSP00000403683	ENSP00000411532	ENSP00000415430	ENSP00000418960	AURKB	BCL2L1	BIRC5	BLM	BRCA1	BUB1	BUB1B	CCNB1	CDC25C	CDK1	CDT1	CENPF	CHEK1	CLSPN
GO:0048731	system development	260	4144	0.00023	ENSP00000052754	ENSP00000167586	ENSP00000194155	ENSP00000201031	ENSP00000206765	ENSP00000212355	ENSP00000216117	ENSP00000217246	ENSP00000218388	ENSP00000219070	ENSP00000220420	ENSP00000220676	ENSP00000221891	ENSP00000225964	ENSP00000226067	ENSP00000228280	ENSP00000228606	ENSP00000230658	ENSP00000231061	ENSP00000231134	ENSP00000234111	ENSP00000238018	ENSP00000242208	ENSP00000242261	ENSP00000242465	ENSP00000243924	ENSP00000244869	ENSP00000246186	ENSP00000252244	ENSP00000252252	ENSP00000252486	ENSP00000252999	ENSP00000254488	ENSP00000254661	ENSP00000254722	ENSP00000255448	ENSP00000256442	ENSP00000257189	ENSP00000259008	ENSP00000259526	ENSP00000260010	ENSP00000260386	ENSP00000261726	ENSP00000261769	ENSP00000262065
GO:0098609	cell-cell adhesion	44	416	0.00023	ENSP00000194155	ENSP00000221980	ENSP00000222374	ENSP00000231134	ENSP00000246186	ENSP00000257189	ENSP00000257770	ENSP00000259526	ENSP00000261769	ENSP00000262713	ENSP00000263207	ENSP00000263798	ENSP00000264832	ENSP00000265165	ENSP00000280904	ENSP00000284878	ENSP00000287008	ENSP00000295522	ENSP00000299106	ENSP00000344465	ENSP00000345359	ENSP00000352785	ENSP00000357153	ENSP00000357722	ENSP00000362680	ENSP00000364907	ENSP00000367292	ENSP00000369129	ENSP00000370485	ENSP00000376048	ENSP00000380517	ENSP00000403954	ENSP00000409544	ENSP00000425093	ENSP00000430024	ENSP00000433378	ENSP00000435300	ENSP00000441802	ENSP00000462701	ENSP00000474412	ENSP00000475068	ENSP00000478258	ENSP00000480322	ENSP00000483985	AJUBA
GO:0010033	response to organic substance	188	2815	0.00024	ENSP00000005178	ENSP00000052754	ENSP00000209728	ENSP00000212355	ENSP00000216117	ENSP00000217026	ENSP00000218388	ENSP00000219070	ENSP00000219271	ENSP00000221891	ENSP00000225964	ENSP00000228606	ENSP00000230658	ENSP00000231061	ENSP00000233954	ENSP00000242208	ENSP00000242261	ENSP00000244869	ENSP00000245185	ENSP00000245457	ENSP00000247470	ENSP00000252593	ENSP00000252809	ENSP00000252999	ENSP00000253778	ENSP00000254722	ENSP00000256104	ENSP00000256442	ENSP00000257570	ENSP00000259008	ENSP00000260010	ENSP00000261366	ENSP00000261726	ENSP00000261769	ENSP00000261978	ENSP00000262494	ENSP00000263056	ENSP00000263181	ENSP00000263379	ENSP00000263409	ENSP00000263754	ENSP00000264634	ENSP00000264775	ENSP00000264832	ENSP00000265056
GO:0000079	regulation of cyclin-dependent protein serine/threonine kinase activity	17	86	0.00025	ENSP00000209728	ENSP00000256442	ENSP00000261254	ENSP00000262300	ENSP00000262662	ENSP00000263754	ENSP00000264350	ENSP00000300093	ENSP00000303706	ENSP00000311083	ENSP00000321656	ENSP00000335357	ENSP00000347232	ENSP00000358925	ENSP00000362680	ENSP00000364976	ENSP00000429089	BLM	CCNB1	CCND2	CCNE2	CDC25A	CDC25C	CDC6	CDKN2C	CDKN3	CKS1B	CKS2	HERC5	KAT2B	PKMYT1	PLK1	PSRC1	SRC
GO:0071900	regulation of protein serine/threonine kinase activity	49	488	0.00025	ENSP00000209728	ENSP00000223642	ENSP00000241014	ENSP00000247470	ENSP00000252486	ENSP00000252809	ENSP00000256442	ENSP00000261254	ENSP00000262300	ENSP00000262662	ENSP00000262713	ENSP00000263056	ENSP00000263754	ENSP00000264350	ENSP00000264634	ENSP00000281821	ENSP00000283752	ENSP00000284440	ENSP00000286827	ENSP00000288943	ENSP00000298910	ENSP00000300093	ENSP00000303706	ENSP00000311083	ENSP00000321656	ENSP00000335357	ENSP00000338345	ENSP00000347232	ENSP00000354451	ENSP00000358925	ENSP00000360431	ENSP00000361359	ENSP00000361980	ENSP00000362680	ENSP00000364907	ENSP00000364976	ENSP00000368104	ENSP00000371067	ENSP00000376865	ENSP00000378699	ENSP00000381775	ENSP00000386884	ENSP00000403954	ENSP00000411898	ENSP00000414287
GO:0033554	cellular response to stress	116	1553	0.00026	ENSP00000005178	ENSP00000055077	ENSP00000166345	ENSP00000216117	ENSP00000216367	ENSP00000217246	ENSP00000221486	ENSP00000222543	ENSP00000228843	ENSP00000230658	ENSP00000240488	ENSP00000241014	ENSP00000242261	ENSP00000243903	ENSP00000247470	ENSP00000252486	ENSP00000253462	ENSP00000256442	ENSP00000259008	ENSP00000260947	ENSP00000263056	ENSP00000263795	ENSP00000264233	ENSP00000264596	ENSP00000264634	ENSP00000264832	ENSP00000265131	ENSP00000268138	ENSP00000272223	ENSP00000274026	ENSP00000274192	ENSP00000275517	ENSP00000276533	ENSP00000280904	ENSP00000283243	ENSP00000285379	ENSP00000287647	ENSP00000287820	ENSP00000296503	ENSP00000297991	ENSP00000298048	ENSP00000298910	ENSP00000299106	ENSP00000300093	ENSP00000302564
GO:0010948	negative regulation of cell cycle process	33	273	0.0003	ENSP00000166345	ENSP00000219905	ENSP00000229758	ENSP00000256442	ENSP00000257934	ENSP00000263754	ENSP00000268138	ENSP00000287598	ENSP00000296509	ENSP00000300093	ENSP00000301019	ENSP00000301633	ENSP00000302530	ENSP00000310842	ENSP00000312995	ENSP00000313950	ENSP00000321656	ENSP00000323246	ENSP00000345571	ENSP00000347232	ENSP00000353770	ENSP00000355922	ENSP00000355958	ENSP00000355966	ENSP00000358813	ENSP00000371420	ENSP00000372088	ENSP00000378699	ENSP00000380256	ENSP00000388648	ENSP00000393139	ENSP00000415430	ENSP00000418960	AURKB	BIRC5	BLM	BRCA1	BUB1	BUB1B	CCNB1	CCNF	CDC25C	CDC7	CDK1	CDT1
GO:0000724	double-strand break repair via homologous recombination	17	88	0.00032	ENSP00000228843	ENSP00000253462	ENSP00000264233	ENSP00000276533	ENSP00000305480	ENSP00000347232	ENSP00000369497	ENSP00000372088	ENSP00000386239	ENSP00000393139	ENSP00000403683	ENSP00000405726	ENSP00000418960	ENSP00000434024	ENSP00000443647	ENSP00000451974	ENSP00000482313	AUNIP	BLM	BRCA1	BRCA2	CDC45	CDC7	FEN1	GINS2	GINS4	H2AFX	NABP1	POLQ	RAD51	RAD51AP1	RECQL4	TONSL	XRCC3
GO:0033993	response to lipid	71	825	0.00032	ENSP00000005178	ENSP00000052754	ENSP00000212355	ENSP00000219271	ENSP00000225964	ENSP00000228606	ENSP00000230658	ENSP00000231061	ENSP00000242208	ENSP00000245457	ENSP00000247470	ENSP00000254722	ENSP00000256442	ENSP00000260010	ENSP00000263181	ENSP00000264634	ENSP00000264775	ENSP00000264832	ENSP00000265131	ENSP00000265165	ENSP00000272164	ENSP00000272223	ENSP00000274026	ENSP00000274192	ENSP00000276414	ENSP00000280614	ENSP00000282561	ENSP00000285379	ENSP00000287820	ENSP00000295522	ENSP00000295666	ENSP00000296503	ENSP00000296522	ENSP00000297991	ENSP00000303634	ENSP00000316786	ENSP00000321962	ENSP00000337451	ENSP00000338345	ENSP00000340691	ENSP00000344741	ENSP00000345571	ENSP00000345681	ENSP00000345826	ENSP00000349324
GO:0040029	regulation of gene expression, epigenetic	31	251	0.00038	ENSP00000201031	ENSP00000262713	ENSP00000263754	ENSP00000287394	ENSP00000328484	ENSP00000332790	ENSP00000333277	ENSP00000351589	ENSP00000352119	ENSP00000352252	ENSP00000362352	ENSP00000365130	ENSP00000366679	ENSP00000367034	ENSP00000377601	ENSP00000388648	ENSP00000418960	ENSP00000434024	ENSP00000466953	ENSP00000479106	ENSP00000480826	ENSP00000480960	ENSP00000482431	ENSP00000482538	ENSP00000483283	ENSP00000483842	ENSP00000483946	ENSP00000484095	ENSP00000484638	ENSP00000484658	ENSP00000484841	AJUBA	ATAD2	BRCA1	CHEK1	H2AFX	H2AFY2	HELLS	HIST1H2AB	HIST1H2AG	HIST1H2AH	HIST1H2AI	HIST1H2AJ	HIST1H2AK	HIST1H2AL
GO:0050790	regulation of catalytic activity	155	2249	0.0004	ENSP00000014914	ENSP00000052754	ENSP00000055077	ENSP00000209728	ENSP00000217182	ENSP00000218388	ENSP00000219271	ENSP00000222543	ENSP00000222792	ENSP00000223642	ENSP00000228606	ENSP00000229758	ENSP00000240423	ENSP00000241014	ENSP00000243924	ENSP00000244869	ENSP00000246115	ENSP00000246186	ENSP00000247470	ENSP00000252486	ENSP00000252593	ENSP00000252809	ENSP00000254722	ENSP00000256104	ENSP00000256442	ENSP00000261254	ENSP00000261879	ENSP00000262065	ENSP00000262300	ENSP00000262494	ENSP00000262662	ENSP00000262713	ENSP00000263056	ENSP00000263754	ENSP00000264350	ENSP00000264552	ENSP00000264634	ENSP00000264832	ENSP00000265036	ENSP00000265056	ENSP00000265148	ENSP00000265165	ENSP00000268042	ENSP00000270747	ENSP00000272164
GO:0000910	cytokinesis	15	71	0.00043	ENSP00000257934	ENSP00000260363	ENSP00000265748	ENSP00000300093	ENSP00000301633	ENSP00000313950	ENSP00000318884	ENSP00000336868	ENSP00000341524	ENSP00000360540	ENSP00000363524	ENSP00000369497	ENSP00000377793	ENSP00000378356	ENSP00000453403	ANLN	AURKB	BIRC5	BRCA2	CENPA	CEP55	ESPL1	FMN2	KIF20A	KIF23	KIF4A	NUSAP1	PLK1	PRC1	2006-09-01
GO:0022607	cellular component assembly	160	2343	0.00043	ENSP00000166345	ENSP00000167586	ENSP00000194155	ENSP00000212355	ENSP00000215980	ENSP00000216117	ENSP00000217026	ENSP00000220676	ENSP00000225964	ENSP00000229758	ENSP00000231134	ENSP00000244534	ENSP00000244573	ENSP00000252244	ENSP00000252486	ENSP00000252999	ENSP00000256442	ENSP00000259008	ENSP00000259711	ENSP00000260010	ENSP00000260363	ENSP00000260731	ENSP00000261769	ENSP00000262713	ENSP00000263382	ENSP00000264233	ENSP00000264552	ENSP00000264634	ENSP00000264712	ENSP00000265056	ENSP00000265148	ENSP00000265165	ENSP00000265191	ENSP00000265748	ENSP00000266254	ENSP00000268138	ENSP00000269576	ENSP00000270221	ENSP00000270861	ENSP00000280614	ENSP00000281453	ENSP00000282561	ENSP00000283006	ENSP00000295522	ENSP00000295709
GO:0051302	regulation of cell division	25	179	0.00043	ENSP00000209728	ENSP00000219097	ENSP00000244869	ENSP00000247191	ENSP00000257934	ENSP00000259711	ENSP00000260363	ENSP00000299736	ENSP00000300093	ENSP00000302564	ENSP00000313950	ENSP00000323246	ENSP00000347232	ENSP00000356319	ENSP00000356379	ENSP00000360793	ENSP00000361066	ENSP00000362616	ENSP00000369497	ENSP00000376865	ENSP00000377793	ENSP00000378356	ENSP00000378733	ENSP00000411898	ENSP00000453403	ASPM	AURKB	BCL2L1	BLM	BRCA2	CDC6	CENPV	DLGAP5	E2F7	EPGN	EREG	ESPL1	KIF13A	KIF14	KIF20A	KIF20B	KIF23	LBH	NAP1L2	NCOA3
GO:0000183	chromatin silencing at rDNA	11	37	0.00045	ENSP00000333277	ENSP00000352252	ENSP00000367034	ENSP00000479106	ENSP00000480826	ENSP00000480960	ENSP00000483283	ENSP00000484095	ENSP00000484638	ENSP00000484658	ENSP00000484841	HIST1H3A	HIST1H3B	HIST1H3C	HIST1H3F	HIST1H3G	HIST1H3I	HIST1H3J	HIST1H4A	HIST1H4C	HIST1H4L	HIST2H3D
GO:0002682	regulation of immune system process	105	1391	0.00046	ENSP00000004531	ENSP00000207549	ENSP00000216117	ENSP00000219070	ENSP00000221980	ENSP00000223642	ENSP00000225964	ENSP00000233954	ENSP00000241014	ENSP00000242208	ENSP00000244709	ENSP00000244869	ENSP00000247470	ENSP00000252244	ENSP00000252593	ENSP00000259526	ENSP00000260010	ENSP00000261891	ENSP00000263056	ENSP00000263379	ENSP00000263754	ENSP00000263798	ENSP00000264350	ENSP00000264634	ENSP00000264832	ENSP00000265165	ENSP00000265276	ENSP00000276414	ENSP00000284878	ENSP00000285379	ENSP00000285670	ENSP00000287647	ENSP00000287820	ENSP00000296503	ENSP00000297991	ENSP00000298910	ENSP00000299106	ENSP00000309521	ENSP00000309749	ENSP00000313171	ENSP00000315130	ENSP00000325663	ENSP00000331288	ENSP00000332049	ENSP00000333277
GO:0016458	gene silencing	25	180	0.00046	ENSP00000262713	ENSP00000328484	ENSP00000332790	ENSP00000333277	ENSP00000351589	ENSP00000352119	ENSP00000352252	ENSP00000362352	ENSP00000365130	ENSP00000366679	ENSP00000367034	ENSP00000377601	ENSP00000434024	ENSP00000466953	ENSP00000479106	ENSP00000480826	ENSP00000480960	ENSP00000482431	ENSP00000482538	ENSP00000483283	ENSP00000483842	ENSP00000484095	ENSP00000484638	ENSP00000484658	ENSP00000484841	AJUBA	H2AFX	H2AFY2	HELLS	HIST1H2AB	HIST1H2AG	HIST1H2AH	HIST1H2AI	HIST1H2AJ	HIST1H2AK	HIST1H2AL	HIST1H3A	HIST1H3B	HIST1H3C	HIST1H3F	HIST1H3G	HIST1H3I	HIST1H3J	HIST1H4A	HIST1H4C
GO:0048518	positive regulation of biological process	326	5459	0.00046	ENSP00000052754	ENSP00000055077	ENSP00000201031	ENSP00000201647	ENSP00000206423	ENSP00000206765	ENSP00000207549	ENSP00000209728	ENSP00000212355	ENSP00000216117	ENSP00000216446	ENSP00000217026	ENSP00000217182	ENSP00000218388	ENSP00000219070	ENSP00000220676	ENSP00000222792	ENSP00000223642	ENSP00000225964	ENSP00000226067	ENSP00000228280	ENSP00000228606	ENSP00000230658	ENSP00000231061	ENSP00000233954	ENSP00000234111	ENSP00000241014	ENSP00000242208	ENSP00000242261	ENSP00000243347	ENSP00000243644	ENSP00000244573	ENSP00000244869	ENSP00000247191	ENSP00000247470	ENSP00000249806	ENSP00000252244	ENSP00000252486	ENSP00000252809	ENSP00000254661	ENSP00000254722	ENSP00000255499	ENSP00000256104	ENSP00000256442	ENSP00000256969
GO:0031577	spindle checkpoint	9	23	0.00047	ENSP00000166345	ENSP00000287598	ENSP00000296509	ENSP00000300093	ENSP00000301633	ENSP00000302530	ENSP00000313950	ENSP00000355922	ENSP00000358813	AURKB	BIRC5	BUB1	BUB1B	CENPF	MAD2L1	PLK1	TRIP13	TTK
GO:0048513	animal organ development	192	2926	0.00047	ENSP00000052754	ENSP00000167586	ENSP00000201031	ENSP00000206765	ENSP00000212355	ENSP00000216117	ENSP00000217246	ENSP00000218388	ENSP00000219070	ENSP00000220420	ENSP00000220676	ENSP00000221891	ENSP00000225964	ENSP00000226067	ENSP00000228280	ENSP00000228606	ENSP00000230658	ENSP00000231061	ENSP00000234111	ENSP00000242208	ENSP00000242261	ENSP00000242465	ENSP00000243924	ENSP00000244869	ENSP00000252244	ENSP00000252252	ENSP00000252999	ENSP00000254488	ENSP00000254722	ENSP00000255448	ENSP00000256442	ENSP00000257189	ENSP00000259008	ENSP00000259526	ENSP00000260010	ENSP00000261769	ENSP00000262494	ENSP00000263181	ENSP00000263754	ENSP00000263798	ENSP00000264187	ENSP00000264634	ENSP00000264832	ENSP00000265056	ENSP00000265131
GO:0051303	establishment of chromosome localization	15	72	0.00047	ENSP00000247191	ENSP00000256442	ENSP00000261597	ENSP00000263181	ENSP00000265148	ENSP00000275517	ENSP00000301019	ENSP00000301633	ENSP00000318884	ENSP00000355922	ENSP00000356319	ENSP00000358925	ENSP00000361298	ENSP00000362146	ENSP00000393963	BIRC5	CCNB1	CDCA5	CDCA8	CDT1	CENPE	CENPF	DLGAP5	FMN2	KIF14	KIF18A	KIF2C	KIFC1	NDC80	PSRC1
GO:0009605	response to external stimulus	132	1857	0.00048	ENSP00000002165	ENSP00000005178	ENSP00000052754	ENSP00000206423	ENSP00000207549	ENSP00000216117	ENSP00000220676	ENSP00000223642	ENSP00000225964	ENSP00000228606	ENSP00000230658	ENSP00000231061	ENSP00000234111	ENSP00000243924	ENSP00000245457	ENSP00000246186	ENSP00000247470	ENSP00000252486	ENSP00000252593	ENSP00000252809	ENSP00000255448	ENSP00000256442	ENSP00000256969	ENSP00000257570	ENSP00000259008	ENSP00000259526	ENSP00000260010	ENSP00000263379	ENSP00000264350	ENSP00000264634	ENSP00000264832	ENSP00000265131	ENSP00000265165	ENSP00000265276	ENSP00000265361	ENSP00000267814	ENSP00000274192	ENSP00000276414	ENSP00000278919	ENSP00000280614	ENSP00000280904	ENSP00000281821	ENSP00000282561	ENSP00000284878	ENSP00000287820
GO:0042060	wound healing	46	461	0.00048	ENSP00000052754	ENSP00000216117	ENSP00000218388	ENSP00000222543	ENSP00000225964	ENSP00000231061	ENSP00000244869	ENSP00000256442	ENSP00000259526	ENSP00000262713	ENSP00000263798	ENSP00000264036	ENSP00000264634	ENSP00000265131	ENSP00000270747	ENSP00000282561	ENSP00000288955	ENSP00000333203	ENSP00000333277	ENSP00000344465	ENSP00000345681	ENSP00000346671	ENSP00000351022	ENSP00000352252	ENSP00000355354	ENSP00000357722	ENSP00000361359	ENSP00000361850	ENSP00000362680	ENSP00000364907	ENSP00000366307	ENSP00000366563	ENSP00000369129	ENSP00000371067	ENSP00000376865	ENSP00000399421	ENSP00000401645	ENSP00000406157	ENSP00000416066	ENSP00000424243	ENSP00000480826	ENSP00000483283	ENSP00000484095	ENSP00000484638	ENSP00000484658
GO:0031570	DNA integrity checkpoint	22	147	0.00052	ENSP00000209728	ENSP00000256442	ENSP00000259008	ENSP00000268138	ENSP00000300093	ENSP00000301019	ENSP00000310842	ENSP00000312995	ENSP00000321656	ENSP00000323246	ENSP00000345571	ENSP00000347232	ENSP00000355958	ENSP00000365944	ENSP00000376952	ENSP00000378699	ENSP00000388648	ENSP00000405726	ENSP00000411532	ENSP00000415430	ENSP00000418960	ENSP00000434024	BLM	BRCA1	BRIP1	CCNB1	CDC25C	CDC45	CDC6	CDK1	CDT1	CHEK1	CLSPN	DTL	E2F1	E2F7	EME1	FANCI	FBXO6	GTSE1	H2AFX	PLK1	TICRR	TOP2A
GO:0009628	response to abiotic stimulus	84	1052	0.00054	ENSP00000052754	ENSP00000212355	ENSP00000216117	ENSP00000217182	ENSP00000219070	ENSP00000220676	ENSP00000225964	ENSP00000228843	ENSP00000231061	ENSP00000242261	ENSP00000243903	ENSP00000246186	ENSP00000254722	ENSP00000256442	ENSP00000259008	ENSP00000260010	ENSP00000261254	ENSP00000262713	ENSP00000264832	ENSP00000265131	ENSP00000267814	ENSP00000268138	ENSP00000272223	ENSP00000274026	ENSP00000282561	ENSP00000285379	ENSP00000287647	ENSP00000287820	ENSP00000295522	ENSP00000295666	ENSP00000297991	ENSP00000301455	ENSP00000302564	ENSP00000302579	ENSP00000303706	ENSP00000305480	ENSP00000313950	ENSP00000315731	ENSP00000316786	ENSP00000318884	ENSP00000324277	ENSP00000336762	ENSP00000341584	ENSP00000345571	ENSP00000346671
GO:0031323	regulation of cellular metabolic process	357	6082	0.00054	ENSP00000005178	ENSP00000014914	ENSP00000052754	ENSP00000055077	ENSP00000166345	ENSP00000201031	ENSP00000209728	ENSP00000212355	ENSP00000216117	ENSP00000217026	ENSP00000217182	ENSP00000217381	ENSP00000218388	ENSP00000219905	ENSP00000222543	ENSP00000223642	ENSP00000225964	ENSP00000226067	ENSP00000228606	ENSP00000228843	ENSP00000229758	ENSP00000230658	ENSP00000234111	ENSP00000241014	ENSP00000242208	ENSP00000242261	ENSP00000243644	ENSP00000243903	ENSP00000243924	ENSP00000244534	ENSP00000244869	ENSP00000246190	ENSP00000247191	ENSP00000247470	ENSP00000249806	ENSP00000251269	ENSP00000252486	ENSP00000252593	ENSP00000252809	ENSP00000253144	ENSP00000253363	ENSP00000254661	ENSP00000254722	ENSP00000255499	ENSP00000256104
GO:0061640	cytoskeleton-dependent cytokinesis	14	64	0.00054	ENSP00000257934	ENSP00000260363	ENSP00000265748	ENSP00000300093	ENSP00000301633	ENSP00000313950	ENSP00000318884	ENSP00000336868	ENSP00000341524	ENSP00000360540	ENSP00000363524	ENSP00000369497	ENSP00000378356	ENSP00000453403	ANLN	AURKB	BIRC5	BRCA2	CENPA	CEP55	ESPL1	FMN2	KIF20A	KIF23	KIF4A	NUSAP1	PLK1	2006-09-01
GO:0032501	multicellular organismal process	378	6507	0.00061	ENSP00000004531	ENSP00000005995	ENSP00000052754	ENSP00000166345	ENSP00000167586	ENSP00000194155	ENSP00000201031	ENSP00000206765	ENSP00000212355	ENSP00000216117	ENSP00000217246	ENSP00000217381	ENSP00000218388	ENSP00000219070	ENSP00000219271	ENSP00000220420	ENSP00000220676	ENSP00000221891	ENSP00000222543	ENSP00000223642	ENSP00000225964	ENSP00000226067	ENSP00000228280	ENSP00000228606	ENSP00000229758	ENSP00000230658	ENSP00000231061	ENSP00000231134	ENSP00000234111	ENSP00000238018	ENSP00000239926	ENSP00000240423	ENSP00000242208	ENSP00000242261	ENSP00000242465	ENSP00000243347	ENSP00000243924	ENSP00000244573	ENSP00000244869	ENSP00000246186	ENSP00000249806	ENSP00000252244	ENSP00000252252	ENSP00000252486	ENSP00000252593
GO:0045132	meiotic chromosome segregation	16	85	0.00067	ENSP00000166345	ENSP00000240423	ENSP00000257934	ENSP00000259008	ENSP00000263753	ENSP00000287598	ENSP00000287647	ENSP00000300093	ENSP00000302530	ENSP00000318884	ENSP00000347649	ENSP00000350447	ENSP00000358813	ENSP00000376952	ENSP00000411532	ENSP00000429089	BRIP1	BUB1	BUB1B	CCNE2	EME1	ESPL1	FANCD2	FMN2	LEPREL4	NCAPH	PLK1	SGOL1	SGOL2	TOP2A	TRIP13	TTK
GO:0000281	mitotic cytokinesis	12	50	0.00099	ENSP00000257934	ENSP00000260363	ENSP00000265748	ENSP00000300093	ENSP00000301633	ENSP00000336868	ENSP00000341524	ENSP00000360540	ENSP00000363524	ENSP00000369497	ENSP00000378356	ENSP00000453403	ANLN	BIRC5	BRCA2	CENPA	CEP55	ESPL1	KIF20A	KIF23	KIF4A	NUSAP1	PLK1	2006-09-01
GO:0001101	response to acid chemical	35	323	0.0011	ENSP00000005178	ENSP00000212355	ENSP00000219070	ENSP00000225964	ENSP00000231061	ENSP00000245457	ENSP00000254722	ENSP00000256442	ENSP00000260010	ENSP00000264634	ENSP00000264832	ENSP00000265131	ENSP00000272164	ENSP00000272223	ENSP00000276414	ENSP00000282561	ENSP00000287820	ENSP00000295522	ENSP00000295666	ENSP00000297991	ENSP00000302564	ENSP00000337451	ENSP00000345571	ENSP00000346671	ENSP00000359478	ENSP00000359793	ENSP00000360522	ENSP00000362680	ENSP00000362776	ENSP00000376865	ENSP00000388910	ENSP00000396308	ENSP00000399421	ENSP00000449404	ENSP00000454071	ABCC2	AQP3	BCL2L1	CCNB1	CD36	CLDN1	COL16A1	COL1A1	DHFR	E2F1
GO:0007080	mitotic metaphase plate congression	11	42	0.0011	ENSP00000256442	ENSP00000261597	ENSP00000263181	ENSP00000265148	ENSP00000275517	ENSP00000301019	ENSP00000356319	ENSP00000358925	ENSP00000361298	ENSP00000362146	ENSP00000393963	CCNB1	CDCA5	CDCA8	CDT1	CENPE	KIF14	KIF18A	KIF2C	KIFC1	NDC80	PSRC1
GO:0031324	negative regulation of cellular metabolic process	164	2463	0.0011	ENSP00000014914	ENSP00000052754	ENSP00000201031	ENSP00000209728	ENSP00000216117	ENSP00000217381	ENSP00000218388	ENSP00000222543	ENSP00000223642	ENSP00000228606	ENSP00000229758	ENSP00000230658	ENSP00000241014	ENSP00000242208	ENSP00000242261	ENSP00000243644	ENSP00000243924	ENSP00000244534	ENSP00000244869	ENSP00000247470	ENSP00000252486	ENSP00000252593	ENSP00000254722	ENSP00000255499	ENSP00000256104	ENSP00000256442	ENSP00000257749	ENSP00000260947	ENSP00000261726	ENSP00000262300	ENSP00000262662	ENSP00000262713	ENSP00000263754	ENSP00000264233	ENSP00000264634	ENSP00000265165	ENSP00000272164	ENSP00000272223	ENSP00000278919	ENSP00000280614	ENSP00000281821	ENSP00000282308	ENSP00000282561	ENSP00000283752	ENSP00000284440
GO:0034080	CENP-A containing nucleosome assembly	11	42	0.0011	ENSP00000215980	ENSP00000281453	ENSP00000283006	ENSP00000335463	ENSP00000336868	ENSP00000362018	ENSP00000367034	ENSP00000377007	ENSP00000414109	ENSP00000479106	ENSP00000480960	CASC5	CENPA	CENPH	CENPI	CENPM	CENPN	CENPU	HIST1H4A	HIST1H4C	HIST1H4L	HJURP
GO:0051310	metaphase plate congression	12	51	0.0011	ENSP00000256442	ENSP00000261597	ENSP00000263181	ENSP00000265148	ENSP00000275517	ENSP00000301019	ENSP00000355922	ENSP00000356319	ENSP00000358925	ENSP00000361298	ENSP00000362146	ENSP00000393963	CCNB1	CDCA5	CDCA8	CDT1	CENPE	CENPF	KIF14	KIF18A	KIF2C	KIFC1	NDC80	PSRC1
GO:0060255	regulation of macromolecule metabolic process	354	6072	0.0011	ENSP00000014914	ENSP00000052754	ENSP00000055077	ENSP00000166345	ENSP00000201031	ENSP00000209728	ENSP00000212355	ENSP00000216117	ENSP00000217026	ENSP00000217182	ENSP00000217381	ENSP00000218388	ENSP00000219905	ENSP00000222543	ENSP00000223642	ENSP00000225964	ENSP00000226067	ENSP00000228843	ENSP00000229758	ENSP00000230658	ENSP00000234111	ENSP00000241014	ENSP00000242208	ENSP00000242261	ENSP00000243644	ENSP00000243903	ENSP00000243924	ENSP00000244534	ENSP00000244869	ENSP00000246190	ENSP00000247191	ENSP00000247470	ENSP00000249806	ENSP00000251269	ENSP00000252486	ENSP00000252593	ENSP00000252809	ENSP00000253144	ENSP00000253363	ENSP00000254661	ENSP00000254722	ENSP00000255499	ENSP00000256104	ENSP00000256442	ENSP00000256969
GO:0019222	regulation of metabolic process	376	6516	0.0012	ENSP00000005178	ENSP00000014914	ENSP00000052754	ENSP00000055077	ENSP00000166345	ENSP00000201031	ENSP00000209728	ENSP00000212355	ENSP00000216117	ENSP00000217026	ENSP00000217182	ENSP00000217381	ENSP00000218388	ENSP00000219905	ENSP00000222543	ENSP00000223642	ENSP00000225964	ENSP00000226067	ENSP00000228606	ENSP00000228843	ENSP00000229758	ENSP00000230658	ENSP00000234111	ENSP00000241014	ENSP00000242208	ENSP00000242261	ENSP00000243644	ENSP00000243903	ENSP00000243924	ENSP00000244534	ENSP00000244869	ENSP00000246190	ENSP00000247191	ENSP00000247470	ENSP00000249806	ENSP00000251269	ENSP00000252486	ENSP00000252593	ENSP00000252809	ENSP00000253144	ENSP00000253363	ENSP00000254661	ENSP00000254722	ENSP00000255499	ENSP00000256104
GO:0051172	negative regulation of nitrogen compound metabolic process	155	2307	0.0012	ENSP00000014914	ENSP00000052754	ENSP00000201031	ENSP00000209728	ENSP00000217381	ENSP00000218388	ENSP00000222543	ENSP00000223642	ENSP00000229758	ENSP00000230658	ENSP00000241014	ENSP00000242208	ENSP00000242261	ENSP00000243644	ENSP00000243924	ENSP00000244534	ENSP00000244869	ENSP00000247470	ENSP00000252486	ENSP00000252593	ENSP00000254722	ENSP00000255499	ENSP00000256104	ENSP00000256442	ENSP00000257749	ENSP00000260947	ENSP00000261726	ENSP00000262662	ENSP00000262713	ENSP00000263754	ENSP00000264233	ENSP00000264634	ENSP00000265165	ENSP00000272164	ENSP00000272223	ENSP00000280614	ENSP00000281821	ENSP00000282308	ENSP00000282561	ENSP00000283752	ENSP00000284440	ENSP00000285670	ENSP00000287820	ENSP00000288943	ENSP00000295025
GO:0070268	cornification	18	112	0.0012	ENSP00000167586	ENSP00000206765	ENSP00000220420	ENSP00000243924	ENSP00000252244	ENSP00000252252	ENSP00000257189	ENSP00000269576	ENSP00000280904	ENSP00000301653	ENSP00000306461	ENSP00000324870	ENSP00000352785	ENSP00000357746	ENSP00000357751	ENSP00000365198	ENSP00000369129	ENSP00000449404	DSC2	DSG3	DSG4	DSP	KAZN	KRT1	KRT10	KRT14	KRT16	KRT6B	KRT8	PI3	SPINK6	SPRR1A	SPRR1B	SPRR2D	TGM1	TGM5
GO:0045595	regulation of cell differentiation	120	1695	0.0013	ENSP00000207549	ENSP00000225964	ENSP00000228606	ENSP00000230658	ENSP00000242208	ENSP00000242261	ENSP00000244869	ENSP00000252486	ENSP00000252809	ENSP00000254722	ENSP00000259526	ENSP00000260010	ENSP00000260386	ENSP00000261726	ENSP00000262065	ENSP00000263754	ENSP00000264634	ENSP00000265165	ENSP00000265361	ENSP00000271651	ENSP00000272164	ENSP00000272223	ENSP00000276414	ENSP00000278025	ENSP00000278919	ENSP00000280614	ENSP00000281821	ENSP00000282561	ENSP00000283752	ENSP00000285379	ENSP00000286827	ENSP00000287647	ENSP00000287820	ENSP00000294484	ENSP00000296503	ENSP00000297991	ENSP00000298910	ENSP00000301873	ENSP00000303634	ENSP00000306894	ENSP00000307046	ENSP00000309714	ENSP00000313309	ENSP00000315731	ENSP00000316779
GO:0051270	regulation of cellular component movement	72	886	0.0013	ENSP00000052754	ENSP00000212355	ENSP00000216117	ENSP00000218388	ENSP00000223642	ENSP00000225964	ENSP00000231061	ENSP00000242261	ENSP00000243347	ENSP00000244869	ENSP00000247470	ENSP00000252486	ENSP00000252593	ENSP00000252999	ENSP00000254722	ENSP00000259526	ENSP00000261891	ENSP00000262713	ENSP00000264036	ENSP00000264634	ENSP00000264832	ENSP00000265165	ENSP00000265361	ENSP00000276414	ENSP00000278919	ENSP00000280904	ENSP00000283752	ENSP00000286827	ENSP00000287820	ENSP00000299106	ENSP00000301653	ENSP00000313309	ENSP00000313681	ENSP00000316779	ENSP00000316891	ENSP00000317128	ENSP00000317272	ENSP00000324857	ENSP00000337065	ENSP00000341489	ENSP00000343690	ENSP00000345681	ENSP00000351022	ENSP00000353452	ENSP00000353508
GO:0051290	protein heterotetramerization	12	52	0.0013	ENSP00000252244	ENSP00000269576	ENSP00000352252	ENSP00000367034	ENSP00000479106	ENSP00000480826	ENSP00000480960	ENSP00000483283	ENSP00000484095	ENSP00000484638	ENSP00000484658	ENSP00000484841	HIST1H3A	HIST1H3B	HIST1H3C	HIST1H3F	HIST1H3G	HIST1H3I	HIST1H3J	HIST1H4A	HIST1H4C	HIST1H4L	KRT1	KRT10
GO:1901989	positive regulation of cell cycle phase transition	15	81	0.0013	ENSP00000209728	ENSP00000247191	ENSP00000256442	ENSP00000257934	ENSP00000261254	ENSP00000275517	ENSP00000301019	ENSP00000301633	ENSP00000303706	ENSP00000321656	ENSP00000348838	ENSP00000355958	ENSP00000378699	ENSP00000393139	ENSP00000405726	BIRC5	CCNB1	CCND2	CDC25A	CDC25C	CDC45	CDC6	CDC7	CDCA5	CDK1	CDT1	DLGAP5	DTL	ESPL1	UBE2C
GO:0006928	movement of cell or subcellular component	100	1355	0.0014	ENSP00000212355	ENSP00000217381	ENSP00000223642	ENSP00000225964	ENSP00000230658	ENSP00000242261	ENSP00000244709	ENSP00000247191	ENSP00000252999	ENSP00000255448	ENSP00000259526	ENSP00000259711	ENSP00000260363	ENSP00000260731	ENSP00000261891	ENSP00000262713	ENSP00000263181	ENSP00000263798	ENSP00000264634	ENSP00000264712	ENSP00000264775	ENSP00000264832	ENSP00000265036	ENSP00000265077	ENSP00000265148	ENSP00000265165	ENSP00000265191	ENSP00000265361	ENSP00000265748	ENSP00000266254	ENSP00000267814	ENSP00000278919	ENSP00000281821	ENSP00000282561	ENSP00000284440	ENSP00000284878	ENSP00000285039	ENSP00000286827	ENSP00000295709	ENSP00000295981	ENSP00000296370	ENSP00000296503	ENSP00000298910	ENSP00000299106	ENSP00000299736
GO:0006336	DNA replication-independent nucleosome assembly	12	53	0.0015	ENSP00000215980	ENSP00000263382	ENSP00000281453	ENSP00000283006	ENSP00000335463	ENSP00000336868	ENSP00000362018	ENSP00000367034	ENSP00000377007	ENSP00000414109	ENSP00000479106	ENSP00000480960	ASF1B	CASC5	CENPA	CENPH	CENPI	CENPM	CENPN	CENPU	HIST1H4A	HIST1H4C	HIST1H4L	HJURP
GO:0007094	mitotic spindle assembly checkpoint	8	21	0.0015	ENSP00000166345	ENSP00000287598	ENSP00000296509	ENSP00000300093	ENSP00000301633	ENSP00000302530	ENSP00000355922	ENSP00000358813	BIRC5	BUB1	BUB1B	CENPF	MAD2L1	PLK1	TRIP13	TTK
GO:0016477	cell migration	67	812	0.0015	ENSP00000212355	ENSP00000223642	ENSP00000225964	ENSP00000230658	ENSP00000242261	ENSP00000244709	ENSP00000252999	ENSP00000255448	ENSP00000259526	ENSP00000261891	ENSP00000262713	ENSP00000263798	ENSP00000264634	ENSP00000264775	ENSP00000264832	ENSP00000265036	ENSP00000265077	ENSP00000265165	ENSP00000265361	ENSP00000265748	ENSP00000281821	ENSP00000282561	ENSP00000284878	ENSP00000286827	ENSP00000295981	ENSP00000296370	ENSP00000296503	ENSP00000298910	ENSP00000299106	ENSP00000299736	ENSP00000301653	ENSP00000307046	ENSP00000317128	ENSP00000332118	ENSP00000336762	ENSP00000337065	ENSP00000337451	ENSP00000345359	ENSP00000345681	ENSP00000346671	ENSP00000354416	ENSP00000356155	ENSP00000356379	ENSP00000357722	ENSP00000361668
GO:0060968	regulation of gene silencing	17	103	0.0015	ENSP00000262713	ENSP00000287394	ENSP00000287820	ENSP00000333277	ENSP00000352252	ENSP00000367034	ENSP00000405726	ENSP00000466953	ENSP00000479106	ENSP00000479617	ENSP00000480826	ENSP00000480960	ENSP00000483283	ENSP00000484095	ENSP00000484638	ENSP00000484658	ENSP00000484841	AJUBA	ATAD2	CDC45	HIST1H3A	HIST1H3B	HIST1H3C	HIST1H3F	HIST1H3G	HIST1H3I	HIST1H3J	HIST1H4A	HIST1H4C	HIST1H4L	HIST2H3D	PPARG	UHRF1	WTIP
GO:0070542	response to fatty acid	15	82	0.0015	ENSP00000005178	ENSP00000212355	ENSP00000245457	ENSP00000256442	ENSP00000260010	ENSP00000265131	ENSP00000276414	ENSP00000287820	ENSP00000295522	ENSP00000345571	ENSP00000359793	ENSP00000362680	ENSP00000388910	ENSP00000399421	ENSP00000454071	CCNB1	CD36	CLDN1	E2F1	GNRH1	LDLR	NFATC4	PDK4	PPARG	PTGER2	PTGFR	SRC	TGFBR3	TLR2	TNC
GO:0000083	regulation of transcription involved in G1/S transition of mitotic cell cycle	9	29	0.0017	ENSP00000209728	ENSP00000229758	ENSP00000301019	ENSP00000323246	ENSP00000345571	ENSP00000353770	ENSP00000360623	ENSP00000396308	ENSP00000405726	CDC45	CDC6	CDT1	DHFR	E2F1	E2F7	FBXO5	ORC1	RRM2
GO:0030334	regulation of cell migration	63	753	0.0017	ENSP00000052754	ENSP00000216117	ENSP00000218388	ENSP00000223642	ENSP00000225964	ENSP00000231061	ENSP00000243347	ENSP00000247470	ENSP00000252486	ENSP00000252593	ENSP00000252999	ENSP00000254722	ENSP00000259526	ENSP00000261891	ENSP00000262713	ENSP00000264036	ENSP00000264634	ENSP00000264832	ENSP00000265165	ENSP00000265361	ENSP00000276414	ENSP00000283752	ENSP00000286827	ENSP00000287820	ENSP00000299106	ENSP00000301653	ENSP00000313309	ENSP00000313681	ENSP00000316891	ENSP00000317128	ENSP00000317272	ENSP00000324857	ENSP00000337065	ENSP00000341489	ENSP00000343690	ENSP00000345681	ENSP00000351022	ENSP00000353452	ENSP00000354376	ENSP00000354416	ENSP00000356319	ENSP00000357712	ENSP00000360793	ENSP00000361359	ENSP00000361668
GO:0033046	negative regulation of sister chromatid segregation	9	29	0.0017	ENSP00000166345	ENSP00000257934	ENSP00000287598	ENSP00000296509	ENSP00000300093	ENSP00000301633	ENSP00000302530	ENSP00000355922	ENSP00000358813	BIRC5	BUB1	BUB1B	CENPF	ESPL1	MAD2L1	PLK1	TRIP13	TTK
GO:0045087	innate immune response	58	676	0.0017	ENSP00000207549	ENSP00000223642	ENSP00000228606	ENSP00000244709	ENSP00000245185	ENSP00000247470	ENSP00000252244	ENSP00000252593	ENSP00000257570	ENSP00000260010	ENSP00000264350	ENSP00000264634	ENSP00000264832	ENSP00000287820	ENSP00000295025	ENSP00000295522	ENSP00000295927	ENSP00000296503	ENSP00000301653	ENSP00000306565	ENSP00000309749	ENSP00000315130	ENSP00000331288	ENSP00000336762	ENSP00000338345	ENSP00000340243	ENSP00000342278	ENSP00000342513	ENSP00000343129	ENSP00000346671	ENSP00000348924	ENSP00000356399	ENSP00000356505	ENSP00000357153	ENSP00000357712	ENSP00000357722	ENSP00000359339	ENSP00000360869	ENSP00000360891	ENSP00000361359	ENSP00000362680	ENSP00000364907	ENSP00000366563	ENSP00000366962	ENSP00000368699
GO:0051130	positive regulation of cellular component organization	86	1128	0.0017	ENSP00000052754	ENSP00000201647	ENSP00000207549	ENSP00000216446	ENSP00000220676	ENSP00000230658	ENSP00000242261	ENSP00000244573	ENSP00000244869	ENSP00000247191	ENSP00000247470	ENSP00000252486	ENSP00000252809	ENSP00000254722	ENSP00000256442	ENSP00000257934	ENSP00000260386	ENSP00000261726	ENSP00000262713	ENSP00000264634	ENSP00000264832	ENSP00000265748	ENSP00000270861	ENSP00000274364	ENSP00000275517	ENSP00000278919	ENSP00000281821	ENSP00000286827	ENSP00000287820	ENSP00000295522	ENSP00000295927	ENSP00000296484	ENSP00000298910	ENSP00000301019	ENSP00000301633	ENSP00000303634	ENSP00000304440	ENSP00000305480	ENSP00000309714	ENSP00000313309	ENSP00000313950	ENSP00000315130	ENSP00000316779	ENSP00000316891	ENSP00000317128
GO:0002376	immune system process	157	2370	0.0018	ENSP00000002165	ENSP00000004531	ENSP00000169298	ENSP00000207549	ENSP00000212355	ENSP00000216117	ENSP00000223642	ENSP00000225964	ENSP00000228280	ENSP00000228606	ENSP00000233954	ENSP00000242208	ENSP00000243347	ENSP00000243924	ENSP00000244709	ENSP00000245185	ENSP00000246115	ENSP00000247470	ENSP00000252244	ENSP00000252593	ENSP00000257570	ENSP00000260010	ENSP00000260363	ENSP00000260731	ENSP00000261891	ENSP00000263056	ENSP00000263181	ENSP00000263379	ENSP00000263798	ENSP00000264233	ENSP00000264350	ENSP00000264634	ENSP00000264712	ENSP00000264832	ENSP00000265148	ENSP00000265165	ENSP00000265276	ENSP00000265361	ENSP00000265748	ENSP00000267205	ENSP00000274364	ENSP00000283752	ENSP00000284878	ENSP00000287820	ENSP00000288207
GO:0006631	fatty acid metabolic process	32	294	0.0018	ENSP00000262430	ENSP00000262462	ENSP00000263093	ENSP00000265052	ENSP00000265276	ENSP00000278840	ENSP00000287820	ENSP00000296522	ENSP00000307697	ENSP00000314649	ENSP00000315013	ENSP00000317842	ENSP00000322229	ENSP00000327323	ENSP00000338345	ENSP00000348429	ENSP00000356015	ENSP00000359956	ENSP00000360247	ENSP00000361151	ENSP00000361668	ENSP00000362354	ENSP00000362525	ENSP00000367462	ENSP00000368079	ENSP00000371517	ENSP00000380442	ENSP00000385763	ENSP00000401831	ENSP00000418960	ENSP00000448998	ENSP00000472546	ACAT2	ACOX2	ACSF2	ACSL5	ALDH5A1	AMACR	BRCA1	CEL	CES2	CRAT	CYP2J2	CYP4F12	CYP4V2
GO:0007127	meiosis I	17	106	0.0018	ENSP00000166345	ENSP00000229758	ENSP00000240488	ENSP00000257934	ENSP00000259008	ENSP00000287647	ENSP00000300093	ENSP00000318884	ENSP00000347649	ENSP00000364976	ENSP00000369497	ENSP00000372088	ENSP00000376952	ENSP00000377384	ENSP00000411532	ENSP00000429089	ENSP00000451974	BRCA2	BRIP1	CCNE2	CKS2	EME1	ESPL1	FANCD2	FBXO5	FMN2	LEPREL4	MND1	PLK1	PSMC3IP	RAD51	TOP2A	TRIP13	XRCC3
GO:0045859	regulation of protein kinase activity	65	788	0.0018	ENSP00000014914	ENSP00000052754	ENSP00000209728	ENSP00000223642	ENSP00000241014	ENSP00000244869	ENSP00000247470	ENSP00000252486	ENSP00000252809	ENSP00000256104	ENSP00000256442	ENSP00000261254	ENSP00000262065	ENSP00000262300	ENSP00000262662	ENSP00000262713	ENSP00000263056	ENSP00000263754	ENSP00000264350	ENSP00000264634	ENSP00000265148	ENSP00000281821	ENSP00000283752	ENSP00000284440	ENSP00000286827	ENSP00000288943	ENSP00000298910	ENSP00000300093	ENSP00000303634	ENSP00000303706	ENSP00000311083	ENSP00000312995	ENSP00000315130	ENSP00000321656	ENSP00000332013	ENSP00000335357	ENSP00000336762	ENSP00000338345	ENSP00000346671	ENSP00000347232	ENSP00000354451	ENSP00000356319	ENSP00000358925	ENSP00000360431	ENSP00000361359
GO:0051347	positive regulation of transferase activity	55	630	0.0018	ENSP00000055077	ENSP00000209728	ENSP00000217182	ENSP00000223642	ENSP00000244869	ENSP00000252809	ENSP00000256442	ENSP00000261254	ENSP00000262065	ENSP00000262713	ENSP00000263056	ENSP00000264552	ENSP00000264634	ENSP00000265148	ENSP00000268042	ENSP00000281821	ENSP00000286827	ENSP00000298910	ENSP00000300093	ENSP00000303634	ENSP00000304895	ENSP00000311083	ENSP00000312995	ENSP00000313950	ENSP00000315130	ENSP00000322180	ENSP00000336762	ENSP00000338345	ENSP00000339824	ENSP00000346671	ENSP00000348838	ENSP00000354451	ENSP00000355966	ENSP00000356319	ENSP00000358925	ENSP00000360431	ENSP00000361359	ENSP00000361540	ENSP00000362680	ENSP00000364907	ENSP00000364976	ENSP00000368104	ENSP00000369411	ENSP00000371067	ENSP00000376865
GO:1901988	negative regulation of cell cycle phase transition	23	177	0.0019	ENSP00000166345	ENSP00000256442	ENSP00000268138	ENSP00000287598	ENSP00000296509	ENSP00000300093	ENSP00000301633	ENSP00000302530	ENSP00000310842	ENSP00000312995	ENSP00000313950	ENSP00000321656	ENSP00000323246	ENSP00000345571	ENSP00000347232	ENSP00000355922	ENSP00000355958	ENSP00000358813	ENSP00000371420	ENSP00000378699	ENSP00000388648	ENSP00000415430	ENSP00000418960	AURKB	BIRC5	BLM	BRCA1	BUB1	BUB1B	CCNB1	CDC25C	CDK1	CENPF	CHEK1	CLSPN	DTL	E2F1	E2F7	FANCI	GPNMB	GTSE1	MAD2L1	PLK1	TICRR	TRIP13
GO:1901992	positive regulation of mitotic cell cycle phase transition	13	65	0.0019	ENSP00000209728	ENSP00000247191	ENSP00000256442	ENSP00000257934	ENSP00000261254	ENSP00000275517	ENSP00000301019	ENSP00000301633	ENSP00000348838	ENSP00000355958	ENSP00000378699	ENSP00000393139	ENSP00000405726	BIRC5	CCNB1	CCND2	CDC45	CDC6	CDC7	CDCA5	CDK1	CDT1	DLGAP5	DTL	ESPL1	UBE2C
GO:0010951	negative regulation of endopeptidase activity	28	242	0.002	ENSP00000218388	ENSP00000222543	ENSP00000223642	ENSP00000243924	ENSP00000252593	ENSP00000254722	ENSP00000265165	ENSP00000272164	ENSP00000283752	ENSP00000299698	ENSP00000301633	ENSP00000316779	ENSP00000324870	ENSP00000332371	ENSP00000333203	ENSP00000338345	ENSP00000341584	ENSP00000342513	ENSP00000343445	ENSP00000345395	ENSP00000349324	ENSP00000362680	ENSP00000378401	ENSP00000381101	ENSP00000381448	ENSP00000401645	ENSP00000416066	ENSP00000433560	A2ML1	BIN1	BIRC5	BST2	C5	COL7A1	CRYAB	CST3	IFI6	LEF1	PAPLN	PI3	SERPINA1	SERPINA5	SERPINB13	SERPINB2	SERPINB3
GO:0014070	response to organic cyclic compound	70	873	0.002	ENSP00000219271	ENSP00000221891	ENSP00000225964	ENSP00000228606	ENSP00000230658	ENSP00000231061	ENSP00000242208	ENSP00000245457	ENSP00000254722	ENSP00000256442	ENSP00000260010	ENSP00000261769	ENSP00000262494	ENSP00000263181	ENSP00000264775	ENSP00000264832	ENSP00000265131	ENSP00000265165	ENSP00000274026	ENSP00000274192	ENSP00000276414	ENSP00000282561	ENSP00000285379	ENSP00000286827	ENSP00000287820	ENSP00000295522	ENSP00000295666	ENSP00000296503	ENSP00000296522	ENSP00000297991	ENSP00000298910	ENSP00000302564	ENSP00000303634	ENSP00000316786	ENSP00000321962	ENSP00000331288	ENSP00000338345	ENSP00000340691	ENSP00000344741	ENSP00000345826	ENSP00000347232	ENSP00000359339	ENSP00000359478	ENSP00000359793	ENSP00000360869
GO:0038111	interleukin-7-mediated signaling pathway	9	30	0.002	ENSP00000304895	ENSP00000333277	ENSP00000352252	ENSP00000480826	ENSP00000483283	ENSP00000484095	ENSP00000484638	ENSP00000484658	ENSP00000484841	HIST1H3A	HIST1H3B	HIST1H3C	HIST1H3F	HIST1H3G	HIST1H3I	HIST1H3J	HIST2H3D	IRS1
GO:0098742	cell-cell adhesion via plasma-membrane adhesion molecules	27	230	0.0021	ENSP00000194155	ENSP00000222374	ENSP00000231134	ENSP00000246186	ENSP00000257189	ENSP00000261769	ENSP00000262713	ENSP00000263207	ENSP00000264832	ENSP00000280904	ENSP00000284878	ENSP00000287008	ENSP00000295522	ENSP00000352785	ENSP00000367292	ENSP00000376048	ENSP00000380517	ENSP00000403954	ENSP00000409544	ENSP00000425093	ENSP00000430024	ENSP00000433378	ENSP00000435300	ENSP00000441802	ENSP00000462701	ENSP00000475068	ENSP00000478258	AJUBA	ARVCF	CADM4	CDH1	CDH18	CDH24	CDH8	CLDN1	CLDN4	CXADR	DSC2	DSG3	DSG4	FLRT3	ICAM1	MAG	MMP24	PCDH1
GO:0097327	response to antineoplastic agent	15	87	0.0023	ENSP00000216117	ENSP00000254722	ENSP00000261769	ENSP00000264832	ENSP00000274192	ENSP00000295522	ENSP00000321962	ENSP00000340691	ENSP00000347232	ENSP00000359478	ENSP00000372088	ENSP00000385763	ENSP00000396308	ENSP00000418960	ENSP00000428205	ABCC2	BLM	BRCA1	CDH1	CLDN1	DHFR	EIF4EBP1	FBXO32	FIBIN	HMOX1	ICAM1	PTGR1	RAD51	SERPINF1	SRD5A1
GO:0008219	cell death	82	1080	0.0026	ENSP00000167586	ENSP00000206765	ENSP00000216117	ENSP00000220420	ENSP00000221891	ENSP00000242208	ENSP00000242465	ENSP00000243924	ENSP00000247470	ENSP00000252244	ENSP00000252252	ENSP00000257189	ENSP00000257934	ENSP00000260010	ENSP00000261464	ENSP00000261891	ENSP00000265056	ENSP00000265165	ENSP00000269576	ENSP00000270221	ENSP00000273153	ENSP00000280904	ENSP00000282561	ENSP00000286827	ENSP00000287598	ENSP00000296503	ENSP00000298048	ENSP00000298910	ENSP00000301633	ENSP00000301653	ENSP00000302530	ENSP00000302564	ENSP00000306461	ENSP00000306968	ENSP00000308351	ENSP00000313171	ENSP00000315130	ENSP00000316628	ENSP00000324870	ENSP00000327758	ENSP00000331288	ENSP00000333640	ENSP00000337731	ENSP00000338345	ENSP00000339824
GO:0034502	protein localization to chromosome	12	58	0.0026	ENSP00000287598	ENSP00000300093	ENSP00000306999	ENSP00000313950	ENSP00000325290	ENSP00000330074	ENSP00000335463	ENSP00000336868	ENSP00000358813	ENSP00000362352	ENSP00000369497	ENSP00000378699	AURKB	BRCA2	BUB1B	CASC5	CDK1	CENPA	ESCO2	GSG2	H2AFY2	HIST1H1B	PLK1	TTK
GO:0043549	regulation of kinase activity	68	849	0.0026	ENSP00000014914	ENSP00000052754	ENSP00000209728	ENSP00000217182	ENSP00000223642	ENSP00000241014	ENSP00000244869	ENSP00000247470	ENSP00000252486	ENSP00000252809	ENSP00000256104	ENSP00000256442	ENSP00000261254	ENSP00000262065	ENSP00000262300	ENSP00000262662	ENSP00000262713	ENSP00000263056	ENSP00000263754	ENSP00000264350	ENSP00000264634	ENSP00000265148	ENSP00000281821	ENSP00000283752	ENSP00000284440	ENSP00000286827	ENSP00000288943	ENSP00000298910	ENSP00000300093	ENSP00000303634	ENSP00000303706	ENSP00000304895	ENSP00000311083	ENSP00000312995	ENSP00000315130	ENSP00000321656	ENSP00000332013	ENSP00000335357	ENSP00000336762	ENSP00000338345	ENSP00000339824	ENSP00000346671	ENSP00000347232	ENSP00000354451	ENSP00000356319
GO:0045652	regulation of megakaryocyte differentiation	14	78	0.0026	ENSP00000263754	ENSP00000296503	ENSP00000333277	ENSP00000345681	ENSP00000352252	ENSP00000367034	ENSP00000479106	ENSP00000480826	ENSP00000480960	ENSP00000483283	ENSP00000484095	ENSP00000484638	ENSP00000484658	ENSP00000484841	GATA2	HIST1H3A	HIST1H3B	HIST1H3C	HIST1H3F	HIST1H3G	HIST1H3I	HIST1H3J	HIST1H4A	HIST1H4C	HIST1H4L	HIST2H3D	HMGB2	KAT2B
GO:0051383	kinetochore organization	7	17	0.0026	ENSP00000261597	ENSP00000265148	ENSP00000283006	ENSP00000301019	ENSP00000336868	ENSP00000355922	ENSP00000377007	CDT1	CENPA	CENPE	CENPF	CENPH	CENPN	NDC80
GO:0060964	regulation of gene silencing by miRNA	14	78	0.0026	ENSP00000262713	ENSP00000287820	ENSP00000333277	ENSP00000352252	ENSP00000367034	ENSP00000466953	ENSP00000479106	ENSP00000480826	ENSP00000480960	ENSP00000483283	ENSP00000484095	ENSP00000484638	ENSP00000484658	ENSP00000484841	AJUBA	HIST1H3A	HIST1H3B	HIST1H3C	HIST1H3F	HIST1H3G	HIST1H3I	HIST1H3J	HIST1H4A	HIST1H4C	HIST1H4L	HIST2H3D	PPARG	WTIP
GO:0006952	defense response	91	1234	0.0027	ENSP00000004531	ENSP00000207549	ENSP00000216117	ENSP00000218388	ENSP00000223642	ENSP00000228606	ENSP00000242208	ENSP00000243347	ENSP00000244709	ENSP00000245185	ENSP00000247470	ENSP00000252244	ENSP00000252593	ENSP00000257570	ENSP00000260010	ENSP00000263379	ENSP00000264350	ENSP00000264634	ENSP00000264832	ENSP00000265052	ENSP00000265276	ENSP00000282561	ENSP00000284878	ENSP00000287820	ENSP00000295025	ENSP00000295522	ENSP00000295927	ENSP00000295981	ENSP00000296503	ENSP00000299106	ENSP00000301653	ENSP00000306565	ENSP00000309749	ENSP00000313681	ENSP00000315130	ENSP00000325663	ENSP00000331288	ENSP00000336762	ENSP00000338345	ENSP00000340243	ENSP00000342278	ENSP00000342513	ENSP00000343129	ENSP00000346671	ENSP00000348924
GO:0065009	regulation of molecular function	207	3322	0.0027	ENSP00000014914	ENSP00000052754	ENSP00000055077	ENSP00000209728	ENSP00000212355	ENSP00000216117	ENSP00000217182	ENSP00000218388	ENSP00000219271	ENSP00000222543	ENSP00000222792	ENSP00000223642	ENSP00000228280	ENSP00000228606	ENSP00000229758	ENSP00000230658	ENSP00000240423	ENSP00000241014	ENSP00000242208	ENSP00000242261	ENSP00000243924	ENSP00000244869	ENSP00000245796	ENSP00000246115	ENSP00000246186	ENSP00000247470	ENSP00000252486	ENSP00000252593	ENSP00000252809	ENSP00000254722	ENSP00000256104	ENSP00000256442	ENSP00000256969	ENSP00000259526	ENSP00000260010	ENSP00000261254	ENSP00000261464	ENSP00000261879	ENSP00000262065	ENSP00000262300	ENSP00000262494	ENSP00000262662	ENSP00000262713	ENSP00000263056	ENSP00000263754
GO:0051704	multi-organism process	147	2222	0.003	ENSP00000002165	ENSP00000005995	ENSP00000052754	ENSP00000166345	ENSP00000206423	ENSP00000207549	ENSP00000219070	ENSP00000228606	ENSP00000229758	ENSP00000231061	ENSP00000234111	ENSP00000240423	ENSP00000243347	ENSP00000243924	ENSP00000244573	ENSP00000244869	ENSP00000245457	ENSP00000247470	ENSP00000252486	ENSP00000252593	ENSP00000255448	ENSP00000256442	ENSP00000257570	ENSP00000259008	ENSP00000260010	ENSP00000261769	ENSP00000263181	ENSP00000263379	ENSP00000263382	ENSP00000263754	ENSP00000263798	ENSP00000264350	ENSP00000264634	ENSP00000264775	ENSP00000264832	ENSP00000265165	ENSP00000265191	ENSP00000265276	ENSP00000266254	ENSP00000274026	ENSP00000276414	ENSP00000278025	ENSP00000280614	ENSP00000281453	ENSP00000282561
GO:2000145	regulation of cell motility	65	807	0.003	ENSP00000052754	ENSP00000216117	ENSP00000218388	ENSP00000223642	ENSP00000225964	ENSP00000231061	ENSP00000242261	ENSP00000243347	ENSP00000244869	ENSP00000247470	ENSP00000252486	ENSP00000252593	ENSP00000252999	ENSP00000254722	ENSP00000259526	ENSP00000261891	ENSP00000262713	ENSP00000264036	ENSP00000264634	ENSP00000264832	ENSP00000265165	ENSP00000265361	ENSP00000276414	ENSP00000283752	ENSP00000286827	ENSP00000287820	ENSP00000299106	ENSP00000301653	ENSP00000313309	ENSP00000313681	ENSP00000316891	ENSP00000317128	ENSP00000317272	ENSP00000324857	ENSP00000337065	ENSP00000341489	ENSP00000343690	ENSP00000345681	ENSP00000351022	ENSP00000353452	ENSP00000354376	ENSP00000354416	ENSP00000356319	ENSP00000357712	ENSP00000360793
GO:1901991	negative regulation of mitotic cell cycle phase transition	21	160	0.0031	ENSP00000166345	ENSP00000256442	ENSP00000268138	ENSP00000287598	ENSP00000296509	ENSP00000300093	ENSP00000301633	ENSP00000302530	ENSP00000310842	ENSP00000312995	ENSP00000313950	ENSP00000321656	ENSP00000323246	ENSP00000345571	ENSP00000347232	ENSP00000355922	ENSP00000358813	ENSP00000371420	ENSP00000378699	ENSP00000415430	ENSP00000418960	AURKB	BIRC5	BLM	BRCA1	BUB1	BUB1B	CCNB1	CDC25C	CDK1	CENPF	CLSPN	E2F1	E2F7	FANCI	GPNMB	GTSE1	MAD2L1	PLK1	TICRR	TRIP13	TTK
GO:0071459	protein localization to chromosome, centromeric region	7	18	0.0032	ENSP00000287598	ENSP00000313950	ENSP00000325290	ENSP00000335463	ENSP00000336868	ENSP00000358813	ENSP00000378699	AURKB	BUB1B	CASC5	CDK1	CENPA	GSG2	TTK
GO:0012501	programmed cell death	79	1042	0.0034	ENSP00000167586	ENSP00000206765	ENSP00000216117	ENSP00000220420	ENSP00000221891	ENSP00000242208	ENSP00000242465	ENSP00000243924	ENSP00000247470	ENSP00000252244	ENSP00000252252	ENSP00000257189	ENSP00000257934	ENSP00000260010	ENSP00000261464	ENSP00000261891	ENSP00000265056	ENSP00000265165	ENSP00000269576	ENSP00000273153	ENSP00000280904	ENSP00000282561	ENSP00000286827	ENSP00000287598	ENSP00000296503	ENSP00000298048	ENSP00000301633	ENSP00000301653	ENSP00000302530	ENSP00000302564	ENSP00000306461	ENSP00000306968	ENSP00000308351	ENSP00000313171	ENSP00000315130	ENSP00000316628	ENSP00000324870	ENSP00000327758	ENSP00000331288	ENSP00000333640	ENSP00000337731	ENSP00000338345	ENSP00000339824	ENSP00000340578	ENSP00000342513
GO:0051272	positive regulation of cellular component movement	44	482	0.0034	ENSP00000216117	ENSP00000225964	ENSP00000231061	ENSP00000242261	ENSP00000243347	ENSP00000247470	ENSP00000261891	ENSP00000264036	ENSP00000264634	ENSP00000264832	ENSP00000265165	ENSP00000265361	ENSP00000278919	ENSP00000283752	ENSP00000286827	ENSP00000313681	ENSP00000317272	ENSP00000324857	ENSP00000337065	ENSP00000341489	ENSP00000345681	ENSP00000353452	ENSP00000353508	ENSP00000354376	ENSP00000357712	ENSP00000360793	ENSP00000361359	ENSP00000361668	ENSP00000361850	ENSP00000362680	ENSP00000366563	ENSP00000367173	ENSP00000367638	ENSP00000368104	ENSP00000371067	ENSP00000371420	ENSP00000371936	ENSP00000376865	ENSP00000379110	ENSP00000408617	ENSP00000415430	ENSP00000474412	ENSP00000480322	ENSP00000482581	ARHGEF39
GO:0051346	negative regulation of hydrolase activity	41	438	0.0035	ENSP00000218388	ENSP00000222543	ENSP00000223642	ENSP00000243924	ENSP00000252593	ENSP00000254722	ENSP00000262300	ENSP00000265056	ENSP00000265165	ENSP00000272164	ENSP00000274364	ENSP00000283243	ENSP00000283752	ENSP00000295927	ENSP00000298910	ENSP00000299698	ENSP00000301455	ENSP00000301633	ENSP00000316779	ENSP00000324870	ENSP00000332371	ENSP00000333203	ENSP00000335463	ENSP00000338345	ENSP00000341584	ENSP00000342513	ENSP00000343445	ENSP00000345395	ENSP00000347170	ENSP00000349324	ENSP00000353508	ENSP00000360869	ENSP00000362680	ENSP00000378401	ENSP00000381101	ENSP00000381448	ENSP00000401645	ENSP00000416066	ENSP00000424497	ENSP00000433560	ENSP00000471242	A2ML1	ANGPTL4	BIN1	BIRC5
GO:0044255	cellular lipid metabolic process	73	946	0.0037	ENSP00000228280	ENSP00000244869	ENSP00000249806	ENSP00000251363	ENSP00000252486	ENSP00000256104	ENSP00000262430	ENSP00000262462	ENSP00000262713	ENSP00000263093	ENSP00000263265	ENSP00000264005	ENSP00000264775	ENSP00000265052	ENSP00000265276	ENSP00000269159	ENSP00000274192	ENSP00000278840	ENSP00000287820	ENSP00000296522	ENSP00000303634	ENSP00000304895	ENSP00000307046	ENSP00000307697	ENSP00000313681	ENSP00000314649	ENSP00000315013	ENSP00000315386	ENSP00000317257	ENSP00000317272	ENSP00000317842	ENSP00000320337	ENSP00000322229	ENSP00000327323	ENSP00000332049	ENSP00000336762	ENSP00000338345	ENSP00000339824	ENSP00000340243	ENSP00000344741	ENSP00000346671	ENSP00000348429	ENSP00000349687	ENSP00000352584	ENSP00000356015
GO:0071396	cellular response to lipid	44	486	0.0039	ENSP00000005178	ENSP00000225964	ENSP00000230658	ENSP00000242208	ENSP00000245457	ENSP00000247470	ENSP00000254722	ENSP00000256442	ENSP00000260010	ENSP00000263181	ENSP00000264634	ENSP00000264775	ENSP00000264832	ENSP00000265131	ENSP00000265165	ENSP00000272164	ENSP00000272223	ENSP00000274026	ENSP00000274192	ENSP00000287820	ENSP00000295522	ENSP00000296503	ENSP00000303634	ENSP00000337451	ENSP00000340691	ENSP00000344741	ENSP00000345571	ENSP00000345826	ENSP00000359478	ENSP00000359793	ENSP00000361066	ENSP00000361359	ENSP00000362680	ENSP00000368682	ENSP00000371067	ENSP00000378332	ENSP00000378803	ENSP00000388910	ENSP00000399421	ENSP00000418960	ENSP00000428205	ENSP00000449960	ENSP00000454071	ENSP00000474412	ABCC2
GO:0051094	positive regulation of developmental process	93	1286	0.004	ENSP00000052754	ENSP00000207549	ENSP00000212355	ENSP00000216117	ENSP00000223642	ENSP00000225964	ENSP00000228606	ENSP00000230658	ENSP00000242208	ENSP00000242261	ENSP00000252486	ENSP00000252809	ENSP00000254722	ENSP00000256442	ENSP00000260010	ENSP00000260386	ENSP00000261726	ENSP00000262065	ENSP00000264634	ENSP00000265165	ENSP00000265276	ENSP00000265361	ENSP00000269576	ENSP00000272164	ENSP00000272223	ENSP00000278919	ENSP00000280614	ENSP00000281821	ENSP00000282561	ENSP00000283752	ENSP00000285379	ENSP00000286827	ENSP00000287820	ENSP00000296503	ENSP00000301455	ENSP00000301873	ENSP00000303634	ENSP00000306894	ENSP00000309714	ENSP00000313171	ENSP00000313681	ENSP00000315731	ENSP00000316779	ENSP00000316861	ENSP00000317128
GO:0009615	response to virus	29	270	0.0041	ENSP00000207549	ENSP00000234111	ENSP00000247470	ENSP00000252593	ENSP00000255448	ENSP00000257570	ENSP00000264350	ENSP00000265276	ENSP00000284878	ENSP00000302564	ENSP00000306565	ENSP00000309749	ENSP00000315130	ENSP00000331288	ENSP00000340243	ENSP00000342278	ENSP00000359339	ENSP00000360869	ENSP00000360891	ENSP00000361359	ENSP00000362680	ENSP00000368699	ENSP00000374443	ENSP00000382058	ENSP00000382707	ENSP00000386884	ENSP00000401980	ENSP00000474412	ENSP00000484689	APOBEC3F	BCL2L1	BST2	CCL5	CD40	CLU	CXADR	CXCR4	DCLK1	GPAM	HERC5	IFIT1	IFIT2	IFITM2	IFITM3	ISG15
GO:0043044	ATP-dependent chromatin remodeling	12	62	0.0041	ENSP00000215980	ENSP00000281453	ENSP00000283006	ENSP00000335463	ENSP00000336868	ENSP00000360162	ENSP00000362018	ENSP00000367034	ENSP00000377007	ENSP00000414109	ENSP00000479106	ENSP00000480960	CASC5	CENPA	CENPH	CENPI	CENPM	CENPN	CENPU	HIST1H4A	HIST1H4C	HIST1H4L	HJURP	SMARCA1
GO:0048583	regulation of response to stimulus	235	3882	0.0041	ENSP00000004531	ENSP00000014914	ENSP00000052754	ENSP00000201647	ENSP00000207549	ENSP00000212355	ENSP00000216117	ENSP00000218388	ENSP00000219070	ENSP00000221891	ENSP00000221980	ENSP00000222792	ENSP00000223642	ENSP00000225964	ENSP00000228280	ENSP00000228606	ENSP00000228843	ENSP00000230658	ENSP00000233954	ENSP00000241014	ENSP00000242208	ENSP00000242261	ENSP00000243347	ENSP00000244709	ENSP00000244869	ENSP00000245796	ENSP00000247470	ENSP00000252244	ENSP00000252486	ENSP00000252593	ENSP00000252809	ENSP00000254661	ENSP00000254722	ENSP00000256104	ENSP00000256969	ENSP00000257770	ENSP00000259526	ENSP00000260010	ENSP00000261464	ENSP00000261726	ENSP00000261891	ENSP00000262713	ENSP00000263056	ENSP00000263379	ENSP00000263409
GO:0065008	regulation of biological quality	218	3559	0.0041	ENSP00000004531	ENSP00000005178	ENSP00000052754	ENSP00000055077	ENSP00000212355	ENSP00000216117	ENSP00000217381	ENSP00000220676	ENSP00000222543	ENSP00000225964	ENSP00000228606	ENSP00000230658	ENSP00000242208	ENSP00000242465	ENSP00000245185	ENSP00000246115	ENSP00000247470	ENSP00000249806	ENSP00000252244	ENSP00000252486	ENSP00000254722	ENSP00000255499	ENSP00000256104	ENSP00000256969	ENSP00000259526	ENSP00000260010	ENSP00000260386	ENSP00000260947	ENSP00000261726	ENSP00000263798	ENSP00000264005	ENSP00000264552	ENSP00000264634	ENSP00000264832	ENSP00000265276	ENSP00000271651	ENSP00000272462	ENSP00000273063	ENSP00000274192	ENSP00000274364	ENSP00000280614	ENSP00000280904	ENSP00000281821	ENSP00000282561	ENSP00000284878
GO:0070507	regulation of microtubule cytoskeleton organization	22	177	0.0041	ENSP00000260731	ENSP00000263181	ENSP00000263754	ENSP00000270861	ENSP00000285116	ENSP00000296484	ENSP00000300093	ENSP00000317272	ENSP00000319417	ENSP00000323300	ENSP00000326550	ENSP00000327832	ENSP00000337451	ENSP00000338345	ENSP00000353508	ENSP00000355966	ENSP00000358925	ENSP00000380256	ENSP00000381007	ENSP00000388648	ENSP00000418960	ENSP00000451974	ATAT1	BRCA1	CCNF	CHEK1	EPHA3	KAT2B	KIF11	KIF18A	MAP2	MET	NAV3	NEK2	PLK1	PLK4	POC1A	PSRC1	SKA1	SKA3	SNCA	SPAG5	TACC3	XRCC3
GO:0031145	anaphase-promoting complex-dependent catabolic process	9	35	0.0045	ENSP00000256442	ENSP00000264552	ENSP00000287598	ENSP00000296509	ENSP00000300093	ENSP00000313950	ENSP00000348838	ENSP00000361540	ENSP00000378699	AURKB	BUB1B	CCNB1	CDC20	CDK1	MAD2L1	PLK1	UBE2C	UBE2S
GO:0033260	nuclear DNA replication	9	35	0.0045	ENSP00000055077	ENSP00000253462	ENSP00000301019	ENSP00000305480	ENSP00000313171	ENSP00000369411	ENSP00000369497	ENSP00000372088	ENSP00000405726	ATAD5	BRCA2	CDC45	CDT1	FEN1	GINS2	RAD51	RFC2	RFC3
GO:0006629	lipid metabolic process	87	1192	0.0048	ENSP00000228280	ENSP00000228606	ENSP00000244869	ENSP00000249806	ENSP00000251363	ENSP00000252486	ENSP00000256104	ENSP00000262430	ENSP00000262462	ENSP00000262713	ENSP00000263093	ENSP00000263265	ENSP00000264005	ENSP00000264775	ENSP00000265052	ENSP00000265276	ENSP00000269159	ENSP00000274192	ENSP00000275016	ENSP00000278840	ENSP00000287820	ENSP00000294484	ENSP00000296522	ENSP00000303634	ENSP00000304895	ENSP00000307046	ENSP00000307697	ENSP00000308770	ENSP00000313681	ENSP00000314649	ENSP00000315013	ENSP00000315130	ENSP00000315386	ENSP00000316649	ENSP00000316786	ENSP00000317257	ENSP00000317272	ENSP00000317842	ENSP00000320337	ENSP00000322229	ENSP00000327323	ENSP00000332049	ENSP00000336762	ENSP00000338345	ENSP00000339824
GO:0008608	attachment of spindle microtubules to kinetochore	7	20	0.005	ENSP00000261597	ENSP00000263753	ENSP00000265148	ENSP00000301019	ENSP00000313950	ENSP00000335463	ENSP00000361298	AURKB	CASC5	CDT1	CENPE	KIF2C	NDC80	SGOL1
GO:0071398	cellular response to fatty acid	11	54	0.005	ENSP00000005178	ENSP00000245457	ENSP00000256442	ENSP00000265131	ENSP00000287820	ENSP00000295522	ENSP00000345571	ENSP00000359793	ENSP00000362680	ENSP00000388910	ENSP00000454071	CCNB1	CLDN1	E2F1	LDLR	NFATC4	PDK4	PPARG	PTGER2	PTGFR	SRC	TNC
GO:0051607	defense response to virus	22	181	0.0052	ENSP00000207549	ENSP00000247470	ENSP00000252593	ENSP00000257570	ENSP00000264350	ENSP00000265276	ENSP00000284878	ENSP00000306565	ENSP00000309749	ENSP00000331288	ENSP00000340243	ENSP00000342278	ENSP00000359339	ENSP00000360869	ENSP00000360891	ENSP00000361359	ENSP00000368699	ENSP00000374443	ENSP00000382058	ENSP00000382707	ENSP00000401980	ENSP00000484689	APOBEC3F	BST2	CD40	CXADR	GPAM	HERC5	IFIT1	IFIT2	IFITM2	IFITM3	ISG15	ISG20	LYST	MAVS	MB21D1	OAS2	OASL	POLR3G	PYCARD	SERINC3	TMEM173	UNC13D
GO:0007143	female meiotic nuclear division	8	28	0.0055	ENSP00000166345	ENSP00000229758	ENSP00000240423	ENSP00000244869	ENSP00000300093	ENSP00000318884	ENSP00000358813	ENSP00000411532	EREG	FBXO5	FMN2	NCAPH	PLK1	TOP2A	TRIP13	TTK
GO:0032101	regulation of response to external stimulus	59	732	0.0055	ENSP00000004531	ENSP00000223642	ENSP00000228606	ENSP00000230658	ENSP00000233954	ENSP00000243347	ENSP00000252244	ENSP00000252486	ENSP00000254722	ENSP00000256104	ENSP00000256969	ENSP00000257770	ENSP00000259526	ENSP00000260010	ENSP00000261891	ENSP00000263798	ENSP00000264350	ENSP00000264634	ENSP00000265052	ENSP00000281821	ENSP00000282561	ENSP00000286827	ENSP00000287647	ENSP00000287820	ENSP00000295981	ENSP00000298910	ENSP00000299106	ENSP00000309749	ENSP00000315130	ENSP00000315731	ENSP00000317272	ENSP00000331288	ENSP00000337065	ENSP00000338345	ENSP00000349932	ENSP00000355354	ENSP00000356399	ENSP00000357712	ENSP00000357722	ENSP00000359339	ENSP00000360869	ENSP00000361668	ENSP00000361850	ENSP00000364907	ENSP00000366307
GO:0060337	type I interferon signaling pathway	12	65	0.0057	ENSP00000252593	ENSP00000257570	ENSP00000306565	ENSP00000342278	ENSP00000342513	ENSP00000360869	ENSP00000360891	ENSP00000368699	ENSP00000382707	ENSP00000395590	ENSP00000399168	ENSP00000484689	BST2	HLA-B	IFI35	IFI6	IFIT1	IFIT2	IFITM2	IFITM3	ISG15	ISG20	OAS2	OASL
GO:0040012	regulation of locomotion	68	881	0.0058	ENSP00000052754	ENSP00000216117	ENSP00000218388	ENSP00000223642	ENSP00000225964	ENSP00000231061	ENSP00000242261	ENSP00000243347	ENSP00000244869	ENSP00000247470	ENSP00000252486	ENSP00000252593	ENSP00000252999	ENSP00000254722	ENSP00000259526	ENSP00000261891	ENSP00000262713	ENSP00000264036	ENSP00000264634	ENSP00000264832	ENSP00000265165	ENSP00000265361	ENSP00000276414	ENSP00000283752	ENSP00000286827	ENSP00000287820	ENSP00000298910	ENSP00000299106	ENSP00000301653	ENSP00000313309	ENSP00000313681	ENSP00000316891	ENSP00000317128	ENSP00000317272	ENSP00000324857	ENSP00000337065	ENSP00000338345	ENSP00000341489	ENSP00000343690	ENSP00000345681	ENSP00000351022	ENSP00000353452	ENSP00000354376	ENSP00000354416	ENSP00000356319
GO:0048870	cell motility	70	914	0.0058	ENSP00000212355	ENSP00000223642	ENSP00000225964	ENSP00000230658	ENSP00000242261	ENSP00000244709	ENSP00000252999	ENSP00000255448	ENSP00000259526	ENSP00000261891	ENSP00000262713	ENSP00000263798	ENSP00000264634	ENSP00000264775	ENSP00000264832	ENSP00000265036	ENSP00000265077	ENSP00000265165	ENSP00000265361	ENSP00000265748	ENSP00000266254	ENSP00000267814	ENSP00000281821	ENSP00000282561	ENSP00000284878	ENSP00000286827	ENSP00000295981	ENSP00000296370	ENSP00000296503	ENSP00000298910	ENSP00000299106	ENSP00000299736	ENSP00000301653	ENSP00000307046	ENSP00000317128	ENSP00000332118	ENSP00000332592	ENSP00000336762	ENSP00000337065	ENSP00000337451	ENSP00000345359	ENSP00000345681	ENSP00000346671	ENSP00000354416	ENSP00000356155
GO:0034501	protein localization to kinetochore	6	14	0.0059	ENSP00000287598	ENSP00000313950	ENSP00000325290	ENSP00000335463	ENSP00000358813	ENSP00000378699	AURKB	BUB1B	CASC5	CDK1	GSG2	TTK
GO:0045839	negative regulation of mitotic nuclear division	9	37	0.006	ENSP00000166345	ENSP00000287598	ENSP00000296509	ENSP00000300093	ENSP00000301633	ENSP00000302530	ENSP00000355922	ENSP00000358813	ENSP00000388648	BIRC5	BUB1	BUB1B	CENPF	CHEK1	MAD2L1	PLK1	TRIP13	TTK
GO:0019219	regulation of nucleobase-containing compound metabolic process	246	4133	0.0069	ENSP00000005178	ENSP00000052754	ENSP00000055077	ENSP00000166345	ENSP00000201031	ENSP00000209728	ENSP00000212355	ENSP00000216117	ENSP00000217026	ENSP00000219905	ENSP00000225964	ENSP00000226067	ENSP00000228843	ENSP00000229758	ENSP00000230658	ENSP00000241014	ENSP00000242208	ENSP00000242261	ENSP00000243644	ENSP00000243903	ENSP00000244534	ENSP00000244869	ENSP00000247191	ENSP00000247470	ENSP00000251269	ENSP00000252486	ENSP00000252809	ENSP00000253144	ENSP00000253363	ENSP00000256104	ENSP00000256442	ENSP00000256969	ENSP00000257749	ENSP00000259008	ENSP00000260010	ENSP00000260947	ENSP00000261464	ENSP00000261726	ENSP00000261769	ENSP00000262713	ENSP00000263379	ENSP00000263382	ENSP00000263754	ENSP00000264233	ENSP00000264634
GO:0051784	negative regulation of nuclear division	10	47	0.0069	ENSP00000166345	ENSP00000229758	ENSP00000287598	ENSP00000296509	ENSP00000300093	ENSP00000301633	ENSP00000302530	ENSP00000355922	ENSP00000358813	ENSP00000388648	BIRC5	BUB1	BUB1B	CENPF	CHEK1	FBXO5	MAD2L1	PLK1	TRIP13	TTK
GO:0044085	cellular component biogenesis	162	2556	0.0077	ENSP00000166345	ENSP00000167586	ENSP00000194155	ENSP00000212355	ENSP00000215980	ENSP00000216117	ENSP00000217026	ENSP00000220676	ENSP00000225964	ENSP00000229758	ENSP00000231134	ENSP00000244534	ENSP00000244573	ENSP00000252244	ENSP00000252486	ENSP00000252999	ENSP00000256442	ENSP00000259008	ENSP00000259711	ENSP00000260010	ENSP00000260363	ENSP00000260731	ENSP00000261769	ENSP00000262713	ENSP00000263382	ENSP00000264233	ENSP00000264552	ENSP00000264634	ENSP00000264712	ENSP00000265056	ENSP00000265148	ENSP00000265165	ENSP00000265191	ENSP00000265748	ENSP00000266254	ENSP00000268042	ENSP00000268138	ENSP00000269576	ENSP00000270221	ENSP00000270861	ENSP00000280614	ENSP00000281453	ENSP00000282561	ENSP00000283006	ENSP00000295522
GO:0048869	cellular developmental process	214	3533	0.008	ENSP00000166345	ENSP00000167586	ENSP00000206765	ENSP00000212355	ENSP00000217026	ENSP00000219070	ENSP00000219271	ENSP00000220420	ENSP00000220676	ENSP00000225964	ENSP00000226067	ENSP00000229758	ENSP00000230658	ENSP00000242208	ENSP00000242261	ENSP00000243924	ENSP00000244869	ENSP00000246186	ENSP00000252244	ENSP00000252252	ENSP00000252486	ENSP00000252809	ENSP00000252999	ENSP00000254722	ENSP00000255448	ENSP00000256104	ENSP00000256442	ENSP00000257189	ENSP00000259008	ENSP00000259526	ENSP00000260010	ENSP00000260386	ENSP00000261726	ENSP00000261769	ENSP00000262065	ENSP00000262494	ENSP00000262662	ENSP00000263382	ENSP00000263798	ENSP00000264634	ENSP00000264832	ENSP00000265077	ENSP00000265131	ENSP00000265165	ENSP00000265191
GO:0051098	regulation of binding	34	356	0.008	ENSP00000212355	ENSP00000216117	ENSP00000230658	ENSP00000242261	ENSP00000252486	ENSP00000264634	ENSP00000265165	ENSP00000275517	ENSP00000281821	ENSP00000286827	ENSP00000287820	ENSP00000296503	ENSP00000298910	ENSP00000300093	ENSP00000301019	ENSP00000313950	ENSP00000317128	ENSP00000317257	ENSP00000317272	ENSP00000331288	ENSP00000345571	ENSP00000353508	ENSP00000355966	ENSP00000359727	ENSP00000360869	ENSP00000360891	ENSP00000362680	ENSP00000368104	ENSP00000371067	ENSP00000388910	ENSP00000399421	ENSP00000414109	ENSP00000414303	ENSP00000478458	APOE	AURKB	BAG2	BDNF	BMP2	CD36	CDCA5	CDT1	CPNE1	E2F1	EPHA4
GO:0007062	sister chromatid cohesion	9	39	0.0081	ENSP00000263753	ENSP00000275517	ENSP00000287598	ENSP00000300093	ENSP00000302530	ENSP00000322180	ENSP00000325290	ENSP00000350447	ENSP00000361540	BUB1	BUB1B	CDC20	CDCA5	DSCC1	GSG2	PLK1	SGOL1	SGOL2
GO:0031099	regeneration	19	151	0.0088	ENSP00000212355	ENSP00000216117	ENSP00000230658	ENSP00000252486	ENSP00000256442	ENSP00000259526	ENSP00000265131	ENSP00000274026	ENSP00000282561	ENSP00000287820	ENSP00000295522	ENSP00000299106	ENSP00000353007	ENSP00000355354	ENSP00000371067	ENSP00000378699	ENSP00000396308	ENSP00000424243	ENSP00000436607	ADM	APOE	CCNA2	CCNB1	CDK1	CLDN1	DHFR	EYS	GJA1	HMOX1	ISL1	JAK2	JAM3	NOV	PPARG	SOX15	SULF2	TGFBR3	TNC
GO:0051240	positive regulation of multicellular organismal process	106	1551	0.0088	ENSP00000212355	ENSP00000216117	ENSP00000223642	ENSP00000225964	ENSP00000228606	ENSP00000230658	ENSP00000231061	ENSP00000233954	ENSP00000242208	ENSP00000242261	ENSP00000244869	ENSP00000247470	ENSP00000252486	ENSP00000254722	ENSP00000256442	ENSP00000256969	ENSP00000260010	ENSP00000260386	ENSP00000261726	ENSP00000262065	ENSP00000263379	ENSP00000264634	ENSP00000264832	ENSP00000265165	ENSP00000265276	ENSP00000265361	ENSP00000272223	ENSP00000278919	ENSP00000281821	ENSP00000282561	ENSP00000283752	ENSP00000285379	ENSP00000286827	ENSP00000287820	ENSP00000295981	ENSP00000296503	ENSP00000298910	ENSP00000301455	ENSP00000303634	ENSP00000306894	ENSP00000309714	ENSP00000313171	ENSP00000313681	ENSP00000315130	ENSP00000316779
GO:0034622	cellular protein-containing complex assembly	64	832	0.0091	ENSP00000212355	ENSP00000215980	ENSP00000229758	ENSP00000244534	ENSP00000244573	ENSP00000259711	ENSP00000263382	ENSP00000264552	ENSP00000265056	ENSP00000265148	ENSP00000265748	ENSP00000268138	ENSP00000280614	ENSP00000281453	ENSP00000283006	ENSP00000296503	ENSP00000299736	ENSP00000301019	ENSP00000315130	ENSP00000315700	ENSP00000316779	ENSP00000330074	ENSP00000333277	ENSP00000335463	ENSP00000336762	ENSP00000336868	ENSP00000340088	ENSP00000347646	ENSP00000348838	ENSP00000348924	ENSP00000352252	ENSP00000355922	ENSP00000362018	ENSP00000362171	ENSP00000362352	ENSP00000362616	ENSP00000362680	ENSP00000366618	ENSP00000366962	ENSP00000367034	ENSP00000371067	ENSP00000372088	ENSP00000377007	ENSP00000377601	ENSP00000405726
GO:1904666	regulation of ubiquitin protein ligase activity	7	23	0.0093	ENSP00000229758	ENSP00000264552	ENSP00000296509	ENSP00000300093	ENSP00000348838	ENSP00000359727	ENSP00000361540	BAG2	CDC20	FBXO5	MAD2L1	PLK1	UBE2C	UBE2S
GO:0003006	developmental process involved in reproduction	51	622	0.0094	ENSP00000052754	ENSP00000166345	ENSP00000201031	ENSP00000228280	ENSP00000228606	ENSP00000229758	ENSP00000242208	ENSP00000244869	ENSP00000256442	ENSP00000259008	ENSP00000263181	ENSP00000263798	ENSP00000264634	ENSP00000264832	ENSP00000265131	ENSP00000265165	ENSP00000265191	ENSP00000266254	ENSP00000270861	ENSP00000272223	ENSP00000274192	ENSP00000276414	ENSP00000282561	ENSP00000287820	ENSP00000296503	ENSP00000299106	ENSP00000302564	ENSP00000306894	ENSP00000318884	ENSP00000323246	ENSP00000332576	ENSP00000332592	ENSP00000333203	ENSP00000335463	ENSP00000336762	ENSP00000345681	ENSP00000355354	ENSP00000356379	ENSP00000360522	ENSP00000362018	ENSP00000362680	ENSP00000369318	ENSP00000369497	ENSP00000373952	ENSP00000378132
GO:0090307	mitotic spindle assembly	9	40	0.0094	ENSP00000217026	ENSP00000260363	ENSP00000260731	ENSP00000301633	ENSP00000313950	ENSP00000355966	ENSP00000361540	ENSP00000363524	ENSP00000393963	AURKB	BIRC5	CDC20	KIF11	KIF23	KIF4A	KIFC1	MYBL2	NEK2
GO:0048608	reproductive structure development	37	405	0.0095	ENSP00000052754	ENSP00000201031	ENSP00000228280	ENSP00000228606	ENSP00000242208	ENSP00000244869	ENSP00000259008	ENSP00000263181	ENSP00000263798	ENSP00000264634	ENSP00000264832	ENSP00000265131	ENSP00000265165	ENSP00000270861	ENSP00000272223	ENSP00000274192	ENSP00000282561	ENSP00000287820	ENSP00000296503	ENSP00000302564	ENSP00000323246	ENSP00000333203	ENSP00000336762	ENSP00000345681	ENSP00000355354	ENSP00000356379	ENSP00000360522	ENSP00000362680	ENSP00000369318	ENSP00000369497	ENSP00000373952	ENSP00000378132	ENSP00000380256	ENSP00000381448	ENSP00000436607	ENSP00000449404	ENSP00000481819	ADM	ANG	ASPM	BCL2L1	BRCA2	BRIP1	CCNF	CST3
GO:1903557	positive regulation of tumor necrosis factor superfamily cytokine production	12	70	0.0095	ENSP00000230658	ENSP00000242261	ENSP00000247470	ENSP00000260010	ENSP00000264634	ENSP00000298910	ENSP00000315130	ENSP00000332049	ENSP00000371067	ENSP00000388910	ENSP00000399421	ENSP00000401980	CD36	CD86	CLU	ISL1	JAK2	LRRK2	MAVS	NFATC4	PYCARD	TLR2	TWIST1	WNT5A
GO:0032886	regulation of microtubule-based process	23	205	0.0096	ENSP00000260731	ENSP00000263181	ENSP00000263754	ENSP00000270861	ENSP00000278919	ENSP00000285116	ENSP00000296484	ENSP00000300093	ENSP00000317272	ENSP00000319417	ENSP00000323300	ENSP00000326550	ENSP00000327832	ENSP00000337451	ENSP00000338345	ENSP00000353508	ENSP00000355966	ENSP00000358925	ENSP00000380256	ENSP00000381007	ENSP00000388648	ENSP00000418960	ENSP00000451974	ATAT1	BRCA1	CCNF	CHEK1	EPHA3	FEZ1	KAT2B	KIF11	KIF18A	MAP2	MET	NAV3	NEK2	PLK1	PLK4	POC1A	PSRC1	SKA1	SKA3	SNCA	SPAG5	TACC3
GO:0030335	positive regulation of cell migration	40	452	0.0099	ENSP00000216117	ENSP00000225964	ENSP00000231061	ENSP00000243347	ENSP00000247470	ENSP00000261891	ENSP00000264036	ENSP00000264634	ENSP00000264832	ENSP00000265165	ENSP00000265361	ENSP00000283752	ENSP00000286827	ENSP00000313681	ENSP00000317272	ENSP00000324857	ENSP00000337065	ENSP00000341489	ENSP00000345681	ENSP00000353452	ENSP00000354376	ENSP00000357712	ENSP00000360793	ENSP00000361359	ENSP00000361668	ENSP00000361850	ENSP00000362680	ENSP00000366563	ENSP00000367638	ENSP00000368104	ENSP00000371067	ENSP00000371420	ENSP00000371936	ENSP00000376865	ENSP00000379110	ENSP00000408617	ENSP00000415430	ENSP00000474412	ENSP00000480322	ENSP00000482581	ARHGEF39	BMP2	CCL5	CD40	CD99L2
GO:0050878	regulation of body fluid levels	42	483	0.01	ENSP00000222543	ENSP00000225964	ENSP00000252244	ENSP00000252486	ENSP00000263798	ENSP00000282561	ENSP00000285039	ENSP00000288955	ENSP00000295522	ENSP00000297991	ENSP00000301653	ENSP00000316786	ENSP00000317272	ENSP00000333203	ENSP00000333277	ENSP00000342278	ENSP00000344465	ENSP00000345681	ENSP00000346671	ENSP00000352252	ENSP00000361151	ENSP00000361359	ENSP00000361850	ENSP00000362680	ENSP00000364907	ENSP00000366307	ENSP00000366563	ENSP00000371067	ENSP00000376865	ENSP00000399421	ENSP00000401645	ENSP00000406157	ENSP00000409544	ENSP00000416066	ENSP00000436607	ENSP00000448998	ENSP00000480826	ENSP00000483283	ENSP00000484095	ENSP00000484638	ENSP00000484658	ENSP00000484841	ADM	APOE	AQP3
GO:0030154	cell differentiation	209	3457	0.0101	ENSP00000166345	ENSP00000167586	ENSP00000206765	ENSP00000212355	ENSP00000217026	ENSP00000219070	ENSP00000219271	ENSP00000220420	ENSP00000220676	ENSP00000225964	ENSP00000226067	ENSP00000229758	ENSP00000230658	ENSP00000242208	ENSP00000242261	ENSP00000243924	ENSP00000244869	ENSP00000246186	ENSP00000252244	ENSP00000252252	ENSP00000252486	ENSP00000252809	ENSP00000252999	ENSP00000254722	ENSP00000255448	ENSP00000256104	ENSP00000256442	ENSP00000257189	ENSP00000259008	ENSP00000259526	ENSP00000260010	ENSP00000260386	ENSP00000261726	ENSP00000261769	ENSP00000262065	ENSP00000262494	ENSP00000262662	ENSP00000263382	ENSP00000263798	ENSP00000264634	ENSP00000264832	ENSP00000265077	ENSP00000265131	ENSP00000265165	ENSP00000265191
GO:0009892	negative regulation of metabolic process	172	2762	0.0102	ENSP00000014914	ENSP00000052754	ENSP00000201031	ENSP00000209728	ENSP00000216117	ENSP00000217381	ENSP00000218388	ENSP00000222543	ENSP00000223642	ENSP00000228606	ENSP00000229758	ENSP00000230658	ENSP00000241014	ENSP00000242208	ENSP00000242261	ENSP00000243644	ENSP00000243924	ENSP00000244534	ENSP00000244869	ENSP00000247470	ENSP00000252486	ENSP00000252593	ENSP00000254722	ENSP00000255499	ENSP00000256104	ENSP00000256442	ENSP00000257749	ENSP00000259008	ENSP00000260947	ENSP00000261726	ENSP00000262300	ENSP00000262662	ENSP00000262713	ENSP00000263754	ENSP00000264233	ENSP00000264634	ENSP00000265165	ENSP00000272164	ENSP00000272223	ENSP00000278919	ENSP00000280614	ENSP00000281821	ENSP00000282308	ENSP00000282561	ENSP00000283752
GO:0031572	G2 DNA damage checkpoint	8	32	0.0104	ENSP00000300093	ENSP00000310842	ENSP00000312995	ENSP00000347232	ENSP00000355958	ENSP00000378699	ENSP00000388648	ENSP00000418960	BLM	BRCA1	CDK1	CHEK1	CLSPN	DTL	FANCI	PLK1
GO:0042592	homeostatic process	102	1491	0.0104	ENSP00000005178	ENSP00000052754	ENSP00000055077	ENSP00000212355	ENSP00000216117	ENSP00000220676	ENSP00000228606	ENSP00000242208	ENSP00000245185	ENSP00000246115	ENSP00000249806	ENSP00000252486	ENSP00000254722	ENSP00000256104	ENSP00000259526	ENSP00000260947	ENSP00000263798	ENSP00000264005	ENSP00000264552	ENSP00000264832	ENSP00000265276	ENSP00000271651	ENSP00000272462	ENSP00000273063	ENSP00000282561	ENSP00000284878	ENSP00000285039	ENSP00000285379	ENSP00000287820	ENSP00000288207	ENSP00000288955	ENSP00000294484	ENSP00000295522	ENSP00000297205	ENSP00000297991	ENSP00000298910	ENSP00000299106	ENSP00000301305	ENSP00000301454	ENSP00000301455	ENSP00000301653	ENSP00000304895	ENSP00000305480	ENSP00000312397	ENSP00000315731
GO:0052548	regulation of endopeptidase activity	36	393	0.0104	ENSP00000218388	ENSP00000222543	ENSP00000223642	ENSP00000243924	ENSP00000247470	ENSP00000252593	ENSP00000254722	ENSP00000265165	ENSP00000272164	ENSP00000281821	ENSP00000283752	ENSP00000287820	ENSP00000299698	ENSP00000301633	ENSP00000316779	ENSP00000324870	ENSP00000332371	ENSP00000333203	ENSP00000337731	ENSP00000338345	ENSP00000341584	ENSP00000342513	ENSP00000343445	ENSP00000345395	ENSP00000346671	ENSP00000349324	ENSP00000357722	ENSP00000362680	ENSP00000371067	ENSP00000378401	ENSP00000381101	ENSP00000381448	ENSP00000386135	ENSP00000401645	ENSP00000416066	ENSP00000433560	A2ML1	BIN1	BIRC5	BST2	C5	CIDEB	COL7A1	CRYAB	CST3
GO:1902749	regulation of cell cycle G2/M phase transition	20	167	0.0104	ENSP00000256442	ENSP00000268138	ENSP00000270861	ENSP00000300093	ENSP00000303706	ENSP00000310842	ENSP00000312995	ENSP00000313950	ENSP00000321656	ENSP00000347232	ENSP00000355922	ENSP00000355958	ENSP00000355966	ENSP00000356319	ENSP00000377492	ENSP00000378699	ENSP00000388648	ENSP00000393139	ENSP00000415430	ENSP00000418960	AURKB	BLM	BRCA1	CCNB1	CDC25A	CDC25C	CDC7	CDK1	CENPF	CHEK1	CLSPN	DTL	FANCI	GTSE1	HMMR	KIF14	NEK2	PLK1	PLK4	TICRR
GO:2000147	positive regulation of cell motility	41	469	0.0104	ENSP00000216117	ENSP00000225964	ENSP00000231061	ENSP00000242261	ENSP00000243347	ENSP00000247470	ENSP00000261891	ENSP00000264036	ENSP00000264634	ENSP00000264832	ENSP00000265165	ENSP00000265361	ENSP00000283752	ENSP00000286827	ENSP00000313681	ENSP00000317272	ENSP00000324857	ENSP00000337065	ENSP00000341489	ENSP00000345681	ENSP00000353452	ENSP00000354376	ENSP00000357712	ENSP00000360793	ENSP00000361359	ENSP00000361668	ENSP00000361850	ENSP00000362680	ENSP00000366563	ENSP00000367638	ENSP00000368104	ENSP00000371067	ENSP00000371420	ENSP00000371936	ENSP00000376865	ENSP00000379110	ENSP00000408617	ENSP00000415430	ENSP00000474412	ENSP00000480322	ENSP00000482581	ARHGEF39	BMP2	CCL5	CD40
GO:2001251	negative regulation of chromosome organization	16	117	0.0104	ENSP00000166345	ENSP00000242261	ENSP00000257934	ENSP00000265056	ENSP00000287394	ENSP00000287598	ENSP00000296509	ENSP00000300093	ENSP00000301633	ENSP00000302530	ENSP00000338345	ENSP00000355922	ENSP00000358813	ENSP00000362680	ENSP00000411532	ENSP00000418960	ATAD2	BIRC5	BRCA1	BUB1	BUB1B	CENPF	ESPL1	MAD2L1	MCM2	PLK1	SNCA	SRC	TOP2A	TRIP13	TTK	TWIST1
GO:0045861	negative regulation of proteolysis	33	349	0.0105	ENSP00000218388	ENSP00000222543	ENSP00000223642	ENSP00000243924	ENSP00000252593	ENSP00000254722	ENSP00000265165	ENSP00000272164	ENSP00000281821	ENSP00000283752	ENSP00000298743	ENSP00000298910	ENSP00000299698	ENSP00000301633	ENSP00000316779	ENSP00000324870	ENSP00000332371	ENSP00000333203	ENSP00000338345	ENSP00000341584	ENSP00000342513	ENSP00000343445	ENSP00000345395	ENSP00000349324	ENSP00000362680	ENSP00000378401	ENSP00000381101	ENSP00000381448	ENSP00000401645	ENSP00000416066	ENSP00000424497	ENSP00000428489	ENSP00000433560	A2ML1	BIN1	BIRC5	BST2	C5	COL7A1	CRYAB	CST3	EPHA4	GAS1	IFI6	LEF1
GO:0044260	cellular macromolecule metabolic process	360	6413	0.0109	ENSP00000002165	ENSP00000005178	ENSP00000052754	ENSP00000055077	ENSP00000166345	ENSP00000169298	ENSP00000201031	ENSP00000206765	ENSP00000209728	ENSP00000212355	ENSP00000216122	ENSP00000216367	ENSP00000217026	ENSP00000217173	ENSP00000217182	ENSP00000217246	ENSP00000218388	ENSP00000219070	ENSP00000219097	ENSP00000219271	ENSP00000219905	ENSP00000220420	ENSP00000221486	ENSP00000222482	ENSP00000225276	ENSP00000226067	ENSP00000228280	ENSP00000228843	ENSP00000230658	ENSP00000240488	ENSP00000241014	ENSP00000242208	ENSP00000242261	ENSP00000243644	ENSP00000243903	ENSP00000243924	ENSP00000244534	ENSP00000244869	ENSP00000247191	ENSP00000249806	ENSP00000251269	ENSP00000252244	ENSP00000252486	ENSP00000253144	ENSP00000253363
GO:0043086	negative regulation of catalytic activity	62	809	0.0113	ENSP00000014914	ENSP00000052754	ENSP00000218388	ENSP00000222543	ENSP00000223642	ENSP00000228606	ENSP00000229758	ENSP00000241014	ENSP00000243924	ENSP00000247470	ENSP00000252486	ENSP00000252593	ENSP00000254722	ENSP00000256104	ENSP00000262300	ENSP00000262662	ENSP00000262713	ENSP00000263754	ENSP00000265056	ENSP00000265165	ENSP00000272164	ENSP00000274364	ENSP00000283243	ENSP00000283752	ENSP00000284440	ENSP00000287820	ENSP00000288943	ENSP00000295927	ENSP00000296509	ENSP00000298910	ENSP00000299698	ENSP00000300093	ENSP00000301455	ENSP00000301633	ENSP00000316779	ENSP00000324870	ENSP00000332013	ENSP00000332371	ENSP00000333203	ENSP00000335463	ENSP00000338345	ENSP00000341584	ENSP00000342513	ENSP00000343445	ENSP00000345395
GO:0000727	double-strand break repair via break-induced replication	4	5	0.0115	ENSP00000253462	ENSP00000276533	ENSP00000393139	ENSP00000405726	CDC45	CDC7	GINS2	GINS4
GO:0051052	regulation of DNA metabolic process	35	381	0.0115	ENSP00000055077	ENSP00000209728	ENSP00000228843	ENSP00000242261	ENSP00000244869	ENSP00000263379	ENSP00000264233	ENSP00000268138	ENSP00000282561	ENSP00000287820	ENSP00000301019	ENSP00000306999	ENSP00000313171	ENSP00000313950	ENSP00000322180	ENSP00000323246	ENSP00000333640	ENSP00000338283	ENSP00000342307	ENSP00000347232	ENSP00000355966	ENSP00000361359	ENSP00000362680	ENSP00000369411	ENSP00000369497	ENSP00000372088	ENSP00000378699	ENSP00000381448	ENSP00000388648	ENSP00000393139	ENSP00000418960	ENSP00000434024	ENSP00000438483	ENSP00000443647	ENSP00000479617	ATAD5	AUNIP	AURKB	BLM	BRCA1	BRCA2	CD40	CDC6	CDC7	CDK1
GO:0071229	cellular response to acid chemical	22	196	0.0119	ENSP00000005178	ENSP00000219070	ENSP00000225964	ENSP00000245457	ENSP00000254722	ENSP00000256442	ENSP00000264634	ENSP00000265131	ENSP00000272164	ENSP00000272223	ENSP00000287820	ENSP00000295522	ENSP00000302564	ENSP00000337451	ENSP00000345571	ENSP00000346671	ENSP00000359793	ENSP00000362680	ENSP00000362776	ENSP00000376865	ENSP00000388910	ENSP00000454071	BCL2L1	CCNB1	CLDN1	COL16A1	COL1A1	E2F1	EPHA3	FYN	LDLR	MMP2	NFATC4	OSR1	PDGFD	PDK4	PPARG	PTGER2	PTGFR	SERPINF1	SRC	TNC	WNT5A	WNT9A
GO:0032465	regulation of cytokinesis	13	84	0.0122	ENSP00000209728	ENSP00000259711	ENSP00000260363	ENSP00000299736	ENSP00000300093	ENSP00000302564	ENSP00000313950	ENSP00000323246	ENSP00000356319	ENSP00000360793	ENSP00000369497	ENSP00000377793	ENSP00000378356	AURKB	BCL2L1	BRCA2	CDC6	CENPV	E2F7	KIF13A	KIF14	KIF20A	KIF20B	KIF23	PLK1	PRC1
GO:0045071	negative regulation of viral genome replication	10	52	0.0122	ENSP00000252593	ENSP00000257570	ENSP00000306565	ENSP00000309749	ENSP00000360869	ENSP00000368699	ENSP00000382707	ENSP00000401980	ENSP00000474412	ENSP00000484689	APOBEC3F	BST2	CCL5	IFIT1	IFITM2	IFITM3	ISG15	ISG20	MAVS	OASL
GO:0048545	response to steroid hormone	31	324	0.0125	ENSP00000225964	ENSP00000230658	ENSP00000231061	ENSP00000245457	ENSP00000254722	ENSP00000260010	ENSP00000264775	ENSP00000264832	ENSP00000265165	ENSP00000274192	ENSP00000276414	ENSP00000285379	ENSP00000287820	ENSP00000295522	ENSP00000295666	ENSP00000296503	ENSP00000316786	ENSP00000321962	ENSP00000340691	ENSP00000345826	ENSP00000359478	ENSP00000361066	ENSP00000362680	ENSP00000371067	ENSP00000378332	ENSP00000378803	ENSP00000409544	ENSP00000418960	ENSP00000428205	ENSP00000436607	ENSP00000449960	ABCC2	ADM	BRCA1	CA2	CALCOCO1	CLDN1	CLDN4	COL1A1	EIF4EBP1	FBXO32	FIBIN	GNRH1	HMGB2	HSD11B2
GO:0006275	regulation of DNA replication	14	96	0.0127	ENSP00000055077	ENSP00000209728	ENSP00000244869	ENSP00000268138	ENSP00000301019	ENSP00000306999	ENSP00000322180	ENSP00000323246	ENSP00000347232	ENSP00000369411	ENSP00000369497	ENSP00000378699	ENSP00000381448	ENSP00000393139	BLM	BRCA2	CDC6	CDC7	CDK1	CDT1	CST3	DSCC1	E2F7	EREG	ESCO2	RFC2	RFC3	TICRR
GO:0043062	extracellular structure organization	32	339	0.0127	ENSP00000052754	ENSP00000206423	ENSP00000218388	ENSP00000219070	ENSP00000219271	ENSP00000221980	ENSP00000225964	ENSP00000231061	ENSP00000252486	ENSP00000252999	ENSP00000261769	ENSP00000264005	ENSP00000264187	ENSP00000264832	ENSP00000265077	ENSP00000265131	ENSP00000271651	ENSP00000299106	ENSP00000304440	ENSP00000309714	ENSP00000309953	ENSP00000316861	ENSP00000325146	ENSP00000332371	ENSP00000347649	ENSP00000352673	ENSP00000353007	ENSP00000354995	ENSP00000358310	ENSP00000362776	ENSP00000369889	ENSP00000417185	ABCG1	APOE	CCDC80	CDH1	COL12A1	COL16A1	COL1A1	COL2A1	COL7A1	CTSK	DCN	EFEMP2	ELF3
GO:0010605	negative regulation of macromolecule metabolic process	160	2558	0.0131	ENSP00000014914	ENSP00000052754	ENSP00000201031	ENSP00000209728	ENSP00000217381	ENSP00000218388	ENSP00000222543	ENSP00000223642	ENSP00000229758	ENSP00000230658	ENSP00000241014	ENSP00000242208	ENSP00000242261	ENSP00000243644	ENSP00000243924	ENSP00000244534	ENSP00000244869	ENSP00000247470	ENSP00000252486	ENSP00000252593	ENSP00000254722	ENSP00000255499	ENSP00000256104	ENSP00000256442	ENSP00000257749	ENSP00000259008	ENSP00000260947	ENSP00000261726	ENSP00000262662	ENSP00000262713	ENSP00000263754	ENSP00000264233	ENSP00000264634	ENSP00000265165	ENSP00000272164	ENSP00000272223	ENSP00000280614	ENSP00000281821	ENSP00000282308	ENSP00000282561	ENSP00000283752	ENSP00000284440	ENSP00000285670	ENSP00000287820	ENSP00000288943
GO:0030198	extracellular matrix organization	29	296	0.0131	ENSP00000052754	ENSP00000206423	ENSP00000218388	ENSP00000219070	ENSP00000219271	ENSP00000221980	ENSP00000225964	ENSP00000231061	ENSP00000252999	ENSP00000261769	ENSP00000264187	ENSP00000264832	ENSP00000265077	ENSP00000265131	ENSP00000271651	ENSP00000299106	ENSP00000304440	ENSP00000309714	ENSP00000309953	ENSP00000316861	ENSP00000325146	ENSP00000332371	ENSP00000347649	ENSP00000352673	ENSP00000353007	ENSP00000358310	ENSP00000362776	ENSP00000369889	ENSP00000417185	CCDC80	CDH1	COL12A1	COL16A1	COL1A1	COL2A1	COL7A1	CTSK	DCN	EFEMP2	ELF3	GPM6B	HAS3	ICAM1	ICAM5	ITGA10
GO:0032392	DNA geometric change	11	63	0.0131	ENSP00000253462	ENSP00000259008	ENSP00000264156	ENSP00000265056	ENSP00000276533	ENSP00000296503	ENSP00000347232	ENSP00000360162	ENSP00000372088	ENSP00000405726	ENSP00000482313	BLM	BRIP1	CDC45	GINS2	GINS4	HMGB2	MCM2	MCM6	RAD51	RECQL4	SMARCA1
GO:0048678	response to axon injury	9	43	0.0132	ENSP00000230658	ENSP00000265131	ENSP00000299106	ENSP00000343690	ENSP00000367292	ENSP00000371067	ENSP00000378699	ENSP00000381448	ENSP00000396308	CDK1	CST3	DHFR	DPYSL3	FLRT3	ISL1	JAK2	JAM3	TNC
GO:0051493	regulation of cytoskeleton organization	41	477	0.0132	ENSP00000247470	ENSP00000252593	ENSP00000260731	ENSP00000263181	ENSP00000263754	ENSP00000264832	ENSP00000270747	ENSP00000270861	ENSP00000274364	ENSP00000285116	ENSP00000288955	ENSP00000296484	ENSP00000299106	ENSP00000300093	ENSP00000309714	ENSP00000316779	ENSP00000316861	ENSP00000316891	ENSP00000317272	ENSP00000319417	ENSP00000323300	ENSP00000326550	ENSP00000327832	ENSP00000337451	ENSP00000338345	ENSP00000341178	ENSP00000341489	ENSP00000351022	ENSP00000353508	ENSP00000355966	ENSP00000357722	ENSP00000358925	ENSP00000371085	ENSP00000371936	ENSP00000377789	ENSP00000380256	ENSP00000381007	ENSP00000388648	ENSP00000403954	ENSP00000418960	ENSP00000451974	ARHGEF19	ATAT1	BAIAP2L2	BIN1
GO:0006955	immune response	105	1560	0.0136	ENSP00000002165	ENSP00000169298	ENSP00000207549	ENSP00000212355	ENSP00000223642	ENSP00000228606	ENSP00000233954	ENSP00000243347	ENSP00000243924	ENSP00000244709	ENSP00000245185	ENSP00000246115	ENSP00000247470	ENSP00000252244	ENSP00000252593	ENSP00000257570	ENSP00000260010	ENSP00000263379	ENSP00000264350	ENSP00000264634	ENSP00000264832	ENSP00000265165	ENSP00000265361	ENSP00000267205	ENSP00000274364	ENSP00000283752	ENSP00000287820	ENSP00000295025	ENSP00000295522	ENSP00000295927	ENSP00000296370	ENSP00000296503	ENSP00000298556	ENSP00000299106	ENSP00000301653	ENSP00000306565	ENSP00000309521	ENSP00000309749	ENSP00000313171	ENSP00000315130	ENSP00000317257	ENSP00000331288	ENSP00000332049	ENSP00000336762	ENSP00000337065
GO:0043393	regulation of protein binding	23	213	0.0141	ENSP00000212355	ENSP00000230658	ENSP00000252486	ENSP00000264634	ENSP00000265165	ENSP00000281821	ENSP00000286827	ENSP00000298910	ENSP00000300093	ENSP00000313950	ENSP00000317128	ENSP00000317272	ENSP00000331288	ENSP00000353508	ENSP00000359727	ENSP00000360869	ENSP00000360891	ENSP00000362680	ENSP00000368104	ENSP00000388910	ENSP00000399421	ENSP00000414303	ENSP00000478458	APOE	AURKB	BAG2	BDNF	BMP2	CD36	EPHA4	IFIT1	IFIT2	ISL1	LEF1	LRRK2	MAP2	MET	NFATC4	PLCL2	PLK1	PLXND1	SRC	TGFBR3	TIAM1	TMEM173
GO:0001556	oocyte maturation	6	18	0.0145	ENSP00000166345	ENSP00000229758	ENSP00000244869	ENSP00000256442	ENSP00000336762	ENSP00000369497	ANG	BRCA2	CCNB1	EREG	FBXO5	TRIP13
GO:0006271	DNA strand elongation involved in DNA replication	6	18	0.0145	ENSP00000221486	ENSP00000253462	ENSP00000276533	ENSP00000305480	ENSP00000369411	ENSP00000401018	FEN1	GINS2	GINS3	GINS4	RFC3	RNASEH2A
GO:0007166	cell surface receptor signaling pathway	140	2198	0.0148	ENSP00000005178	ENSP00000052754	ENSP00000212355	ENSP00000216117	ENSP00000218388	ENSP00000219070	ENSP00000223642	ENSP00000225964	ENSP00000233954	ENSP00000242208	ENSP00000242261	ENSP00000244869	ENSP00000245185	ENSP00000247191	ENSP00000247470	ENSP00000252593	ENSP00000252809	ENSP00000252999	ENSP00000257570	ENSP00000260010	ENSP00000261366	ENSP00000261879	ENSP00000261978	ENSP00000262494	ENSP00000263056	ENSP00000263379	ENSP00000263409	ENSP00000263754	ENSP00000264634	ENSP00000264832	ENSP00000265165	ENSP00000265361	ENSP00000270747	ENSP00000272164	ENSP00000273153	ENSP00000281821	ENSP00000283303	ENSP00000286827	ENSP00000288955	ENSP00000294484	ENSP00000295633	ENSP00000295709	ENSP00000295981	ENSP00000296522	ENSP00000298910
GO:0009889	regulation of biosynthetic process	253	4337	0.0149	ENSP00000005178	ENSP00000052754	ENSP00000055077	ENSP00000166345	ENSP00000201031	ENSP00000209728	ENSP00000212355	ENSP00000216117	ENSP00000217026	ENSP00000219905	ENSP00000225964	ENSP00000226067	ENSP00000228606	ENSP00000229758	ENSP00000230658	ENSP00000241014	ENSP00000242208	ENSP00000242261	ENSP00000243644	ENSP00000243903	ENSP00000244534	ENSP00000244869	ENSP00000246190	ENSP00000247191	ENSP00000247470	ENSP00000251269	ENSP00000252486	ENSP00000252809	ENSP00000253144	ENSP00000253363	ENSP00000254661	ENSP00000255499	ENSP00000256104	ENSP00000256969	ENSP00000257749	ENSP00000259008	ENSP00000260010	ENSP00000261464	ENSP00000261726	ENSP00000261769	ENSP00000262713	ENSP00000263382	ENSP00000263754	ENSP00000264634	ENSP00000264832
GO:0031102	neuron projection regeneration	7	26	0.0149	ENSP00000230658	ENSP00000252486	ENSP00000265131	ENSP00000299106	ENSP00000371067	ENSP00000396308	ENSP00000436607	ADM	APOE	DHFR	ISL1	JAK2	JAM3	TNC
GO:0090329	regulation of DNA-dependent DNA replication	9	44	0.0149	ENSP00000055077	ENSP00000268138	ENSP00000301019	ENSP00000322180	ENSP00000323246	ENSP00000347232	ENSP00000369411	ENSP00000369497	ENSP00000393139	BLM	BRCA2	CDC7	CDT1	DSCC1	E2F7	RFC2	RFC3	TICRR
GO:0044703	multi-organism reproductive process	68	923	0.0153	ENSP00000005995	ENSP00000166345	ENSP00000219070	ENSP00000228606	ENSP00000229758	ENSP00000240423	ENSP00000243347	ENSP00000243924	ENSP00000244573	ENSP00000244869	ENSP00000256442	ENSP00000259008	ENSP00000263181	ENSP00000263382	ENSP00000263798	ENSP00000264775	ENSP00000265191	ENSP00000266254	ENSP00000276414	ENSP00000278025	ENSP00000282561	ENSP00000284878	ENSP00000287647	ENSP00000295666	ENSP00000295746	ENSP00000296277	ENSP00000296484	ENSP00000296503	ENSP00000296522	ENSP00000298910	ENSP00000299106	ENSP00000300093	ENSP00000302564	ENSP00000306894	ENSP00000309714	ENSP00000316786	ENSP00000318884	ENSP00000321656	ENSP00000327832	ENSP00000332576	ENSP00000332592	ENSP00000333203	ENSP00000335463	ENSP00000336762	ENSP00000340088
GO:2001141	regulation of RNA biosynthetic process	219	3691	0.0166	ENSP00000052754	ENSP00000166345	ENSP00000201031	ENSP00000209728	ENSP00000212355	ENSP00000216117	ENSP00000217026	ENSP00000219905	ENSP00000225964	ENSP00000226067	ENSP00000229758	ENSP00000230658	ENSP00000241014	ENSP00000242208	ENSP00000242261	ENSP00000243644	ENSP00000243903	ENSP00000244534	ENSP00000244869	ENSP00000247191	ENSP00000247470	ENSP00000251269	ENSP00000252486	ENSP00000252809	ENSP00000253144	ENSP00000253363	ENSP00000256104	ENSP00000256969	ENSP00000257749	ENSP00000259008	ENSP00000260010	ENSP00000261464	ENSP00000261726	ENSP00000261769	ENSP00000262713	ENSP00000263382	ENSP00000263754	ENSP00000264634	ENSP00000264832	ENSP00000265165	ENSP00000266732	ENSP00000272223	ENSP00000273153	ENSP00000274026	ENSP00000280614
GO:1900180	regulation of protein localization to nucleus	15	112	0.0172	ENSP00000255448	ENSP00000261769	ENSP00000298910	ENSP00000300093	ENSP00000331288	ENSP00000343129	ENSP00000346671	ENSP00000361980	ENSP00000362680	ENSP00000371067	ENSP00000378699	ENSP00000399421	ENSP00000401980	ENSP00000415430	ENSP00000462099	CD36	CDH1	CDK1	DCLK1	FYN	GTSE1	JAK2	LRRK2	MAVS	PKIG	PLK1	RASSF5	SRC	TMEM173	TRIM29
GO:0000077	DNA damage checkpoint	17	138	0.0185	ENSP00000256442	ENSP00000259008	ENSP00000300093	ENSP00000310842	ENSP00000312995	ENSP00000321656	ENSP00000323246	ENSP00000345571	ENSP00000347232	ENSP00000355958	ENSP00000365944	ENSP00000376952	ENSP00000378699	ENSP00000388648	ENSP00000415430	ENSP00000418960	ENSP00000434024	BLM	BRCA1	BRIP1	CCNB1	CDC25C	CDK1	CHEK1	CLSPN	DTL	E2F1	E2F7	EME1	FANCI	FBXO6	GTSE1	H2AFX	PLK1
GO:0042476	odontogenesis	15	113	0.0185	ENSP00000225964	ENSP00000242208	ENSP00000242261	ENSP00000252999	ENSP00000262494	ENSP00000265131	ENSP00000265165	ENSP00000272223	ENSP00000285379	ENSP00000297991	ENSP00000298299	ENSP00000368104	ENSP00000381775	ENSP00000395474	ENSP00000436607	ADM	AQP3	BMP2	CA2	COL1A1	GNAO1	INHBA	LAMA5	LEF1	OSR1	SNX10	TNC	TNFSF11	TWIST1	ZNF22
GO:1902750	negative regulation of cell cycle G2/M phase transition	10	56	0.0187	ENSP00000268138	ENSP00000300093	ENSP00000310842	ENSP00000312995	ENSP00000313950	ENSP00000347232	ENSP00000355958	ENSP00000378699	ENSP00000388648	ENSP00000418960	AURKB	BLM	BRCA1	CDK1	CHEK1	CLSPN	DTL	FANCI	PLK1	TICRR
GO:0007292	female gamete generation	16	126	0.0191	ENSP00000166345	ENSP00000229758	ENSP00000240423	ENSP00000243347	ENSP00000244869	ENSP00000256442	ENSP00000296522	ENSP00000300093	ENSP00000318884	ENSP00000336762	ENSP00000356379	ENSP00000358813	ENSP00000362680	ENSP00000369497	ENSP00000378803	ENSP00000411532	ANG	ASPM	BRCA2	CCNB1	EREG	FBXO5	FMN2	HPGD	NCAPH	PAQR5	PLK1	SRC	TNFAIP6	TOP2A	TRIP13	TTK
GO:0010638	positive regulation of organelle organization	45	552	0.0191	ENSP00000052754	ENSP00000220676	ENSP00000230658	ENSP00000244869	ENSP00000247191	ENSP00000247470	ENSP00000256442	ENSP00000257934	ENSP00000264634	ENSP00000264832	ENSP00000270861	ENSP00000274364	ENSP00000275517	ENSP00000296484	ENSP00000298910	ENSP00000301019	ENSP00000301633	ENSP00000305480	ENSP00000309714	ENSP00000313309	ENSP00000313950	ENSP00000316779	ENSP00000316891	ENSP00000317272	ENSP00000323300	ENSP00000330074	ENSP00000337731	ENSP00000341178	ENSP00000345571	ENSP00000348838	ENSP00000351022	ENSP00000355966	ENSP00000357917	ENSP00000358925	ENSP00000362616	ENSP00000362680	ENSP00000371085	ENSP00000371936	ENSP00000377789	ENSP00000381007	ENSP00000403954	ENSP00000411898	ENSP00000418960	ENSP00000453403	ENSP00000483946
GO:0022412	cellular process involved in reproduction in multicellular organism	30	320	0.0191	ENSP00000166345	ENSP00000229758	ENSP00000240423	ENSP00000242208	ENSP00000244869	ENSP00000256442	ENSP00000259008	ENSP00000263181	ENSP00000264775	ENSP00000265191	ENSP00000266254	ENSP00000284878	ENSP00000296503	ENSP00000299106	ENSP00000300093	ENSP00000302564	ENSP00000306894	ENSP00000318884	ENSP00000332576	ENSP00000332592	ENSP00000333203	ENSP00000335463	ENSP00000336762	ENSP00000356379	ENSP00000358813	ENSP00000362680	ENSP00000369497	ENSP00000373952	ENSP00000378803	ENSP00000411532	ANG	ASPM	BCL2L1	BRCA2	BRIP1	CASC5	CCNB1	CXADR	EREG	ETV5	FANCA	FBXO5	FMN2	HMGB2	INHBA
GO:0032760	positive regulation of tumor necrosis factor production	11	67	0.0191	ENSP00000230658	ENSP00000242261	ENSP00000247470	ENSP00000260010	ENSP00000264634	ENSP00000298910	ENSP00000315130	ENSP00000371067	ENSP00000388910	ENSP00000399421	ENSP00000401980	CD36	CLU	ISL1	JAK2	LRRK2	MAVS	NFATC4	PYCARD	TLR2	TWIST1	WNT5A
GO:1903506	regulation of nucleic acid-templated transcription	218	3683	0.0191	ENSP00000052754	ENSP00000166345	ENSP00000201031	ENSP00000209728	ENSP00000212355	ENSP00000216117	ENSP00000217026	ENSP00000219905	ENSP00000225964	ENSP00000226067	ENSP00000229758	ENSP00000230658	ENSP00000241014	ENSP00000242208	ENSP00000242261	ENSP00000243644	ENSP00000243903	ENSP00000244534	ENSP00000244869	ENSP00000247191	ENSP00000247470	ENSP00000251269	ENSP00000252486	ENSP00000252809	ENSP00000253144	ENSP00000253363	ENSP00000256104	ENSP00000256969	ENSP00000257749	ENSP00000259008	ENSP00000260010	ENSP00000261464	ENSP00000261726	ENSP00000261769	ENSP00000262713	ENSP00000263382	ENSP00000263754	ENSP00000264634	ENSP00000264832	ENSP00000265165	ENSP00000266732	ENSP00000272223	ENSP00000273153	ENSP00000274026	ENSP00000280614
GO:2000112	regulation of cellular macromolecule biosynthetic process	237	4050	0.0191	ENSP00000052754	ENSP00000055077	ENSP00000201031	ENSP00000209728	ENSP00000212355	ENSP00000216117	ENSP00000217026	ENSP00000219905	ENSP00000225964	ENSP00000226067	ENSP00000229758	ENSP00000230658	ENSP00000241014	ENSP00000242208	ENSP00000242261	ENSP00000243644	ENSP00000243903	ENSP00000244534	ENSP00000244869	ENSP00000246190	ENSP00000247191	ENSP00000247470	ENSP00000251269	ENSP00000252486	ENSP00000252809	ENSP00000253144	ENSP00000253363	ENSP00000254661	ENSP00000256104	ENSP00000256969	ENSP00000257749	ENSP00000259008	ENSP00000260010	ENSP00000261464	ENSP00000261726	ENSP00000261769	ENSP00000262713	ENSP00000263382	ENSP00000263754	ENSP00000264634	ENSP00000264832	ENSP00000265165	ENSP00000266732	ENSP00000268138	ENSP00000272223
GO:0050803	regulation of synapse structure or activity	19	165	0.0192	ENSP00000252486	ENSP00000260010	ENSP00000260386	ENSP00000261726	ENSP00000264634	ENSP00000281821	ENSP00000286827	ENSP00000298910	ENSP00000303634	ENSP00000306894	ENSP00000332118	ENSP00000338345	ENSP00000346671	ENSP00000353496	ENSP00000361540	ENSP00000367292	ENSP00000388910	ENSP00000407118	ENSP00000414303	APOE	BDNF	CDC20	CUX2	EPHA4	EPHB3	ETV5	FLRT3	FYN	ITPKA	LRP8	LRRK2	LZTS3	NFATC4	SNCA	SYBU	TIAM1	TLR2	WNT5A
GO:0071407	cellular response to organic cyclic compound	42	505	0.0193	ENSP00000221891	ENSP00000225964	ENSP00000230658	ENSP00000242208	ENSP00000254722	ENSP00000256442	ENSP00000261769	ENSP00000263181	ENSP00000264775	ENSP00000264832	ENSP00000265131	ENSP00000265165	ENSP00000274026	ENSP00000274192	ENSP00000287820	ENSP00000298910	ENSP00000303634	ENSP00000331288	ENSP00000338345	ENSP00000340691	ENSP00000344741	ENSP00000345826	ENSP00000347232	ENSP00000359339	ENSP00000359478	ENSP00000360869	ENSP00000361066	ENSP00000362680	ENSP00000365130	ENSP00000368104	ENSP00000368682	ENSP00000371067	ENSP00000372088	ENSP00000378332	ENSP00000378803	ENSP00000380442	ENSP00000388910	ENSP00000401980	ENSP00000418960	ENSP00000428205	ENSP00000449960	ENSP00000474412	ABCC2	APLP1	BLM
GO:0033674	positive regulation of kinase activity	45	553	0.0194	ENSP00000209728	ENSP00000217182	ENSP00000223642	ENSP00000244869	ENSP00000252809	ENSP00000256442	ENSP00000261254	ENSP00000262065	ENSP00000262713	ENSP00000263056	ENSP00000264634	ENSP00000265148	ENSP00000281821	ENSP00000286827	ENSP00000298910	ENSP00000303634	ENSP00000304895	ENSP00000311083	ENSP00000312995	ENSP00000315130	ENSP00000336762	ENSP00000338345	ENSP00000339824	ENSP00000346671	ENSP00000354451	ENSP00000356319	ENSP00000358925	ENSP00000360431	ENSP00000361359	ENSP00000362680	ENSP00000364907	ENSP00000364976	ENSP00000368104	ENSP00000371067	ENSP00000376865	ENSP00000378699	ENSP00000381775	ENSP00000386884	ENSP00000403954	ENSP00000411898	ENSP00000414303	ENSP00000468348	ENSP00000471493	ENSP00000474412	ENSP00000483985
GO:0042493	response to drug	66	900	0.0194	ENSP00000004531	ENSP00000216117	ENSP00000225964	ENSP00000231061	ENSP00000242208	ENSP00000245185	ENSP00000245457	ENSP00000254488	ENSP00000254722	ENSP00000256442	ENSP00000260010	ENSP00000261769	ENSP00000262494	ENSP00000264832	ENSP00000265131	ENSP00000265361	ENSP00000267814	ENSP00000274026	ENSP00000274192	ENSP00000276414	ENSP00000282561	ENSP00000285238	ENSP00000285379	ENSP00000286827	ENSP00000287820	ENSP00000295522	ENSP00000295666	ENSP00000296503	ENSP00000296522	ENSP00000298556	ENSP00000298910	ENSP00000301454	ENSP00000302564	ENSP00000303634	ENSP00000316786	ENSP00000321962	ENSP00000326671	ENSP00000329033	ENSP00000338345	ENSP00000340691	ENSP00000346671	ENSP00000347232	ENSP00000353791	ENSP00000355922	ENSP00000357722
GO:0044283	small molecule biosynthetic process	46	569	0.0194	ENSP00000052754	ENSP00000228606	ENSP00000238018	ENSP00000257770	ENSP00000260386	ENSP00000262430	ENSP00000263093	ENSP00000265052	ENSP00000265077	ENSP00000265191	ENSP00000267085	ENSP00000267814	ENSP00000269159	ENSP00000275016	ENSP00000278840	ENSP00000296522	ENSP00000298556	ENSP00000301634	ENSP00000301825	ENSP00000304440	ENSP00000307697	ENSP00000308610	ENSP00000310565	ENSP00000310661	ENSP00000313681	ENSP00000316649	ENSP00000322229	ENSP00000327323	ENSP00000340243	ENSP00000344741	ENSP00000347170	ENSP00000347717	ENSP00000356015	ENSP00000359956	ENSP00000360522	ENSP00000361668	ENSP00000364212	ENSP00000364907	ENSP00000365160	ENSP00000367462	ENSP00000371517	ENSP00000380442	ENSP00000396308	ENSP00000418960	ENSP00000436607
GO:0031326	regulation of cellular biosynthetic process	248	4266	0.0195	ENSP00000005178	ENSP00000052754	ENSP00000055077	ENSP00000166345	ENSP00000201031	ENSP00000209728	ENSP00000212355	ENSP00000216117	ENSP00000217026	ENSP00000219905	ENSP00000225964	ENSP00000226067	ENSP00000228606	ENSP00000229758	ENSP00000230658	ENSP00000241014	ENSP00000242208	ENSP00000242261	ENSP00000243644	ENSP00000243903	ENSP00000244534	ENSP00000244869	ENSP00000246190	ENSP00000247191	ENSP00000247470	ENSP00000251269	ENSP00000252486	ENSP00000252809	ENSP00000253144	ENSP00000253363	ENSP00000254661	ENSP00000255499	ENSP00000256104	ENSP00000256969	ENSP00000257749	ENSP00000259008	ENSP00000260010	ENSP00000261464	ENSP00000261726	ENSP00000261769	ENSP00000262713	ENSP00000263382	ENSP00000263754	ENSP00000264634	ENSP00000264832
GO:0048468	cell development	100	1493	0.0197	ENSP00000166345	ENSP00000212355	ENSP00000220676	ENSP00000229758	ENSP00000230658	ENSP00000242208	ENSP00000242261	ENSP00000244869	ENSP00000252486	ENSP00000252809	ENSP00000252999	ENSP00000255448	ENSP00000256442	ENSP00000259008	ENSP00000260010	ENSP00000261769	ENSP00000262494	ENSP00000263798	ENSP00000264634	ENSP00000264832	ENSP00000265131	ENSP00000265165	ENSP00000265191	ENSP00000265361	ENSP00000266254	ENSP00000272223	ENSP00000278919	ENSP00000281821	ENSP00000282561	ENSP00000284440	ENSP00000284878	ENSP00000286827	ENSP00000287820	ENSP00000295522	ENSP00000296484	ENSP00000296503	ENSP00000298556	ENSP00000298910	ENSP00000299106	ENSP00000302564	ENSP00000306894	ENSP00000307046	ENSP00000315130	ENSP00000316779	ENSP00000317257
GO:0016572	histone phosphorylation	7	28	0.0201	ENSP00000256442	ENSP00000274026	ENSP00000313950	ENSP00000325290	ENSP00000371067	ENSP00000378699	ENSP00000388648	AURKB	CCNA2	CCNB1	CDK1	CHEK1	GSG2	JAK2
GO:0009617	response to bacterium	45	555	0.0203	ENSP00000002165	ENSP00000052754	ENSP00000206423	ENSP00000228606	ENSP00000231061	ENSP00000245457	ENSP00000247470	ENSP00000260010	ENSP00000263379	ENSP00000264634	ENSP00000264832	ENSP00000276414	ENSP00000280614	ENSP00000282561	ENSP00000295522	ENSP00000296503	ENSP00000296522	ENSP00000336762	ENSP00000338345	ENSP00000342278	ENSP00000348924	ENSP00000349324	ENSP00000357153	ENSP00000357712	ENSP00000357722	ENSP00000359478	ENSP00000359793	ENSP00000361359	ENSP00000362680	ENSP00000364907	ENSP00000366307	ENSP00000366962	ENSP00000368699	ENSP00000371067	ENSP00000374443	ENSP00000379110	ENSP00000399168	ENSP00000399421	ENSP00000399700	ENSP00000401980	ENSP00000436607	ENSP00000445633	ENSP00000474412	ENSP00000476136	ENSP00000483985
GO:0032787	monocarboxylic acid metabolic process	40	477	0.0214	ENSP00000052754	ENSP00000262430	ENSP00000262462	ENSP00000263093	ENSP00000265052	ENSP00000265077	ENSP00000265276	ENSP00000267814	ENSP00000275016	ENSP00000278840	ENSP00000287820	ENSP00000296522	ENSP00000307697	ENSP00000310565	ENSP00000314649	ENSP00000315013	ENSP00000316649	ENSP00000317842	ENSP00000322229	ENSP00000327323	ENSP00000338345	ENSP00000348429	ENSP00000356015	ENSP00000359478	ENSP00000359956	ENSP00000360247	ENSP00000361151	ENSP00000361668	ENSP00000362354	ENSP00000362525	ENSP00000367462	ENSP00000368079	ENSP00000371517	ENSP00000380442	ENSP00000385763	ENSP00000401831	ENSP00000418960	ENSP00000448998	ENSP00000472546	ENSP00000478253	ABCC2	ACAT2	ACOX2	ACSF2	ACSL5
GO:1901700	response to oxygen-containing compound	96	1427	0.0216	ENSP00000005178	ENSP00000052754	ENSP00000209728	ENSP00000212355	ENSP00000216117	ENSP00000218388	ENSP00000219070	ENSP00000219271	ENSP00000221891	ENSP00000225964	ENSP00000228606	ENSP00000231061	ENSP00000242208	ENSP00000244869	ENSP00000245457	ENSP00000247470	ENSP00000252486	ENSP00000254722	ENSP00000256442	ENSP00000259008	ENSP00000260010	ENSP00000261769	ENSP00000262494	ENSP00000263181	ENSP00000263754	ENSP00000264634	ENSP00000264832	ENSP00000265131	ENSP00000265276	ENSP00000272164	ENSP00000272223	ENSP00000274026	ENSP00000274192	ENSP00000276414	ENSP00000280614	ENSP00000281821	ENSP00000282561	ENSP00000285379	ENSP00000286827	ENSP00000287820	ENSP00000295522	ENSP00000295666	ENSP00000296503	ENSP00000296522	ENSP00000297991
GO:0006355	regulation of transcription, DNA-templated	216	3661	0.0225	ENSP00000052754	ENSP00000201031	ENSP00000209728	ENSP00000212355	ENSP00000216117	ENSP00000217026	ENSP00000219905	ENSP00000225964	ENSP00000226067	ENSP00000229758	ENSP00000230658	ENSP00000241014	ENSP00000242208	ENSP00000242261	ENSP00000243644	ENSP00000243903	ENSP00000244534	ENSP00000244869	ENSP00000247191	ENSP00000247470	ENSP00000251269	ENSP00000252486	ENSP00000252809	ENSP00000253144	ENSP00000253363	ENSP00000256104	ENSP00000256969	ENSP00000257749	ENSP00000259008	ENSP00000260010	ENSP00000261464	ENSP00000261726	ENSP00000261769	ENSP00000262713	ENSP00000263382	ENSP00000263754	ENSP00000264634	ENSP00000264832	ENSP00000265165	ENSP00000266732	ENSP00000272223	ENSP00000273153	ENSP00000274026	ENSP00000280614	ENSP00000281453
GO:0009888	tissue development	107	1626	0.0225	ENSP00000052754	ENSP00000167586	ENSP00000206765	ENSP00000212355	ENSP00000218388	ENSP00000219070	ENSP00000219271	ENSP00000220420	ENSP00000223215	ENSP00000225964	ENSP00000226067	ENSP00000228606	ENSP00000230658	ENSP00000242208	ENSP00000242261	ENSP00000242465	ENSP00000243924	ENSP00000244869	ENSP00000252244	ENSP00000252252	ENSP00000252999	ENSP00000256442	ENSP00000257189	ENSP00000259526	ENSP00000262713	ENSP00000264634	ENSP00000264832	ENSP00000265131	ENSP00000265165	ENSP00000265361	ENSP00000269576	ENSP00000270861	ENSP00000272223	ENSP00000272542	ENSP00000280904	ENSP00000281821	ENSP00000282561	ENSP00000284878	ENSP00000285379	ENSP00000287820	ENSP00000288943	ENSP00000288955	ENSP00000295522	ENSP00000296484	ENSP00000296839
GO:0010556	regulation of macromolecule biosynthetic process	241	4143	0.0225	ENSP00000052754	ENSP00000055077	ENSP00000166345	ENSP00000201031	ENSP00000209728	ENSP00000212355	ENSP00000216117	ENSP00000217026	ENSP00000219905	ENSP00000225964	ENSP00000226067	ENSP00000229758	ENSP00000230658	ENSP00000241014	ENSP00000242208	ENSP00000242261	ENSP00000243644	ENSP00000243903	ENSP00000244534	ENSP00000244869	ENSP00000246190	ENSP00000247191	ENSP00000247470	ENSP00000251269	ENSP00000252486	ENSP00000252809	ENSP00000253144	ENSP00000253363	ENSP00000254661	ENSP00000255499	ENSP00000256104	ENSP00000256969	ENSP00000257749	ENSP00000259008	ENSP00000260010	ENSP00000261464	ENSP00000261726	ENSP00000261769	ENSP00000262713	ENSP00000263382	ENSP00000263754	ENSP00000264634	ENSP00000264832	ENSP00000265165	ENSP00000266732
GO:0051382	kinetochore assembly	5	13	0.0225	ENSP00000265148	ENSP00000283006	ENSP00000336868	ENSP00000355922	ENSP00000377007	CENPA	CENPE	CENPF	CENPH	CENPN
GO:0071902	positive regulation of protein serine/threonine kinase activity	31	340	0.0225	ENSP00000209728	ENSP00000223642	ENSP00000252809	ENSP00000256442	ENSP00000261254	ENSP00000262713	ENSP00000263056	ENSP00000264634	ENSP00000281821	ENSP00000286827	ENSP00000298910	ENSP00000311083	ENSP00000338345	ENSP00000354451	ENSP00000358925	ENSP00000360431	ENSP00000361359	ENSP00000362680	ENSP00000364907	ENSP00000364976	ENSP00000368104	ENSP00000371067	ENSP00000376865	ENSP00000378699	ENSP00000381775	ENSP00000386884	ENSP00000403954	ENSP00000411898	ENSP00000468348	ENSP00000471493	ENSP00000483985	AJUBA	BMP2	C5	CCNB1	CCND2	CD24	CD40	CDC6	CDK1	CKS1B	CKS2	CXCR4	EPGN	EPHA4
GO:0071548	response to dexamethasone	8	38	0.0226	ENSP00000254722	ENSP00000264832	ENSP00000274192	ENSP00000295522	ENSP00000321962	ENSP00000340691	ENSP00000359478	ENSP00000428205	ABCC2	CLDN1	EIF4EBP1	FBXO32	FIBIN	ICAM1	SERPINF1	SRD5A1
GO:0070601	centromeric sister chromatid cohesion	4	7	0.0237	ENSP00000263753	ENSP00000287598	ENSP00000302530	ENSP00000350447	BUB1	BUB1B	SGOL1	SGOL2
GO:1902969	mitotic DNA replication	4	7	0.0237	ENSP00000253462	ENSP00000369497	ENSP00000372088	ENSP00000405726	BRCA2	CDC45	GINS2	RAD51
GO:0060326	cell chemotaxis	20	183	0.024	ENSP00000223642	ENSP00000259526	ENSP00000265165	ENSP00000284878	ENSP00000295981	ENSP00000296503	ENSP00000337065	ENSP00000354416	ENSP00000357722	ENSP00000361668	ENSP00000364907	ENSP00000366563	ENSP00000371936	ENSP00000374443	ENSP00000379110	ENSP00000381775	ENSP00000386884	ENSP00000436126	ENSP00000471493	ENSP00000474412	C5	CCL28	CCL5	CXADR	CXCL1	CXCL14	CXCR4	EDN2	FPR1	HMGB2	IL17RC	LEF1	LYST	NOV	PIK3CD	S100A8	SAA2	SEMA5A	SYK	TNFSF11
GO:0018149	peptide cross-linking	10	59	0.0244	ENSP00000052754	ENSP00000206765	ENSP00000220420	ENSP00000243924	ENSP00000252244	ENSP00000269576	ENSP00000306461	ENSP00000357746	ENSP00000357751	ENSP00000369129	DCN	DSP	KRT1	KRT10	PI3	SPRR1A	SPRR1B	SPRR2D	TGM1	TGM5
GO:0051225	spindle assembly	11	70	0.0244	ENSP00000217026	ENSP00000229758	ENSP00000260363	ENSP00000260731	ENSP00000301633	ENSP00000313950	ENSP00000355966	ENSP00000356379	ENSP00000361540	ENSP00000363524	ENSP00000393963	ASPM	AURKB	BIRC5	CDC20	FBXO5	KIF11	KIF23	KIF4A	KIFC1	MYBL2	NEK2
GO:0032496	response to lipopolysaccharide	28	298	0.0249	ENSP00000052754	ENSP00000228606	ENSP00000231061	ENSP00000245457	ENSP00000247470	ENSP00000260010	ENSP00000264634	ENSP00000264832	ENSP00000276414	ENSP00000280614	ENSP00000282561	ENSP00000295522	ENSP00000296503	ENSP00000296522	ENSP00000338345	ENSP00000349324	ENSP00000357712	ENSP00000357722	ENSP00000359478	ENSP00000359793	ENSP00000361359	ENSP00000362680	ENSP00000366307	ENSP00000371067	ENSP00000379110	ENSP00000399421	ENSP00000436607	ENSP00000474412	ABCC2	ADM	CCL5	CCRN4L	CD36	CD40	CLDN1	CXCL1	CYP27B1	DCN	GJA1	GNRH1	HMGB2	HPGD	ICAM1	JAK2	PTGER2
GO:0008406	gonad development	21	198	0.0255	ENSP00000201031	ENSP00000228280	ENSP00000242208	ENSP00000244869	ENSP00000259008	ENSP00000263181	ENSP00000264634	ENSP00000264832	ENSP00000272223	ENSP00000274192	ENSP00000296503	ENSP00000302564	ENSP00000336762	ENSP00000355354	ENSP00000356379	ENSP00000362680	ENSP00000369318	ENSP00000369497	ENSP00000373952	ENSP00000378132	ENSP00000381448	ANG	ASPM	BCL2L1	BRCA2	BRIP1	CST3	EREG	FANCA	HMGB2	ICAM1	INHBA	IRX5	KIF18A	KITLG	OSR1	RHOBTB3	SOX15	SRC	SRD5A1	TFAP2C	WNT5A
GO:0051246	regulation of protein metabolic process	163	2668	0.0261	ENSP00000014914	ENSP00000052754	ENSP00000209728	ENSP00000216117	ENSP00000217182	ENSP00000217381	ENSP00000218388	ENSP00000222543	ENSP00000223642	ENSP00000229758	ENSP00000230658	ENSP00000234111	ENSP00000241014	ENSP00000242208	ENSP00000242261	ENSP00000243924	ENSP00000244869	ENSP00000246190	ENSP00000247191	ENSP00000247470	ENSP00000249806	ENSP00000252486	ENSP00000252593	ENSP00000252809	ENSP00000254661	ENSP00000254722	ENSP00000255499	ENSP00000256104	ENSP00000256442	ENSP00000257934	ENSP00000260947	ENSP00000261254	ENSP00000262065	ENSP00000262300	ENSP00000262662	ENSP00000262713	ENSP00000263056	ENSP00000263754	ENSP00000264350	ENSP00000264552	ENSP00000264634	ENSP00000264832	ENSP00000265148	ENSP00000265165	ENSP00000268042
GO:0030261	chromosome condensation	7	30	0.0268	ENSP00000240423	ENSP00000251496	ENSP00000256442	ENSP00000275517	ENSP00000378699	ENSP00000411532	ENSP00000453403	CCNB1	CDCA5	CDK1	NCAPG	NCAPH	NUSAP1	TOP2A
GO:0045860	positive regulation of protein kinase activity	42	517	0.027	ENSP00000209728	ENSP00000223642	ENSP00000244869	ENSP00000252809	ENSP00000256442	ENSP00000261254	ENSP00000262065	ENSP00000262713	ENSP00000263056	ENSP00000264634	ENSP00000265148	ENSP00000281821	ENSP00000286827	ENSP00000298910	ENSP00000303634	ENSP00000311083	ENSP00000312995	ENSP00000315130	ENSP00000336762	ENSP00000338345	ENSP00000346671	ENSP00000354451	ENSP00000356319	ENSP00000358925	ENSP00000360431	ENSP00000361359	ENSP00000362680	ENSP00000364907	ENSP00000364976	ENSP00000368104	ENSP00000371067	ENSP00000376865	ENSP00000378699	ENSP00000381775	ENSP00000386884	ENSP00000403954	ENSP00000411898	ENSP00000414303	ENSP00000468348	ENSP00000471493	ENSP00000474412	ENSP00000483985	AJUBA	ANG	BDNF
GO:0098542	defense response to other organism	37	438	0.0271	ENSP00000207549	ENSP00000247470	ENSP00000252593	ENSP00000257570	ENSP00000260010	ENSP00000263379	ENSP00000264350	ENSP00000265276	ENSP00000284878	ENSP00000295981	ENSP00000296503	ENSP00000306565	ENSP00000309749	ENSP00000331288	ENSP00000336762	ENSP00000340243	ENSP00000342278	ENSP00000348924	ENSP00000357712	ENSP00000357722	ENSP00000359339	ENSP00000360869	ENSP00000360891	ENSP00000361359	ENSP00000364907	ENSP00000366962	ENSP00000368699	ENSP00000374443	ENSP00000382058	ENSP00000382707	ENSP00000399421	ENSP00000399700	ENSP00000401980	ENSP00000436607	ENSP00000445633	ENSP00000476136	ENSP00000484689	ADM	ANG	APOBEC3F	BST2	CD36	CD40	CXADR	GPAM
GO:0080134	regulation of response to stress	88	1299	0.0272	ENSP00000004531	ENSP00000219070	ENSP00000223642	ENSP00000228843	ENSP00000230658	ENSP00000233954	ENSP00000241014	ENSP00000242261	ENSP00000243347	ENSP00000244869	ENSP00000247470	ENSP00000252244	ENSP00000252486	ENSP00000254722	ENSP00000256104	ENSP00000257770	ENSP00000259526	ENSP00000260010	ENSP00000262713	ENSP00000263795	ENSP00000263798	ENSP00000264233	ENSP00000264350	ENSP00000264634	ENSP00000265052	ENSP00000265191	ENSP00000281821	ENSP00000282561	ENSP00000283243	ENSP00000283752	ENSP00000286827	ENSP00000287647	ENSP00000287820	ENSP00000295981	ENSP00000296503	ENSP00000298910	ENSP00000302564	ENSP00000307697	ENSP00000309749	ENSP00000313171	ENSP00000315130	ENSP00000315731	ENSP00000317272	ENSP00000331288	ENSP00000333640
GO:0007276	gamete generation	49	632	0.0279	ENSP00000005995	ENSP00000166345	ENSP00000229758	ENSP00000240423	ENSP00000243347	ENSP00000244573	ENSP00000244869	ENSP00000256442	ENSP00000259008	ENSP00000263181	ENSP00000263382	ENSP00000263798	ENSP00000264775	ENSP00000265191	ENSP00000266254	ENSP00000284878	ENSP00000287647	ENSP00000295746	ENSP00000296277	ENSP00000296484	ENSP00000296503	ENSP00000296522	ENSP00000298910	ENSP00000299106	ENSP00000300093	ENSP00000302564	ENSP00000306894	ENSP00000318884	ENSP00000321656	ENSP00000327832	ENSP00000332576	ENSP00000332592	ENSP00000333203	ENSP00000335463	ENSP00000336762	ENSP00000340088	ENSP00000341524	ENSP00000345571	ENSP00000356379	ENSP00000358813	ENSP00000362680	ENSP00000369198	ENSP00000369497	ENSP00000373952	ENSP00000378803
GO:0051129	negative regulation of cellular component organization	49	632	0.0279	ENSP00000166345	ENSP00000229758	ENSP00000242261	ENSP00000252486	ENSP00000257934	ENSP00000260010	ENSP00000263754	ENSP00000264634	ENSP00000265056	ENSP00000278919	ENSP00000281821	ENSP00000287394	ENSP00000287598	ENSP00000296509	ENSP00000298910	ENSP00000300093	ENSP00000301633	ENSP00000302530	ENSP00000302564	ENSP00000315130	ENSP00000317272	ENSP00000324857	ENSP00000337451	ENSP00000338345	ENSP00000343690	ENSP00000344741	ENSP00000345826	ENSP00000346671	ENSP00000349932	ENSP00000353508	ENSP00000355922	ENSP00000355966	ENSP00000356319	ENSP00000358813	ENSP00000362680	ENSP00000371936	ENSP00000376048	ENSP00000378401	ENSP00000380256	ENSP00000381007	ENSP00000381448	ENSP00000388648	ENSP00000388910	ENSP00000411532	ENSP00000418960
GO:0090266	regulation of mitotic cell cycle spindle assembly checkpoint	5	14	0.0279	ENSP00000256442	ENSP00000261597	ENSP00000296509	ENSP00000301019	ENSP00000451974	CCNB1	CDT1	MAD2L1	NDC80	XRCC3
GO:0006869	lipid transport	26	272	0.0281	ENSP00000242208	ENSP00000252486	ENSP00000256104	ENSP00000256969	ENSP00000262462	ENSP00000263093	ENSP00000264005	ENSP00000284425	ENSP00000285238	ENSP00000287820	ENSP00000304032	ENSP00000313600	ENSP00000315130	ENSP00000316649	ENSP00000324277	ENSP00000332576	ENSP00000333203	ENSP00000349687	ENSP00000354995	ENSP00000359478	ENSP00000360522	ENSP00000361151	ENSP00000380442	ENSP00000399421	ENSP00000454071	ENSP00000467271	ABCA6	ABCA8	ABCC2	ABCC3	ABCG1	APOE	APOLD1	ATP10B	CD36	CEL	CLU	FABP4	GM2A	INHBA	LCAT	LDLR	OSBP2	OSBPL2	PLA2G4F
GO:0048609	multicellular organismal reproductive process	57	766	0.0283	ENSP00000005995	ENSP00000166345	ENSP00000228606	ENSP00000229758	ENSP00000240423	ENSP00000242208	ENSP00000243347	ENSP00000244573	ENSP00000244869	ENSP00000254722	ENSP00000256442	ENSP00000259008	ENSP00000263181	ENSP00000263382	ENSP00000263798	ENSP00000264775	ENSP00000265191	ENSP00000266254	ENSP00000276414	ENSP00000278025	ENSP00000282561	ENSP00000284878	ENSP00000287647	ENSP00000295746	ENSP00000296277	ENSP00000296484	ENSP00000296503	ENSP00000296522	ENSP00000298910	ENSP00000299106	ENSP00000300093	ENSP00000302564	ENSP00000306894	ENSP00000309714	ENSP00000318884	ENSP00000321656	ENSP00000327832	ENSP00000332576	ENSP00000332592	ENSP00000333203	ENSP00000335463	ENSP00000336762	ENSP00000340088	ENSP00000341524	ENSP00000345571
GO:0002237	response to molecule of bacterial origin	29	317	0.0285	ENSP00000052754	ENSP00000228606	ENSP00000231061	ENSP00000245457	ENSP00000247470	ENSP00000260010	ENSP00000264634	ENSP00000264832	ENSP00000276414	ENSP00000280614	ENSP00000282561	ENSP00000295522	ENSP00000296503	ENSP00000296522	ENSP00000338345	ENSP00000349324	ENSP00000357712	ENSP00000357722	ENSP00000359478	ENSP00000359793	ENSP00000361359	ENSP00000362680	ENSP00000366307	ENSP00000371067	ENSP00000379110	ENSP00000399421	ENSP00000436607	ENSP00000474412	ENSP00000483985	ABCC2	ADM	CCL5	CCRN4L	CD24	CD36	CD40	CLDN1	CXCL1	CYP27B1	DCN	GJA1	GNRH1	HMGB2	HPGD	ICAM1
GO:0040011	locomotion	79	1144	0.0285	ENSP00000212355	ENSP00000223642	ENSP00000225964	ENSP00000230658	ENSP00000242261	ENSP00000244709	ENSP00000249806	ENSP00000252999	ENSP00000255448	ENSP00000259526	ENSP00000261891	ENSP00000262713	ENSP00000263798	ENSP00000264634	ENSP00000264775	ENSP00000264832	ENSP00000265036	ENSP00000265077	ENSP00000265165	ENSP00000265361	ENSP00000265748	ENSP00000266254	ENSP00000267814	ENSP00000278919	ENSP00000281821	ENSP00000282561	ENSP00000284878	ENSP00000286827	ENSP00000295981	ENSP00000296370	ENSP00000296503	ENSP00000298910	ENSP00000299106	ENSP00000299736	ENSP00000301653	ENSP00000307046	ENSP00000317128	ENSP00000317272	ENSP00000332118	ENSP00000332592	ENSP00000336762	ENSP00000337065	ENSP00000337451	ENSP00000345359	ENSP00000345681
GO:0010639	negative regulation of organelle organization	30	333	0.0295	ENSP00000166345	ENSP00000229758	ENSP00000242261	ENSP00000257934	ENSP00000263754	ENSP00000265056	ENSP00000278919	ENSP00000287394	ENSP00000287598	ENSP00000296509	ENSP00000298910	ENSP00000300093	ENSP00000301633	ENSP00000302530	ENSP00000302564	ENSP00000315130	ENSP00000317272	ENSP00000338345	ENSP00000344741	ENSP00000353508	ENSP00000355922	ENSP00000355966	ENSP00000358813	ENSP00000362680	ENSP00000380256	ENSP00000381007	ENSP00000388648	ENSP00000411532	ENSP00000418960	ENSP00000440207	ATAD2	BCL2L1	BIRC5	BRCA1	BUB1	BUB1B	CCNF	CENPF	CHEK1	CLU	ESPL1	FBXO5	FEZ1	INSIG1	KAT2B
GO:0015850	organic hydroxy compound transport	16	134	0.0297	ENSP00000252486	ENSP00000263093	ENSP00000264005	ENSP00000285238	ENSP00000297991	ENSP00000304032	ENSP00000315130	ENSP00000316649	ENSP00000338345	ENSP00000354995	ENSP00000359478	ENSP00000360522	ENSP00000361151	ENSP00000364907	ENSP00000399421	ENSP00000454071	ABCC2	ABCC3	ABCG1	APOE	AQP3	CD36	CEL	CLU	LCAT	LDLR	OSBPL2	RBP4	SLC27A5	SNCA	STARD5	SYK
GO:0048585	negative regulation of response to stimulus	98	1483	0.0297	ENSP00000014914	ENSP00000052754	ENSP00000212355	ENSP00000216117	ENSP00000221891	ENSP00000223642	ENSP00000230658	ENSP00000233954	ENSP00000241014	ENSP00000242261	ENSP00000243347	ENSP00000247470	ENSP00000252244	ENSP00000252486	ENSP00000252593	ENSP00000252809	ENSP00000254722	ENSP00000256969	ENSP00000257770	ENSP00000259526	ENSP00000262713	ENSP00000263379	ENSP00000263798	ENSP00000264233	ENSP00000264634	ENSP00000264832	ENSP00000265165	ENSP00000265191	ENSP00000272223	ENSP00000281821	ENSP00000282561	ENSP00000283752	ENSP00000284440	ENSP00000285670	ENSP00000287820	ENSP00000288943	ENSP00000296503	ENSP00000298910	ENSP00000301258	ENSP00000302564	ENSP00000304895	ENSP00000313171	ENSP00000313309	ENSP00000315130	ENSP00000315731
GO:0050807	regulation of synapse organization	18	161	0.0307	ENSP00000252486	ENSP00000260010	ENSP00000260386	ENSP00000261726	ENSP00000264634	ENSP00000281821	ENSP00000286827	ENSP00000298910	ENSP00000303634	ENSP00000306894	ENSP00000332118	ENSP00000338345	ENSP00000346671	ENSP00000353496	ENSP00000361540	ENSP00000367292	ENSP00000388910	ENSP00000414303	APOE	BDNF	CDC20	CUX2	EPHA4	EPHB3	ETV5	FLRT3	FYN	ITPKA	LRP8	LRRK2	LZTS3	NFATC4	SNCA	TIAM1	TLR2	WNT5A
GO:0085020	protein K6-linked ubiquitination	4	8	0.0316	ENSP00000260947	ENSP00000264552	ENSP00000356243	ENSP00000418960	BARD1	BRCA1	UBE2S	UBE2T
GO:1901616	organic hydroxy compound catabolic process	10	62	0.0316	ENSP00000228606	ENSP00000252486	ENSP00000267814	ENSP00000269159	ENSP00000275016	ENSP00000308610	ENSP00000308770	ENSP00000352584	ENSP00000361151	ENSP00000448998	AKR1B10	APOE	CEL	CYP27B1	CYP39A1	CYP4F12	GPD2	IMPA2	SORD	SULT1B1
GO:0044238	primary metabolic process	472	8808	0.0319	ENSP00000002165	ENSP00000004531	ENSP00000005178	ENSP00000005995	ENSP00000052754	ENSP00000055077	ENSP00000166345	ENSP00000169298	ENSP00000201031	ENSP00000206765	ENSP00000209728	ENSP00000212355	ENSP00000216122	ENSP00000216367	ENSP00000217026	ENSP00000217173	ENSP00000217182	ENSP00000217246	ENSP00000218388	ENSP00000219070	ENSP00000219097	ENSP00000219271	ENSP00000219905	ENSP00000220420	ENSP00000221486	ENSP00000222482	ENSP00000223642	ENSP00000225276	ENSP00000226067	ENSP00000228280	ENSP00000228606	ENSP00000228843	ENSP00000230658	ENSP00000234111	ENSP00000238018	ENSP00000240488	ENSP00000241014	ENSP00000242208	ENSP00000242261	ENSP00000242465	ENSP00000243644	ENSP00000243903	ENSP00000243924	ENSP00000244534	ENSP00000244869
GO:0043085	positive regulation of catalytic activity	92	1381	0.0324	ENSP00000055077	ENSP00000209728	ENSP00000217182	ENSP00000219271	ENSP00000222792	ENSP00000223642	ENSP00000228606	ENSP00000240423	ENSP00000244869	ENSP00000246115	ENSP00000246186	ENSP00000247470	ENSP00000252486	ENSP00000252809	ENSP00000256442	ENSP00000261254	ENSP00000261879	ENSP00000262065	ENSP00000262494	ENSP00000262713	ENSP00000263056	ENSP00000264552	ENSP00000264634	ENSP00000264832	ENSP00000265036	ENSP00000265148	ENSP00000268042	ENSP00000270747	ENSP00000281821	ENSP00000283752	ENSP00000286827	ENSP00000287820	ENSP00000288955	ENSP00000296503	ENSP00000298910	ENSP00000300093	ENSP00000303634	ENSP00000304895	ENSP00000309714	ENSP00000311083	ENSP00000312995	ENSP00000313670	ENSP00000313950	ENSP00000315130	ENSP00000322180
GO:0048878	chemical homeostasis	70	995	0.033	ENSP00000005178	ENSP00000052754	ENSP00000216117	ENSP00000228606	ENSP00000245185	ENSP00000246115	ENSP00000249806	ENSP00000252486	ENSP00000254722	ENSP00000256104	ENSP00000264005	ENSP00000264832	ENSP00000265276	ENSP00000272462	ENSP00000273063	ENSP00000282561	ENSP00000285039	ENSP00000285379	ENSP00000287820	ENSP00000288955	ENSP00000294484	ENSP00000295522	ENSP00000297205	ENSP00000297991	ENSP00000298910	ENSP00000301305	ENSP00000301454	ENSP00000301455	ENSP00000301653	ENSP00000304895	ENSP00000312397	ENSP00000317272	ENSP00000319141	ENSP00000320246	ENSP00000338345	ENSP00000342513	ENSP00000344741	ENSP00000345681	ENSP00000346550	ENSP00000354416	ENSP00000354995	ENSP00000357722	ENSP00000357917	ENSP00000359478	ENSP00000360398
GO:0002252	immune effector process	66	927	0.0336	ENSP00000002165	ENSP00000207549	ENSP00000223642	ENSP00000243347	ENSP00000247470	ENSP00000252244	ENSP00000252593	ENSP00000257570	ENSP00000260010	ENSP00000264350	ENSP00000264832	ENSP00000265165	ENSP00000265276	ENSP00000267205	ENSP00000274364	ENSP00000283752	ENSP00000284878	ENSP00000295927	ENSP00000296370	ENSP00000298556	ENSP00000306565	ENSP00000309749	ENSP00000313171	ENSP00000315130	ENSP00000317257	ENSP00000331288	ENSP00000340243	ENSP00000342278	ENSP00000346671	ENSP00000349687	ENSP00000355506	ENSP00000356399	ENSP00000357712	ENSP00000357722	ENSP00000359339	ENSP00000360869	ENSP00000360891	ENSP00000361359	ENSP00000361562	ENSP00000361850	ENSP00000362680	ENSP00000363603	ENSP00000364212	ENSP00000364907	ENSP00000366563
GO:0006638	neutral lipid metabolic process	12	86	0.034	ENSP00000252486	ENSP00000256104	ENSP00000263093	ENSP00000265052	ENSP00000265276	ENSP00000320337	ENSP00000336762	ENSP00000338345	ENSP00000344741	ENSP00000360431	ENSP00000362354	ENSP00000365725	ABHD12	ANG	APOE	FABP4	GPAM	INSIG1	LPIN3	MGLL	PLA2G16	PLCE1	SLC27A5	SNCA
GO:0044092	negative regulation of molecular function	77	1119	0.0341	ENSP00000014914	ENSP00000052754	ENSP00000216117	ENSP00000218388	ENSP00000222543	ENSP00000223642	ENSP00000228606	ENSP00000229758	ENSP00000230658	ENSP00000241014	ENSP00000242261	ENSP00000243924	ENSP00000247470	ENSP00000252486	ENSP00000252593	ENSP00000254722	ENSP00000256104	ENSP00000262300	ENSP00000262662	ENSP00000262713	ENSP00000263754	ENSP00000265056	ENSP00000265165	ENSP00000272164	ENSP00000272223	ENSP00000274364	ENSP00000283243	ENSP00000283752	ENSP00000284440	ENSP00000287820	ENSP00000288943	ENSP00000295927	ENSP00000296509	ENSP00000298910	ENSP00000299698	ENSP00000299759	ENSP00000300093	ENSP00000301455	ENSP00000301633	ENSP00000313950	ENSP00000316779	ENSP00000317257	ENSP00000317272	ENSP00000324870	ENSP00000332013
GO:0009966	regulation of signal transduction	181	3033	0.0345	ENSP00000014914	ENSP00000052754	ENSP00000201647	ENSP00000212355	ENSP00000216117	ENSP00000218388	ENSP00000221891	ENSP00000222792	ENSP00000223642	ENSP00000225964	ENSP00000228280	ENSP00000228606	ENSP00000230658	ENSP00000233954	ENSP00000241014	ENSP00000242208	ENSP00000242261	ENSP00000244869	ENSP00000245796	ENSP00000247470	ENSP00000252486	ENSP00000252809	ENSP00000254661	ENSP00000256969	ENSP00000259526	ENSP00000260010	ENSP00000261464	ENSP00000261726	ENSP00000261891	ENSP00000262713	ENSP00000263056	ENSP00000263409	ENSP00000263754	ENSP00000263798	ENSP00000264634	ENSP00000264832	ENSP00000265036	ENSP00000265052	ENSP00000265165	ENSP00000265191	ENSP00000265276	ENSP00000267205	ENSP00000270747	ENSP00000272164	ENSP00000276414
GO:0050727	regulation of inflammatory response	30	338	0.0348	ENSP00000004531	ENSP00000223642	ENSP00000230658	ENSP00000233954	ENSP00000243347	ENSP00000252486	ENSP00000254722	ENSP00000256104	ENSP00000257770	ENSP00000259526	ENSP00000260010	ENSP00000263798	ENSP00000264634	ENSP00000265052	ENSP00000287647	ENSP00000287820	ENSP00000295981	ENSP00000298910	ENSP00000315130	ENSP00000315731	ENSP00000338345	ENSP00000356399	ENSP00000357722	ENSP00000371067	ENSP00000373952	ENSP00000381775	ENSP00000428489	ENSP00000454071	ENSP00000472620	ENSP00000474412	APOE	C5	C5AR2	CCL5	CFH	CLU	FABP4	FANCA	FANCD2	IL17RC	IL1RL1	ISL1	JAK2	LDLR	LRRK2
GO:0035295	tube development	58	793	0.0353	ENSP00000212355	ENSP00000216117	ENSP00000219070	ENSP00000231061	ENSP00000242261	ENSP00000244869	ENSP00000252486	ENSP00000252999	ENSP00000254661	ENSP00000256442	ENSP00000259008	ENSP00000259526	ENSP00000263181	ENSP00000264036	ENSP00000264634	ENSP00000265131	ENSP00000265165	ENSP00000265361	ENSP00000272223	ENSP00000281821	ENSP00000282561	ENSP00000288955	ENSP00000296522	ENSP00000299106	ENSP00000301455	ENSP00000312397	ENSP00000313309	ENSP00000317128	ENSP00000317272	ENSP00000323246	ENSP00000324277	ENSP00000327758	ENSP00000332118	ENSP00000336762	ENSP00000345064	ENSP00000345681	ENSP00000347717	ENSP00000353452	ENSP00000357712	ENSP00000360522	ENSP00000360793	ENSP00000361668	ENSP00000362680	ENSP00000364907	ENSP00000368104
GO:0031347	regulation of defense response	51	676	0.0358	ENSP00000004531	ENSP00000219070	ENSP00000223642	ENSP00000230658	ENSP00000233954	ENSP00000243347	ENSP00000244869	ENSP00000247470	ENSP00000252486	ENSP00000254722	ENSP00000256104	ENSP00000257770	ENSP00000259526	ENSP00000260010	ENSP00000263798	ENSP00000264350	ENSP00000264634	ENSP00000265052	ENSP00000282561	ENSP00000287647	ENSP00000287820	ENSP00000295981	ENSP00000296503	ENSP00000298910	ENSP00000309749	ENSP00000315130	ENSP00000315731	ENSP00000331288	ENSP00000338345	ENSP00000343445	ENSP00000346671	ENSP00000349932	ENSP00000356399	ENSP00000357153	ENSP00000357722	ENSP00000359339	ENSP00000360869	ENSP00000362680	ENSP00000364907	ENSP00000371067	ENSP00000373952	ENSP00000381775	ENSP00000382058	ENSP00000399168	ENSP00000399421
GO:0042221	response to chemical	239	4153	0.0359	ENSP00000004531	ENSP00000005178	ENSP00000052754	ENSP00000209728	ENSP00000212355	ENSP00000216117	ENSP00000217026	ENSP00000217182	ENSP00000218388	ENSP00000219070	ENSP00000219271	ENSP00000221891	ENSP00000223642	ENSP00000225964	ENSP00000228606	ENSP00000230658	ENSP00000231061	ENSP00000233954	ENSP00000242208	ENSP00000242261	ENSP00000244869	ENSP00000245185	ENSP00000245457	ENSP00000247470	ENSP00000252486	ENSP00000252593	ENSP00000252809	ENSP00000252999	ENSP00000253778	ENSP00000254488	ENSP00000254722	ENSP00000256104	ENSP00000256442	ENSP00000257570	ENSP00000259008	ENSP00000259526	ENSP00000260010	ENSP00000261366	ENSP00000261726	ENSP00000261769	ENSP00000261978	ENSP00000262494	ENSP00000263056	ENSP00000263181	ENSP00000263379
GO:0065003	protein-containing complex assembly	99	1514	0.0362	ENSP00000212355	ENSP00000215980	ENSP00000216117	ENSP00000225964	ENSP00000229758	ENSP00000244534	ENSP00000244573	ENSP00000252244	ENSP00000252486	ENSP00000256442	ENSP00000259711	ENSP00000263382	ENSP00000264233	ENSP00000264552	ENSP00000265056	ENSP00000265148	ENSP00000265165	ENSP00000265748	ENSP00000268138	ENSP00000269576	ENSP00000280614	ENSP00000281453	ENSP00000282561	ENSP00000283006	ENSP00000295522	ENSP00000296503	ENSP00000298556	ENSP00000298910	ENSP00000299736	ENSP00000301019	ENSP00000301455	ENSP00000301634	ENSP00000308351	ENSP00000309714	ENSP00000314649	ENSP00000315130	ENSP00000315700	ENSP00000316779	ENSP00000330074	ENSP00000332371	ENSP00000333277	ENSP00000335463	ENSP00000336762	ENSP00000336868	ENSP00000338812
GO:0045926	negative regulation of growth	23	235	0.0363	ENSP00000228606	ENSP00000242208	ENSP00000245185	ENSP00000252593	ENSP00000252809	ENSP00000259526	ENSP00000262662	ENSP00000264634	ENSP00000282561	ENSP00000287820	ENSP00000307706	ENSP00000324857	ENSP00000339824	ENSP00000349932	ENSP00000353508	ENSP00000358925	ENSP00000360522	ENSP00000364212	ENSP00000371936	ENSP00000376048	ENSP00000399421	ENSP00000399700	ENSP00000433560	BST2	CD36	CDA	CDKN2C	CRYAB	CYP27B1	FGFR3	GDF15	GJA1	INHBA	MAG	MAP2	MT1E	MT2A	NOV	PLAC8	PPARG	PSRC1	PTPRS	RBP4	SEMA5A	SEMA6D
GO:0031327	negative regulation of cellular biosynthetic process	97	1479	0.0367	ENSP00000201031	ENSP00000209728	ENSP00000228606	ENSP00000230658	ENSP00000242208	ENSP00000242261	ENSP00000243644	ENSP00000244534	ENSP00000244869	ENSP00000255499	ENSP00000256104	ENSP00000257749	ENSP00000261726	ENSP00000262713	ENSP00000264634	ENSP00000265165	ENSP00000272223	ENSP00000282308	ENSP00000282561	ENSP00000287820	ENSP00000295025	ENSP00000296503	ENSP00000296839	ENSP00000300093	ENSP00000301633	ENSP00000303634	ENSP00000307774	ENSP00000313950	ENSP00000323246	ENSP00000327048	ENSP00000327758	ENSP00000328484	ENSP00000329793	ENSP00000330074	ENSP00000332013	ENSP00000332790	ENSP00000333277	ENSP00000336762	ENSP00000338345	ENSP00000340691	ENSP00000342307	ENSP00000343129	ENSP00000344162	ENSP00000344741	ENSP00000345064
GO:0032508	DNA duplex unwinding	9	53	0.037	ENSP00000253462	ENSP00000259008	ENSP00000264156	ENSP00000265056	ENSP00000276533	ENSP00000347232	ENSP00000372088	ENSP00000405726	ENSP00000482313	BLM	BRIP1	CDC45	GINS2	GINS4	MCM2	MCM6	RAD51	RECQL4
GO:0006954	inflammatory response	39	482	0.0377	ENSP00000004531	ENSP00000207549	ENSP00000216117	ENSP00000218388	ENSP00000223642	ENSP00000243347	ENSP00000247470	ENSP00000260010	ENSP00000264832	ENSP00000265052	ENSP00000282561	ENSP00000295025	ENSP00000295927	ENSP00000296503	ENSP00000299106	ENSP00000301653	ENSP00000313681	ENSP00000315130	ENSP00000325663	ENSP00000338345	ENSP00000349324	ENSP00000352673	ENSP00000357722	ENSP00000361359	ENSP00000364907	ENSP00000366563	ENSP00000368104	ENSP00000373325	ENSP00000379110	ENSP00000386884	ENSP00000388910	ENSP00000408617	ENSP00000416066	ENSP00000434045	ENSP00000436126	ENSP00000471493	ENSP00000472546	ENSP00000472620	ENSP00000474412	BMP2	C5	C5AR2	CCL5	CD40	CLU
GO:0044089	positive regulation of cellular component biogenesis	40	498	0.0377	ENSP00000201647	ENSP00000216446	ENSP00000220676	ENSP00000242261	ENSP00000247470	ENSP00000252486	ENSP00000261726	ENSP00000262713	ENSP00000264832	ENSP00000265748	ENSP00000270861	ENSP00000274364	ENSP00000295522	ENSP00000301019	ENSP00000304440	ENSP00000309714	ENSP00000313309	ENSP00000315130	ENSP00000316779	ENSP00000316891	ENSP00000317272	ENSP00000323300	ENSP00000327758	ENSP00000327832	ENSP00000332118	ENSP00000341178	ENSP00000343690	ENSP00000351022	ENSP00000358925	ENSP00000362680	ENSP00000362776	ENSP00000367292	ENSP00000371085	ENSP00000377789	ENSP00000381007	ENSP00000387075	ENSP00000389913	ENSP00000399421	ENSP00000403954	ENSP00000414303	AJUBA	ANLN	APOE	ATAT1	BAIAP2L2
GO:0045737	positive regulation of cyclin-dependent protein serine/threonine kinase activity	7	33	0.0383	ENSP00000209728	ENSP00000256442	ENSP00000261254	ENSP00000311083	ENSP00000358925	ENSP00000362680	ENSP00000364976	CCNB1	CCND2	CDC6	CKS1B	CKS2	PSRC1	SRC
GO:0009890	negative regulation of biosynthetic process	98	1501	0.0391	ENSP00000201031	ENSP00000209728	ENSP00000228606	ENSP00000230658	ENSP00000242208	ENSP00000242261	ENSP00000243644	ENSP00000244534	ENSP00000244869	ENSP00000252486	ENSP00000255499	ENSP00000256104	ENSP00000257749	ENSP00000261726	ENSP00000262713	ENSP00000264634	ENSP00000265165	ENSP00000272223	ENSP00000282308	ENSP00000282561	ENSP00000287820	ENSP00000295025	ENSP00000296503	ENSP00000296839	ENSP00000300093	ENSP00000301633	ENSP00000303634	ENSP00000307774	ENSP00000313950	ENSP00000323246	ENSP00000327048	ENSP00000327758	ENSP00000328484	ENSP00000329793	ENSP00000330074	ENSP00000332013	ENSP00000332790	ENSP00000333277	ENSP00000336762	ENSP00000338345	ENSP00000340691	ENSP00000342307	ENSP00000343129	ENSP00000344162	ENSP00000344741
GO:0051291	protein heterooligomerization	15	126	0.0393	ENSP00000225964	ENSP00000252244	ENSP00000269576	ENSP00000295522	ENSP00000338812	ENSP00000352252	ENSP00000367034	ENSP00000479106	ENSP00000480826	ENSP00000480960	ENSP00000483283	ENSP00000484095	ENSP00000484638	ENSP00000484658	ENSP00000484841	C1QTNF6	CLDN1	COL1A1	HIST1H3A	HIST1H3B	HIST1H3C	HIST1H3F	HIST1H3G	HIST1H3I	HIST1H3J	HIST1H4A	HIST1H4C	HIST1H4L	KRT1	KRT10
GO:0051248	negative regulation of protein metabolic process	74	1075	0.0394	ENSP00000014914	ENSP00000052754	ENSP00000217381	ENSP00000218388	ENSP00000222543	ENSP00000223642	ENSP00000229758	ENSP00000241014	ENSP00000242208	ENSP00000242261	ENSP00000243924	ENSP00000247470	ENSP00000252486	ENSP00000252593	ENSP00000254722	ENSP00000255499	ENSP00000256104	ENSP00000256442	ENSP00000262662	ENSP00000263754	ENSP00000265165	ENSP00000272164	ENSP00000281821	ENSP00000283752	ENSP00000284440	ENSP00000285670	ENSP00000288943	ENSP00000295927	ENSP00000296509	ENSP00000298743	ENSP00000298910	ENSP00000299698	ENSP00000300093	ENSP00000301258	ENSP00000301633	ENSP00000315130	ENSP00000316779	ENSP00000318884	ENSP00000324870	ENSP00000332013	ENSP00000332371	ENSP00000333203	ENSP00000336762	ENSP00000338345	ENSP00000340691
GO:0060548	negative regulation of cell death	67	953	0.0394	ENSP00000005178	ENSP00000216117	ENSP00000218388	ENSP00000230658	ENSP00000241014	ENSP00000242261	ENSP00000252486	ENSP00000254722	ENSP00000259526	ENSP00000260947	ENSP00000261254	ENSP00000263798	ENSP00000264634	ENSP00000264832	ENSP00000265165	ENSP00000265191	ENSP00000265276	ENSP00000272164	ENSP00000272223	ENSP00000276414	ENSP00000295025	ENSP00000296503	ENSP00000296509	ENSP00000298910	ENSP00000300093	ENSP00000301455	ENSP00000301633	ENSP00000302564	ENSP00000304642	ENSP00000313171	ENSP00000313681	ENSP00000313950	ENSP00000315130	ENSP00000317272	ENSP00000318884	ENSP00000327758	ENSP00000333640	ENSP00000338283	ENSP00000338345	ENSP00000341584	ENSP00000342513	ENSP00000345681	ENSP00000346671	ENSP00000349324	ENSP00000356319
GO:0007548	sex differentiation	24	252	0.0397	ENSP00000201031	ENSP00000228280	ENSP00000242208	ENSP00000244869	ENSP00000259008	ENSP00000263181	ENSP00000263798	ENSP00000264634	ENSP00000264832	ENSP00000272223	ENSP00000274192	ENSP00000296503	ENSP00000302564	ENSP00000336762	ENSP00000355354	ENSP00000356379	ENSP00000360522	ENSP00000362018	ENSP00000362680	ENSP00000369318	ENSP00000369497	ENSP00000373952	ENSP00000378132	ENSP00000381448	ANG	ASPM	BCL2L1	BRCA2	BRIP1	CENPI	CST3	EREG	FANCA	HMGB2	ICAM1	INHBA	IRX5	KIF18A	KITLG	OSR1	RBP4	RHOBTB3	SOX15	SRC	SRD5A1
GO:0000076	DNA replication checkpoint	5	16	0.0401	ENSP00000209728	ENSP00000268138	ENSP00000301019	ENSP00000312995	ENSP00000405726	CDC45	CDC6	CDT1	CLSPN	TICRR
GO:0000723	telomere maintenance	13	101	0.0401	ENSP00000055077	ENSP00000305480	ENSP00000347232	ENSP00000355506	ENSP00000367034	ENSP00000369411	ENSP00000369497	ENSP00000372088	ENSP00000429089	ENSP00000451974	ENSP00000479106	ENSP00000480960	ENSP00000482313	BLM	BRCA2	CCNE2	EXO1	FEN1	HIST1H4A	HIST1H4C	HIST1H4L	RAD51	RECQL4	RFC2	RFC3	XRCC3
GO:0007064	mitotic sister chromatid cohesion	5	16	0.0401	ENSP00000263753	ENSP00000275517	ENSP00000322180	ENSP00000325290	ENSP00000361540	CDC20	CDCA5	DSCC1	GSG2	SGOL1
GO:0045840	positive regulation of mitotic nuclear division	9	54	0.0401	ENSP00000244869	ENSP00000247191	ENSP00000257934	ENSP00000275517	ENSP00000301019	ENSP00000301633	ENSP00000348838	ENSP00000411898	ENSP00000453403	BIRC5	CDCA5	CDT1	DLGAP5	EPGN	EREG	ESPL1	NUSAP1	UBE2C
GO:0051782	negative regulation of cell division	5	16	0.0401	ENSP00000219097	ENSP00000313950	ENSP00000323246	ENSP00000347232	ENSP00000356379	ASPM	AURKB	BLM	E2F7	ORC6
GO:0044242	cellular lipid catabolic process	18	167	0.0402	ENSP00000252486	ENSP00000256104	ENSP00000265052	ENSP00000307697	ENSP00000313681	ENSP00000315013	ENSP00000349687	ENSP00000352584	ENSP00000356015	ENSP00000361151	ENSP00000362354	ENSP00000363603	ENSP00000365725	ENSP00000368305	ENSP00000371517	ENSP00000380442	ENSP00000448998	ENSP00000472546	ABHD12	ACAT2	ACOX2	AKR1B10	AMACR	APOE	CEL	CRAT	CYP4F12	FABP4	FUCA1	GM2A	GPCPD1	LPIN3	MGLL	PLA2G4C	PLA2G4F	SPHK1
GO:1905906	regulation of amyloid fibril formation	4	9	0.0402	ENSP00000252486	ENSP00000315130	ENSP00000433560	ENSP00000454071	APOE	CLU	CRYAB	LDLR
GO:1903901	negative regulation of viral life cycle	11	77	0.0409	ENSP00000252593	ENSP00000257570	ENSP00000295927	ENSP00000306565	ENSP00000309749	ENSP00000360869	ENSP00000368699	ENSP00000382707	ENSP00000401980	ENSP00000474412	ENSP00000484689	APOBEC3F	BST2	CCL5	IFIT1	IFITM2	IFITM3	ISG15	ISG20	MAVS	OASL	PTX3
GO:1903507	negative regulation of nucleic acid-templated transcription	82	1220	0.0418	ENSP00000201031	ENSP00000230658	ENSP00000242261	ENSP00000243644	ENSP00000244534	ENSP00000244869	ENSP00000256104	ENSP00000257749	ENSP00000261726	ENSP00000262713	ENSP00000264634	ENSP00000265165	ENSP00000272223	ENSP00000282308	ENSP00000287820	ENSP00000295025	ENSP00000296503	ENSP00000296839	ENSP00000300093	ENSP00000301633	ENSP00000303634	ENSP00000307774	ENSP00000313950	ENSP00000323246	ENSP00000327048	ENSP00000327758	ENSP00000328484	ENSP00000329793	ENSP00000330074	ENSP00000332013	ENSP00000332790	ENSP00000333277	ENSP00000338345	ENSP00000342307	ENSP00000343129	ENSP00000344162	ENSP00000345064	ENSP00000345571	ENSP00000345681	ENSP00000347755	ENSP00000349494	ENSP00000351589	ENSP00000352119	ENSP00000352252	ENSP00000352673
GO:0051336	regulation of hydrolase activity	83	1238	0.0419	ENSP00000218388	ENSP00000222543	ENSP00000222792	ENSP00000223642	ENSP00000240423	ENSP00000243924	ENSP00000246115	ENSP00000247470	ENSP00000252593	ENSP00000254722	ENSP00000262300	ENSP00000262494	ENSP00000262713	ENSP00000264634	ENSP00000264832	ENSP00000265036	ENSP00000265056	ENSP00000265165	ENSP00000270747	ENSP00000272164	ENSP00000274364	ENSP00000281821	ENSP00000283243	ENSP00000283752	ENSP00000286827	ENSP00000287820	ENSP00000288955	ENSP00000295927	ENSP00000296503	ENSP00000298910	ENSP00000299698	ENSP00000301455	ENSP00000301633	ENSP00000313670	ENSP00000316779	ENSP00000317128	ENSP00000324870	ENSP00000332118	ENSP00000332371	ENSP00000333203	ENSP00000335463	ENSP00000336762	ENSP00000337451	ENSP00000337731	ENSP00000338345
GO:0070316	regulation of G0 to G1 transition	8	44	0.0424	ENSP00000219905	ENSP00000345571	ENSP00000353770	ENSP00000355354	ENSP00000372088	ENSP00000388648	ENSP00000393139	ENSP00000418960	BRCA1	CDC7	CHEK1	E2F1	MGA	RAD51	RRM2	SOX15
GO:0051241	negative regulation of multicellular organismal process	75	1098	0.0429	ENSP00000052754	ENSP00000216117	ENSP00000218388	ENSP00000230658	ENSP00000231061	ENSP00000233954	ENSP00000242208	ENSP00000242261	ENSP00000242465	ENSP00000247470	ENSP00000252244	ENSP00000252486	ENSP00000252593	ENSP00000252809	ENSP00000254722	ENSP00000255499	ENSP00000256969	ENSP00000259526	ENSP00000260010	ENSP00000264350	ENSP00000264634	ENSP00000265165	ENSP00000272164	ENSP00000272223	ENSP00000276414	ENSP00000278025	ENSP00000280614	ENSP00000281821	ENSP00000282561	ENSP00000287820	ENSP00000294484	ENSP00000295025	ENSP00000298910	ENSP00000313309	ENSP00000316779	ENSP00000324857	ENSP00000331342	ENSP00000343619	ENSP00000343690	ENSP00000345064	ENSP00000345681	ENSP00000349932	ENSP00000353508	ENSP00000355354	ENSP00000356379
GO:0051785	positive regulation of nuclear division	10	66	0.0429	ENSP00000244869	ENSP00000247191	ENSP00000257934	ENSP00000264634	ENSP00000275517	ENSP00000301019	ENSP00000301633	ENSP00000348838	ENSP00000411898	ENSP00000453403	BIRC5	CDCA5	CDT1	DLGAP5	EPGN	EREG	ESPL1	NUSAP1	UBE2C	WNT5A
GO:0045892	negative regulation of transcription, DNA-templated	79	1169	0.043	ENSP00000201031	ENSP00000230658	ENSP00000242261	ENSP00000243644	ENSP00000244534	ENSP00000244869	ENSP00000256104	ENSP00000257749	ENSP00000261726	ENSP00000262713	ENSP00000264634	ENSP00000265165	ENSP00000272223	ENSP00000282308	ENSP00000287820	ENSP00000295025	ENSP00000296503	ENSP00000296839	ENSP00000300093	ENSP00000301633	ENSP00000303634	ENSP00000307774	ENSP00000313950	ENSP00000323246	ENSP00000327048	ENSP00000327758	ENSP00000328484	ENSP00000330074	ENSP00000332013	ENSP00000332790	ENSP00000333277	ENSP00000338345	ENSP00000342307	ENSP00000343129	ENSP00000344162	ENSP00000345064	ENSP00000345571	ENSP00000345681	ENSP00000347755	ENSP00000349494	ENSP00000351589	ENSP00000352119	ENSP00000352252	ENSP00000352673	ENSP00000355354
GO:0015893	drug transport	17	155	0.0434	ENSP00000004531	ENSP00000242208	ENSP00000282561	ENSP00000285238	ENSP00000285379	ENSP00000295522	ENSP00000301454	ENSP00000326671	ENSP00000329033	ENSP00000338345	ENSP00000353791	ENSP00000359478	ENSP00000362159	ENSP00000369399	ENSP00000417085	ENSP00000467271	ENSP00000481114	ABCA8	ABCC2	ABCC3	CA2	CLDN1	FOLR3	GJA1	INHBA	SLC15A2	SLC25A18	SLC25A23	SLC25A25	SLC47A2	SLC4A11	SLC6A9	SLC7A2	SNCA
GO:0033559	unsaturated fatty acid metabolic process	12	90	0.0434	ENSP00000265052	ENSP00000278840	ENSP00000296522	ENSP00000317842	ENSP00000322229	ENSP00000359956	ENSP00000360247	ENSP00000361668	ENSP00000380442	ENSP00000385763	ENSP00000448998	ENSP00000472546	CES2	CYP2J2	CYP4F12	EDN2	ELOVL5	FADS1	FADS2	HPGD	MGLL	PLA2G4C	PLA2G4F	PTGR1
GO:0045597	positive regulation of cell differentiation	64	908	0.0438	ENSP00000207549	ENSP00000225964	ENSP00000228606	ENSP00000230658	ENSP00000242208	ENSP00000242261	ENSP00000252486	ENSP00000252809	ENSP00000254722	ENSP00000260010	ENSP00000260386	ENSP00000261726	ENSP00000262065	ENSP00000264634	ENSP00000265165	ENSP00000265361	ENSP00000272164	ENSP00000278919	ENSP00000280614	ENSP00000281821	ENSP00000282561	ENSP00000283752	ENSP00000285379	ENSP00000286827	ENSP00000287820	ENSP00000296503	ENSP00000301873	ENSP00000303634	ENSP00000306894	ENSP00000309714	ENSP00000315731	ENSP00000316779	ENSP00000317128	ENSP00000317257	ENSP00000325663	ENSP00000327758	ENSP00000332049	ENSP00000337451	ENSP00000343690	ENSP00000345681	ENSP00000346671	ENSP00000356379	ENSP00000360793	ENSP00000361066	ENSP00000362352
GO:0051984	positive regulation of chromosome segregation	6	25	0.0438	ENSP00000209728	ENSP00000247191	ENSP00000256442	ENSP00000257934	ENSP00000301019	ENSP00000305480	CCNB1	CDC6	CDT1	DLGAP5	ESPL1	FEN1
GO:0060249	anatomical structure homeostasis	26	285	0.0438	ENSP00000055077	ENSP00000220676	ENSP00000260947	ENSP00000263798	ENSP00000271651	ENSP00000284878	ENSP00000305480	ENSP00000345681	ENSP00000347232	ENSP00000355506	ENSP00000360522	ENSP00000362680	ENSP00000363943	ENSP00000367034	ENSP00000369411	ENSP00000369497	ENSP00000369889	ENSP00000372088	ENSP00000381775	ENSP00000395474	ENSP00000429089	ENSP00000432869	ENSP00000451974	ENSP00000479106	ENSP00000480960	ENSP00000482313	BARD1	BLM	BRCA2	CCNE2	COL2A1	CTSK	CXADR	EXO1	FEN1	GATA2	GYLTL1B	HIST1H4A	HIST1H4C	HIST1H4L	RAD51	RBP4	RECQL4	RFC2	RFC3
GO:1901654	response to ketone	19	183	0.0438	ENSP00000212355	ENSP00000245457	ENSP00000254722	ENSP00000260010	ENSP00000264832	ENSP00000265131	ENSP00000274192	ENSP00000276414	ENSP00000287820	ENSP00000295522	ENSP00000295666	ENSP00000302564	ENSP00000321962	ENSP00000340691	ENSP00000359478	ENSP00000359793	ENSP00000362680	ENSP00000409544	ENSP00000428205	ABCC2	BCL2L1	CLDN1	CLDN4	EIF4EBP1	FBXO32	FIBIN	GNRH1	ICAM1	IGFBP7	PPARG	PTGER2	PTGFR	SERPINF1	SRC	SRD5A1	TGFBR3	TLR2	TNC
GO:0006338	chromatin remodeling	17	156	0.0455	ENSP00000215980	ENSP00000263754	ENSP00000281453	ENSP00000283006	ENSP00000299736	ENSP00000335463	ENSP00000336868	ENSP00000360162	ENSP00000362018	ENSP00000367034	ENSP00000377007	ENSP00000377601	ENSP00000388648	ENSP00000399518	ENSP00000414109	ENSP00000479106	ENSP00000480960	CASC5	CENPA	CENPH	CENPI	CENPM	CENPN	CENPU	CENPV	CHEK1	HELLS	HIST1H4A	HIST1H4C	HIST1H4L	HJURP	KAT2B	SATB1	SMARCA1
GO:0072359	circulatory system development	58	807	0.0458	ENSP00000212355	ENSP00000216117	ENSP00000219070	ENSP00000225964	ENSP00000230658	ENSP00000231061	ENSP00000242261	ENSP00000244869	ENSP00000252486	ENSP00000252999	ENSP00000254661	ENSP00000256442	ENSP00000259526	ENSP00000263754	ENSP00000264036	ENSP00000264634	ENSP00000265165	ENSP00000265361	ENSP00000272223	ENSP00000282561	ENSP00000284878	ENSP00000287820	ENSP00000296522	ENSP00000299106	ENSP00000301455	ENSP00000309714	ENSP00000313681	ENSP00000317128	ENSP00000323246	ENSP00000324277	ENSP00000327758	ENSP00000332118	ENSP00000336762	ENSP00000345064	ENSP00000347717	ENSP00000351022	ENSP00000353452	ENSP00000357712	ENSP00000360431	ENSP00000360522	ENSP00000364907	ENSP00000367292	ENSP00000368104	ENSP00000368341	ENSP00000369129
GO:0070192	chromosome organization involved in meiotic cell cycle	10	67	0.0459	ENSP00000166345	ENSP00000240423	ENSP00000259008	ENSP00000287598	ENSP00000287647	ENSP00000302530	ENSP00000347649	ENSP00000350447	ENSP00000372088	ENSP00000429089	BRIP1	BUB1	BUB1B	CCNE2	FANCD2	LEPREL4	NCAPH	RAD51	SGOL2	TRIP13
GO:0051252	regulation of RNA metabolic process	224	3890	0.046	ENSP00000052754	ENSP00000166345	ENSP00000201031	ENSP00000209728	ENSP00000212355	ENSP00000216117	ENSP00000217026	ENSP00000219905	ENSP00000225964	ENSP00000226067	ENSP00000229758	ENSP00000230658	ENSP00000241014	ENSP00000242208	ENSP00000242261	ENSP00000243644	ENSP00000243903	ENSP00000244534	ENSP00000244869	ENSP00000247191	ENSP00000247470	ENSP00000251269	ENSP00000252486	ENSP00000252809	ENSP00000253144	ENSP00000253363	ENSP00000256104	ENSP00000256442	ENSP00000256969	ENSP00000257749	ENSP00000259008	ENSP00000260010	ENSP00000260947	ENSP00000261464	ENSP00000261726	ENSP00000261769	ENSP00000262713	ENSP00000263382	ENSP00000263754	ENSP00000264634	ENSP00000264832	ENSP00000265165	ENSP00000266732	ENSP00000272223	ENSP00000273153
GO:0010718	positive regulation of epithelial to mesenchymal transition	8	45	0.0462	ENSP00000225964	ENSP00000230658	ENSP00000242261	ENSP00000265165	ENSP00000283752	ENSP00000286827	ENSP00000368104	ENSP00000378332	BMP2	COL1A1	ISL1	LEF1	SERPINB3	TGFB1I1	TIAM1	TWIST1
GO:0045934	negative regulation of nucleobase-containing compound metabolic process	93	1424	0.0462	ENSP00000201031	ENSP00000209728	ENSP00000230658	ENSP00000242261	ENSP00000243644	ENSP00000244534	ENSP00000244869	ENSP00000256104	ENSP00000257749	ENSP00000260947	ENSP00000261726	ENSP00000262713	ENSP00000264233	ENSP00000264634	ENSP00000265165	ENSP00000272223	ENSP00000280614	ENSP00000282308	ENSP00000282561	ENSP00000287820	ENSP00000295025	ENSP00000296503	ENSP00000296839	ENSP00000300093	ENSP00000301633	ENSP00000303634	ENSP00000307774	ENSP00000313950	ENSP00000323246	ENSP00000327048	ENSP00000327758	ENSP00000328484	ENSP00000329793	ENSP00000330074	ENSP00000332013	ENSP00000332790	ENSP00000333277	ENSP00000338345	ENSP00000342307	ENSP00000343129	ENSP00000344162	ENSP00000345064	ENSP00000345571	ENSP00000345681	ENSP00000347170
GO:0010558	negative regulation of macromolecule biosynthetic process	93	1425	0.047	ENSP00000201031	ENSP00000209728	ENSP00000230658	ENSP00000242208	ENSP00000242261	ENSP00000243644	ENSP00000244534	ENSP00000244869	ENSP00000255499	ENSP00000256104	ENSP00000257749	ENSP00000261726	ENSP00000262713	ENSP00000264634	ENSP00000265165	ENSP00000272223	ENSP00000282308	ENSP00000282561	ENSP00000287820	ENSP00000295025	ENSP00000296503	ENSP00000296839	ENSP00000300093	ENSP00000301633	ENSP00000303634	ENSP00000307774	ENSP00000313950	ENSP00000323246	ENSP00000327048	ENSP00000327758	ENSP00000328484	ENSP00000329793	ENSP00000330074	ENSP00000332013	ENSP00000332790	ENSP00000333277	ENSP00000336762	ENSP00000338345	ENSP00000340691	ENSP00000342307	ENSP00000343129	ENSP00000344162	ENSP00000345064	ENSP00000345571	ENSP00000345681
GO:0042770	signal transduction in response to DNA damage	13	104	0.0474	ENSP00000256442	ENSP00000300093	ENSP00000313171	ENSP00000321656	ENSP00000323246	ENSP00000342307	ENSP00000345571	ENSP00000355958	ENSP00000369497	ENSP00000378699	ENSP00000388648	ENSP00000415430	ENSP00000418960	ATAD5	BRCA1	BRCA2	CCNB1	CDC25C	CDK1	CHEK1	DTL	E2F1	E2F7	FOXM1	GTSE1	PLK1
GO:0051262	protein tetramerization	17	157	0.0474	ENSP00000252244	ENSP00000269576	ENSP00000298556	ENSP00000301634	ENSP00000314649	ENSP00000352252	ENSP00000364212	ENSP00000367034	ENSP00000474412	ENSP00000479106	ENSP00000480826	ENSP00000480960	ENSP00000483283	ENSP00000484095	ENSP00000484638	ENSP00000484658	ENSP00000484841	ALDH5A1	CCL5	CDA	HIST1H3A	HIST1H3B	HIST1H3C	HIST1H3F	HIST1H3G	HIST1H3I	HIST1H3J	HIST1H4A	HIST1H4C	HIST1H4L	HPRT1	KRT1	KRT10	TK1
GO:0001666	response to hypoxia	26	288	0.0483	ENSP00000212355	ENSP00000216117	ENSP00000219070	ENSP00000242261	ENSP00000256442	ENSP00000259008	ENSP00000260010	ENSP00000262713	ENSP00000264832	ENSP00000274026	ENSP00000297991	ENSP00000301455	ENSP00000316786	ENSP00000318884	ENSP00000324277	ENSP00000336762	ENSP00000345571	ENSP00000361850	ENSP00000362680	ENSP00000368104	ENSP00000381448	ENSP00000386884	ENSP00000433560	ENSP00000436607	ENSP00000466953	ENSP00000483985	ADM	AJUBA	ANG	ANGPTL4	APOLD1	AQP3	BMP2	BRIP1	CCNA2	CCNB1	CD24	CRYAB	CST3	CXCR4	E2F1	FMN2	HMOX1	HSD11B2	ICAM1
GO:0007596	blood coagulation	26	288	0.0483	ENSP00000222543	ENSP00000225964	ENSP00000263798	ENSP00000333203	ENSP00000333277	ENSP00000344465	ENSP00000345681	ENSP00000346671	ENSP00000352252	ENSP00000361359	ENSP00000361850	ENSP00000362680	ENSP00000364907	ENSP00000366307	ENSP00000366563	ENSP00000371067	ENSP00000376865	ENSP00000399421	ENSP00000406157	ENSP00000416066	ENSP00000480826	ENSP00000483283	ENSP00000484095	ENSP00000484638	ENSP00000484658	ENSP00000484841	CD36	CD40	COL1A1	FYN	GATA2	HIST1H3A	HIST1H3B	HIST1H3C	HIST1H3F	HIST1H3G	HIST1H3I	HIST1H3J	HIST2H3D	JAK2	PAPSS2	PDGFD	PEAR1	PIK3CD	PLAU
GO:1901701	cellular response to oxygen-containing compound	63	896	0.0483	ENSP00000005178	ENSP00000209728	ENSP00000219070	ENSP00000221891	ENSP00000225964	ENSP00000242208	ENSP00000245457	ENSP00000247470	ENSP00000254722	ENSP00000256442	ENSP00000259008	ENSP00000260010	ENSP00000261769	ENSP00000263181	ENSP00000263754	ENSP00000264634	ENSP00000264832	ENSP00000265131	ENSP00000272164	ENSP00000272223	ENSP00000274026	ENSP00000274192	ENSP00000281821	ENSP00000285379	ENSP00000287820	ENSP00000295522	ENSP00000296503	ENSP00000298910	ENSP00000302564	ENSP00000303634	ENSP00000304895	ENSP00000337451	ENSP00000338345	ENSP00000340691	ENSP00000344741	ENSP00000345571	ENSP00000346671	ENSP00000347232	ENSP00000351022	ENSP00000359478	ENSP00000359793	ENSP00000361066	ENSP00000361359	ENSP00000362680	ENSP00000362776
GO:0016321	female meiosis chromosome segregation	3	4	0.0485	ENSP00000240423	ENSP00000300093	ENSP00000358813	NCAPH	PLK1	TTK
GO:0051754	meiotic sister chromatid cohesion, centromeric	3	4	0.0485	ENSP00000287598	ENSP00000302530	ENSP00000350447	BUB1	BUB1B	SGOL2
GO:0007156	homophilic cell adhesion via plasma membrane adhesion molecules	17	158	0.0495	ENSP00000194155	ENSP00000222374	ENSP00000231134	ENSP00000257189	ENSP00000261769	ENSP00000280904	ENSP00000287008	ENSP00000352785	ENSP00000380517	ENSP00000425093	ENSP00000430024	ENSP00000433378	ENSP00000435300	ENSP00000441802	ENSP00000462701	ENSP00000475068	ENSP00000478258	CADM4	CDH1	CDH18	CDH24	CDH8	DSC2	DSG3	DSG4	PCDH1	PCDH7	PCDHA4	PCDHA6	PCDHB2	PCDHB5	PCDHGA7	PCDHGB5	SMAGP
[truncated: 1,551 more columns]

## Sheet:  b) #MonoAll-2.13 vs #Ctrl-2.52
Supplementary Table 4 Altered biological processes according to GO terms in #BiAll-93 and #MonoAll-2.13 cell lines, analysed with STRING.
4b Altered biological processes in #MonoAll-2.13 in comparison to #Ctrl-2.52.
Transcriptome of #MonoAll-2.13 has been compared to that of #Ctrl-2.52, and DEGs with log2-fold ≤ -0.8 or ≥ 0.8 have been included into the STRING analysis.
Minimum required interaction score: high confidence (0.700)
Number of nodes:	538
Number of edges:	1074
Average node degree:	3.99
Avg. local clustering coefficient:	0.344
Expected number of edges:	696
PPI enrichment p-value:	<1.0e-16
	your network has significantly more interactions than expected
False discovery rate; p-values corrected for multiple testing within each category using Benjamini–Hochberg procedure.
#Term ID	Term description	Observed gene count	Background gene count	False discovery rate	Matching proteins in your network (IDs)	Matching proteins in your network (labels)
GO:0007155	cell adhesion	67	843	2.69e-10	ENSP00000176763	ENSP00000188790	ENSP00000194152	ENSP00000194155	ENSP00000221980	ENSP00000232424	ENSP00000252999	ENSP00000260356	ENSP00000262776	ENSP00000263341	ENSP00000263798	ENSP00000264144	ENSP00000264187	ENSP00000264436	ENSP00000265165	ENSP00000265371	ENSP00000272233	ENSP00000278550	ENSP00000278919	ENSP00000284273	ENSP00000287008	ENSP00000289269	ENSP00000296181	ENSP00000296585	ENSP00000299106	ENSP00000304440	ENSP00000305416	ENSP00000309124	ENSP00000316109	ENSP00000341013	ENSP00000344465	ENSP00000345491	ENSP00000346802	ENSP00000346839	ENSP00000347665	ENSP00000351209	ENSP00000353475	ENSP00000356905	ENSP00000357106	ENSP00000357153	ENSP00000357722	ENSP00000357727	ENSP00000360764	ENSP00000361929	ENSP00000361959
GO:0032502	developmental process	221	5401	4.18e-08	ENSP00000043402	ENSP00000052754	ENSP00000167586	ENSP00000174618	ENSP00000188790	ENSP00000194152	ENSP00000194155	ENSP00000206765	ENSP00000207549	ENSP00000215631	ENSP00000223642	ENSP00000225328	ENSP00000227266	ENSP00000231061	ENSP00000232424	ENSP00000238018	ENSP00000240100	ENSP00000241261	ENSP00000244745	ENSP00000246672	ENSP00000252252	ENSP00000252486	ENSP00000252593	ENSP00000252999	ENSP00000254661	ENSP00000257414	ENSP00000259806	ENSP00000260113	ENSP00000260227	ENSP00000260356	ENSP00000260386	ENSP00000260505	ENSP00000262494	ENSP00000262753	ENSP00000263341	ENSP00000263707	ENSP00000263798	ENSP00000263826	ENSP00000264057	ENSP00000264144	ENSP00000264187	ENSP00000264436	ENSP00000264634	ENSP00000264867	ENSP00000264908
GO:0042127	regulation of cell population proliferation	92	1594	4.18e-08	ENSP00000174618	ENSP00000188790	ENSP00000206765	ENSP00000222553	ENSP00000231061	ENSP00000232424	ENSP00000244745	ENSP00000246672	ENSP00000250457	ENSP00000252486	ENSP00000252999	ENSP00000260356	ENSP00000261254	ENSP00000263341	ENSP00000263826	ENSP00000264144	ENSP00000264634	ENSP00000264867	ENSP00000265074	ENSP00000265165	ENSP00000265371	ENSP00000282561	ENSP00000285407	ENSP00000290551	ENSP00000294484	ENSP00000295400	ENSP00000296522	ENSP00000296585	ENSP00000301464	ENSP00000304169	ENSP00000305416	ENSP00000307023	ENSP00000310170	ENSP00000312150	ENSP00000313309	ENSP00000316109	ENSP00000318057	ENSP00000321326	ENSP00000327246	ENSP00000327824	ENSP00000332049	ENSP00000341208	ENSP00000344352	ENSP00000345681	ENSP00000346671
GO:0007275	multicellular organism development	197	4726	1.27e-07	ENSP00000043402	ENSP00000052754	ENSP00000167586	ENSP00000174618	ENSP00000188790	ENSP00000194152	ENSP00000194155	ENSP00000206765	ENSP00000215631	ENSP00000223642	ENSP00000225328	ENSP00000231061	ENSP00000232424	ENSP00000238018	ENSP00000240100	ENSP00000241261	ENSP00000244745	ENSP00000252252	ENSP00000252486	ENSP00000252593	ENSP00000252999	ENSP00000254661	ENSP00000257414	ENSP00000259806	ENSP00000260113	ENSP00000260356	ENSP00000260386	ENSP00000260505	ENSP00000262494	ENSP00000263341	ENSP00000263707	ENSP00000263798	ENSP00000263826	ENSP00000264057	ENSP00000264144	ENSP00000264187	ENSP00000264436	ENSP00000264634	ENSP00000264867	ENSP00000264908	ENSP00000264956	ENSP00000265074	ENSP00000265165	ENSP00000265191	ENSP00000265371
GO:0048518	positive regulation of biological process	220	5459	1.27e-07	ENSP00000043402	ENSP00000052754	ENSP00000174618	ENSP00000176763	ENSP00000188790	ENSP00000205194	ENSP00000206765	ENSP00000207549	ENSP00000215631	ENSP00000220597	ENSP00000222553	ENSP00000222792	ENSP00000222812	ENSP00000223642	ENSP00000225328	ENSP00000227266	ENSP00000231061	ENSP00000232424	ENSP00000241261	ENSP00000244745	ENSP00000245907	ENSP00000246672	ENSP00000250457	ENSP00000250617	ENSP00000252229	ENSP00000252486	ENSP00000254661	ENSP00000255198	ENSP00000255499	ENSP00000256969	ENSP00000257414	ENSP00000259806	ENSP00000260356	ENSP00000260386	ENSP00000261254	ENSP00000261891	ENSP00000263341	ENSP00000263707	ENSP00000263826	ENSP00000264144	ENSP00000264187	ENSP00000264433	ENSP00000264634	ENSP00000264867	ENSP00000264908
GO:0048856	anatomical structure development	207	5085	2.15e-07	ENSP00000043402	ENSP00000052754	ENSP00000167586	ENSP00000174618	ENSP00000188790	ENSP00000194152	ENSP00000194155	ENSP00000206765	ENSP00000207549	ENSP00000215631	ENSP00000223642	ENSP00000225328	ENSP00000231061	ENSP00000232424	ENSP00000238018	ENSP00000240100	ENSP00000241261	ENSP00000244745	ENSP00000252252	ENSP00000252486	ENSP00000252593	ENSP00000252999	ENSP00000254661	ENSP00000257414	ENSP00000259806	ENSP00000260113	ENSP00000260356	ENSP00000260386	ENSP00000260505	ENSP00000262494	ENSP00000262753	ENSP00000263341	ENSP00000263707	ENSP00000263798	ENSP00000263826	ENSP00000264057	ENSP00000264144	ENSP00000264187	ENSP00000264436	ENSP00000264634	ENSP00000264867	ENSP00000264908	ENSP00000264956	ENSP00000265074	ENSP00000265165
GO:0030334	regulation of cell migration	54	753	3.73e-07	ENSP00000052754	ENSP00000176763	ENSP00000223642	ENSP00000231061	ENSP00000252486	ENSP00000252593	ENSP00000252999	ENSP00000257414	ENSP00000260356	ENSP00000261891	ENSP00000263341	ENSP00000263826	ENSP00000264144	ENSP00000264634	ENSP00000264867	ENSP00000264908	ENSP00000265165	ENSP00000265371	ENSP00000272233	ENSP00000296585	ENSP00000299106	ENSP00000304169	ENSP00000305416	ENSP00000312150	ENSP00000313309	ENSP00000321326	ENSP00000326371	ENSP00000337065	ENSP00000341208	ENSP00000345681	ENSP00000346839	ENSP00000347665	ENSP00000351209	ENSP00000351671	ENSP00000353864	ENSP00000354376	ENSP00000355866	ENSP00000363804	ENSP00000365016	ENSP00000369071	ENSP00000370473	ENSP00000371420	ENSP00000374309	ENSP00000376865	ENSP00000377823
GO:0048522	positive regulation of cellular process	200	4898	3.73e-07	ENSP00000043402	ENSP00000052754	ENSP00000174618	ENSP00000176763	ENSP00000188790	ENSP00000205194	ENSP00000206765	ENSP00000207549	ENSP00000215631	ENSP00000220597	ENSP00000222553	ENSP00000222792	ENSP00000222812	ENSP00000223642	ENSP00000225328	ENSP00000227266	ENSP00000231061	ENSP00000232424	ENSP00000241261	ENSP00000244745	ENSP00000245907	ENSP00000246672	ENSP00000250457	ENSP00000250617	ENSP00000252486	ENSP00000254661	ENSP00000255198	ENSP00000255499	ENSP00000256969	ENSP00000257414	ENSP00000259806	ENSP00000260356	ENSP00000260386	ENSP00000261254	ENSP00000261891	ENSP00000263341	ENSP00000263826	ENSP00000264144	ENSP00000264433	ENSP00000264634	ENSP00000264867	ENSP00000264908	ENSP00000264956	ENSP00000265023	ENSP00000265165
GO:0048731	system development	176	4144	3.73e-07	ENSP00000043402	ENSP00000052754	ENSP00000167586	ENSP00000188790	ENSP00000194152	ENSP00000194155	ENSP00000206765	ENSP00000225328	ENSP00000231061	ENSP00000232424	ENSP00000238018	ENSP00000241261	ENSP00000244745	ENSP00000252252	ENSP00000252486	ENSP00000252999	ENSP00000254661	ENSP00000257414	ENSP00000259806	ENSP00000260356	ENSP00000260386	ENSP00000260505	ENSP00000262494	ENSP00000263707	ENSP00000263798	ENSP00000263826	ENSP00000264144	ENSP00000264187	ENSP00000264436	ENSP00000264634	ENSP00000264867	ENSP00000264908	ENSP00000264956	ENSP00000265074	ENSP00000265165	ENSP00000265191	ENSP00000265371	ENSP00000267484	ENSP00000269576	ENSP00000272233	ENSP00000272462	ENSP00000273153	ENSP00000276282	ENSP00000276659	ENSP00000278550
GO:0051239	regulation of multicellular organismal process	130	2788	6.53e-07	ENSP00000043402	ENSP00000052754	ENSP00000188790	ENSP00000222812	ENSP00000223642	ENSP00000231061	ENSP00000232424	ENSP00000245907	ENSP00000252486	ENSP00000252593	ENSP00000252999	ENSP00000255499	ENSP00000256969	ENSP00000257414	ENSP00000260356	ENSP00000260386	ENSP00000262494	ENSP00000263341	ENSP00000263372	ENSP00000263826	ENSP00000264634	ENSP00000264867	ENSP00000264908	ENSP00000265023	ENSP00000265165	ENSP00000265371	ENSP00000272233	ENSP00000276659	ENSP00000278550	ENSP00000278919	ENSP00000279488	ENSP00000282388	ENSP00000282561	ENSP00000284273	ENSP00000285407	ENSP00000287156	ENSP00000294484	ENSP00000294964	ENSP00000296585	ENSP00000296755	ENSP00000300305	ENSP00000301365	ENSP00000305416	ENSP00000307046	ENSP00000309714
GO:0010646	regulation of cell communication	148	3327	6.55e-07	ENSP00000043402	ENSP00000052754	ENSP00000174618	ENSP00000215631	ENSP00000220597	ENSP00000222553	ENSP00000222792	ENSP00000222812	ENSP00000223642	ENSP00000225328	ENSP00000227266	ENSP00000232424	ENSP00000240100	ENSP00000241261	ENSP00000244745	ENSP00000245903	ENSP00000245907	ENSP00000246672	ENSP00000250617	ENSP00000252486	ENSP00000252804	ENSP00000254661	ENSP00000254667	ENSP00000255198	ENSP00000256969	ENSP00000257414	ENSP00000260356	ENSP00000260386	ENSP00000261891	ENSP00000263341	ENSP00000263798	ENSP00000263826	ENSP00000264634	ENSP00000264867	ENSP00000264956	ENSP00000265165	ENSP00000265191	ENSP00000265371	ENSP00000266085	ENSP00000272233	ENSP00000276282	ENSP00000276659	ENSP00000279488	ENSP00000282561	ENSP00000284273
GO:0023051	regulation of signaling	149	3360	6.55e-07	ENSP00000043402	ENSP00000052754	ENSP00000174618	ENSP00000215631	ENSP00000220597	ENSP00000222553	ENSP00000222792	ENSP00000222812	ENSP00000223642	ENSP00000225328	ENSP00000227266	ENSP00000232424	ENSP00000240100	ENSP00000241261	ENSP00000244745	ENSP00000245903	ENSP00000245907	ENSP00000246672	ENSP00000250617	ENSP00000252486	ENSP00000252804	ENSP00000254661	ENSP00000254667	ENSP00000255198	ENSP00000256969	ENSP00000257414	ENSP00000260356	ENSP00000260386	ENSP00000261891	ENSP00000263341	ENSP00000263798	ENSP00000263826	ENSP00000264634	ENSP00000264867	ENSP00000264956	ENSP00000265165	ENSP00000265191	ENSP00000265371	ENSP00000266085	ENSP00000272233	ENSP00000276282	ENSP00000276659	ENSP00000279488	ENSP00000282561	ENSP00000284273
GO:0030155	regulation of cell adhesion	47	623	7.19e-07	ENSP00000207549	ENSP00000220597	ENSP00000232424	ENSP00000252999	ENSP00000257414	ENSP00000260356	ENSP00000263341	ENSP00000264187	ENSP00000264634	ENSP00000265023	ENSP00000265165	ENSP00000265371	ENSP00000278353	ENSP00000284273	ENSP00000284322	ENSP00000296350	ENSP00000296585	ENSP00000300305	ENSP00000305416	ENSP00000318057	ENSP00000326371	ENSP00000332049	ENSP00000340864	ENSP00000344254	ENSP00000346671	ENSP00000346839	ENSP00000351209	ENSP00000353224	ENSP00000353475	ENSP00000353864	ENSP00000355866	ENSP00000356030	ENSP00000356905	ENSP00000357153	ENSP00000357801	ENSP00000363804	ENSP00000364907	ENSP00000368450	ENSP00000369071	ENSP00000371420	ENSP00000374309	ENSP00000381775	ENSP00000398736	ENSP00000399421	ENSP00000415786
GO:2000145	regulation of cell motility	55	807	8.19e-07	ENSP00000052754	ENSP00000176763	ENSP00000223642	ENSP00000231061	ENSP00000252486	ENSP00000252593	ENSP00000252999	ENSP00000257414	ENSP00000260356	ENSP00000261891	ENSP00000263341	ENSP00000263826	ENSP00000264144	ENSP00000264634	ENSP00000264867	ENSP00000264908	ENSP00000265165	ENSP00000265371	ENSP00000272233	ENSP00000296585	ENSP00000299106	ENSP00000304169	ENSP00000305416	ENSP00000312150	ENSP00000313309	ENSP00000321326	ENSP00000326371	ENSP00000337065	ENSP00000341208	ENSP00000345681	ENSP00000346839	ENSP00000347665	ENSP00000351209	ENSP00000351671	ENSP00000353475	ENSP00000353864	ENSP00000354376	ENSP00000355866	ENSP00000363804	ENSP00000365016	ENSP00000369071	ENSP00000370473	ENSP00000371420	ENSP00000374309	ENSP00000376865
GO:0051270	regulation of cellular component movement	58	886	1.1e-06	ENSP00000052754	ENSP00000176763	ENSP00000223642	ENSP00000231061	ENSP00000252486	ENSP00000252593	ENSP00000252999	ENSP00000257414	ENSP00000260356	ENSP00000261891	ENSP00000263341	ENSP00000263826	ENSP00000264144	ENSP00000264634	ENSP00000264867	ENSP00000264908	ENSP00000265165	ENSP00000265371	ENSP00000272233	ENSP00000278919	ENSP00000296585	ENSP00000299106	ENSP00000304169	ENSP00000305416	ENSP00000312150	ENSP00000313309	ENSP00000321326	ENSP00000326371	ENSP00000332116	ENSP00000337065	ENSP00000341208	ENSP00000345681	ENSP00000346839	ENSP00000347665	ENSP00000351209	ENSP00000351671	ENSP00000353475	ENSP00000353864	ENSP00000354376	ENSP00000355533	ENSP00000355866	ENSP00000363804	ENSP00000365016	ENSP00000369071	ENSP00000370473
GO:0032501	multicellular organismal process	245	6507	1.19e-06	ENSP00000005995	ENSP00000043402	ENSP00000052754	ENSP00000167586	ENSP00000174618	ENSP00000188790	ENSP00000194152	ENSP00000194155	ENSP00000206765	ENSP00000215631	ENSP00000218230	ENSP00000222553	ENSP00000223642	ENSP00000225328	ENSP00000231061	ENSP00000232424	ENSP00000238018	ENSP00000240100	ENSP00000241261	ENSP00000244745	ENSP00000245907	ENSP00000246672	ENSP00000252252	ENSP00000252486	ENSP00000252593	ENSP00000252999	ENSP00000254661	ENSP00000256495	ENSP00000256969	ENSP00000257414	ENSP00000259806	ENSP00000260113	ENSP00000260227	ENSP00000260356	ENSP00000260386	ENSP00000260505	ENSP00000261254	ENSP00000262494	ENSP00000263341	ENSP00000263372	ENSP00000263707	ENSP00000263798	ENSP00000263826	ENSP00000264057	ENSP00000264144
GO:0051094	positive regulation of developmental process	74	1286	1.19e-06	ENSP00000052754	ENSP00000207549	ENSP00000223642	ENSP00000232424	ENSP00000245907	ENSP00000252486	ENSP00000257414	ENSP00000260356	ENSP00000260386	ENSP00000263341	ENSP00000263826	ENSP00000264634	ENSP00000264867	ENSP00000264908	ENSP00000265165	ENSP00000265371	ENSP00000269576	ENSP00000272233	ENSP00000278550	ENSP00000278919	ENSP00000282561	ENSP00000285407	ENSP00000294964	ENSP00000296755	ENSP00000300305	ENSP00000309714	ENSP00000312150	ENSP00000315731	ENSP00000316109	ENSP00000318057	ENSP00000322323	ENSP00000326371	ENSP00000332049	ENSP00000341013	ENSP00000341044	ENSP00000345681	ENSP00000346671	ENSP00000346839	ENSP00000353224	ENSP00000353864	ENSP00000355866	ENSP00000356905	ENSP00000357727	ENSP00000357801	ENSP00000362352
GO:0009966	regulation of signal transduction	136	3033	1.58e-06	ENSP00000043402	ENSP00000052754	ENSP00000174618	ENSP00000215631	ENSP00000220597	ENSP00000222553	ENSP00000222792	ENSP00000222812	ENSP00000223642	ENSP00000225328	ENSP00000227266	ENSP00000232424	ENSP00000240100	ENSP00000241261	ENSP00000244745	ENSP00000245903	ENSP00000245907	ENSP00000246672	ENSP00000250617	ENSP00000252486	ENSP00000252804	ENSP00000254661	ENSP00000254667	ENSP00000255198	ENSP00000256969	ENSP00000257414	ENSP00000260356	ENSP00000261891	ENSP00000263341	ENSP00000263798	ENSP00000263826	ENSP00000264634	ENSP00000264867	ENSP00000264956	ENSP00000265165	ENSP00000265191	ENSP00000265371	ENSP00000266085	ENSP00000272233	ENSP00000276282	ENSP00000276659	ENSP00000279488	ENSP00000284273	ENSP00000295400	ENSP00000297625
GO:0051240	positive regulation of multicellular organismal process	83	1551	2.58e-06	ENSP00000222812	ENSP00000223642	ENSP00000231061	ENSP00000232424	ENSP00000245907	ENSP00000252486	ENSP00000256969	ENSP00000257414	ENSP00000260356	ENSP00000260386	ENSP00000263341	ENSP00000263826	ENSP00000264634	ENSP00000264908	ENSP00000265165	ENSP00000265371	ENSP00000272233	ENSP00000278550	ENSP00000278919	ENSP00000282561	ENSP00000285407	ENSP00000294964	ENSP00000296585	ENSP00000296755	ENSP00000300305	ENSP00000309714	ENSP00000312150	ENSP00000315130	ENSP00000316109	ENSP00000318057	ENSP00000318066	ENSP00000321326	ENSP00000322323	ENSP00000326371	ENSP00000332049	ENSP00000332116	ENSP00000340864	ENSP00000341013	ENSP00000341044	ENSP00000341208	ENSP00000345681	ENSP00000346671	ENSP00000346839	ENSP00000349259	ENSP00000351671
GO:0070372	regulation of ERK1 and ERK2 cascade	28	274	3.23e-06	ENSP00000240100	ENSP00000257414	ENSP00000263341	ENSP00000265371	ENSP00000266085	ENSP00000276282	ENSP00000279488	ENSP00000321326	ENSP00000344352	ENSP00000344967	ENSP00000346839	ENSP00000351209	ENSP00000351671	ENSP00000355866	ENSP00000363804	ENSP00000364219	ENSP00000364907	ENSP00000366702	ENSP00000371420	ENSP00000376865	ENSP00000377823	ENSP00000381775	ENSP00000398736	ENSP00000399421	ENSP00000409581	ENSP00000428340	ENSP00000451712	ENSP00000472620	ANGPT1	ARRB1	ATF3	C5AR2	CAMK2N1	CCL20	CD36	CYR61	DUSP10	DUSP4	DUSP6	EPHA2	ERRFI1	F2R	FN1	GPNMB	IL1B
GO:0043408	regulation of MAPK cascade	49	712	3.32e-06	ENSP00000215631	ENSP00000223642	ENSP00000240100	ENSP00000252486	ENSP00000257414	ENSP00000260356	ENSP00000263341	ENSP00000264634	ENSP00000265371	ENSP00000266085	ENSP00000276282	ENSP00000279488	ENSP00000295400	ENSP00000298573	ENSP00000309186	ENSP00000312150	ENSP00000321326	ENSP00000340864	ENSP00000344352	ENSP00000344967	ENSP00000346839	ENSP00000351209	ENSP00000351671	ENSP00000353864	ENSP00000355866	ENSP00000358596	ENSP00000363804	ENSP00000364219	ENSP00000364907	ENSP00000366702	ENSP00000368727	ENSP00000370473	ENSP00000371420	ENSP00000376458	ENSP00000376865	ENSP00000377823	ENSP00000380530	ENSP00000381775	ENSP00000395389	ENSP00000398736	ENSP00000399421	ENSP00000409581	ENSP00000411898	ENSP00000428340	ENSP00000451712
GO:0048583	regulation of response to stimulus	162	3882	3.6e-06	ENSP00000043402	ENSP00000052754	ENSP00000174618	ENSP00000188790	ENSP00000207549	ENSP00000215631	ENSP00000220597	ENSP00000221980	ENSP00000222553	ENSP00000222792	ENSP00000222812	ENSP00000223642	ENSP00000225328	ENSP00000227266	ENSP00000232424	ENSP00000240100	ENSP00000241261	ENSP00000244709	ENSP00000244745	ENSP00000245903	ENSP00000245907	ENSP00000246672	ENSP00000250617	ENSP00000252229	ENSP00000252486	ENSP00000252593	ENSP00000252804	ENSP00000254661	ENSP00000254667	ENSP00000255198	ENSP00000256969	ENSP00000257414	ENSP00000260356	ENSP00000261891	ENSP00000263341	ENSP00000263798	ENSP00000263826	ENSP00000264634	ENSP00000264867	ENSP00000264956	ENSP00000265023	ENSP00000265165	ENSP00000265191	ENSP00000265371	ENSP00000266085
GO:2000026	regulation of multicellular organismal development	94	1876	4.21e-06	ENSP00000043402	ENSP00000052754	ENSP00000223642	ENSP00000231061	ENSP00000232424	ENSP00000245907	ENSP00000252486	ENSP00000252999	ENSP00000257414	ENSP00000260356	ENSP00000260386	ENSP00000263341	ENSP00000263826	ENSP00000264634	ENSP00000264908	ENSP00000265165	ENSP00000265371	ENSP00000272233	ENSP00000276659	ENSP00000278550	ENSP00000278919	ENSP00000279488	ENSP00000282388	ENSP00000282561	ENSP00000284273	ENSP00000285407	ENSP00000294484	ENSP00000294964	ENSP00000296755	ENSP00000300305	ENSP00000305416	ENSP00000307046	ENSP00000309714	ENSP00000312150	ENSP00000313309	ENSP00000316109	ENSP00000318057	ENSP00000322323	ENSP00000324277	ENSP00000326371	ENSP00000332049	ENSP00000341013	ENSP00000341044	ENSP00000345393	ENSP00000345681
GO:0065007	biological regulation	385	11740	4.8e-06	ENSP00000043402	ENSP00000052754	ENSP00000174618	ENSP00000176763	ENSP00000188790	ENSP00000205194	ENSP00000206765	ENSP00000207549	ENSP00000215631	ENSP00000218230	ENSP00000220597	ENSP00000221980	ENSP00000222553	ENSP00000222792	ENSP00000222812	ENSP00000223642	ENSP00000225328	ENSP00000227266	ENSP00000231061	ENSP00000232424	ENSP00000240100	ENSP00000241261	ENSP00000244534	ENSP00000244709	ENSP00000244745	ENSP00000245185	ENSP00000245903	ENSP00000245907	ENSP00000246672	ENSP00000247270	ENSP00000250457	ENSP00000250617	ENSP00000251127	ENSP00000252229	ENSP00000252486	ENSP00000252593	ENSP00000252804	ENSP00000252999	ENSP00000253144	ENSP00000254661	ENSP00000254667	ENSP00000255198	ENSP00000255499	ENSP00000256495	ENSP00000256969
GO:0048514	blood vessel morphogenesis	33	381	5.53e-06	ENSP00000188790	ENSP00000232424	ENSP00000244745	ENSP00000252486	ENSP00000252999	ENSP00000254661	ENSP00000260356	ENSP00000265165	ENSP00000265371	ENSP00000272233	ENSP00000282561	ENSP00000296522	ENSP00000299106	ENSP00000304169	ENSP00000305416	ENSP00000316109	ENSP00000318057	ENSP00000324277	ENSP00000326371	ENSP00000346839	ENSP00000347665	ENSP00000351209	ENSP00000360764	ENSP00000364907	ENSP00000368314	ENSP00000373783	ENSP00000398736	ENSP00000404464	ENSP00000411898	ENSP00000428340	ENSP00000440864	ENSP00000452634	ENSP00000465638	AGGF1	ANGPT1	APOE	APOLD1	CCBE1	COL18A1	CYR61	EGFL7	EGR3	EPGN	EPHA2	FAP
GO:0032879	regulation of localization	116	2524	6.01e-06	ENSP00000052754	ENSP00000176763	ENSP00000207549	ENSP00000222812	ENSP00000223642	ENSP00000225328	ENSP00000231061	ENSP00000244745	ENSP00000245907	ENSP00000246672	ENSP00000251127	ENSP00000252486	ENSP00000252593	ENSP00000252999	ENSP00000256969	ENSP00000257414	ENSP00000260356	ENSP00000261891	ENSP00000262494	ENSP00000263341	ENSP00000263372	ENSP00000263826	ENSP00000264144	ENSP00000264634	ENSP00000264867	ENSP00000264908	ENSP00000265165	ENSP00000265371	ENSP00000272233	ENSP00000276282	ENSP00000278919	ENSP00000282561	ENSP00000284273	ENSP00000294484	ENSP00000294964	ENSP00000295927	ENSP00000296585	ENSP00000296755	ENSP00000299106	ENSP00000301365	ENSP00000304169	ENSP00000305416	ENSP00000312150	ENSP00000313309	ENSP00000315130
GO:0050789	regulation of biological process	368	11116	6.63e-06	ENSP00000043402	ENSP00000052754	ENSP00000174618	ENSP00000176763	ENSP00000188790	ENSP00000205194	ENSP00000206765	ENSP00000207549	ENSP00000215631	ENSP00000218230	ENSP00000220597	ENSP00000221980	ENSP00000222553	ENSP00000222792	ENSP00000222812	ENSP00000223642	ENSP00000225328	ENSP00000227266	ENSP00000231061	ENSP00000232424	ENSP00000240100	ENSP00000241261	ENSP00000244534	ENSP00000244709	ENSP00000244745	ENSP00000245185	ENSP00000245903	ENSP00000245907	ENSP00000246672	ENSP00000247270	ENSP00000250457	ENSP00000250617	ENSP00000251127	ENSP00000252229	ENSP00000252486	ENSP00000252593	ENSP00000252804	ENSP00000252999	ENSP00000253144	ENSP00000254661	ENSP00000254667	ENSP00000255198	ENSP00000255499	ENSP00000256495	ENSP00000256969
GO:0050793	regulation of developmental process	112	2416	6.71e-06	ENSP00000043402	ENSP00000052754	ENSP00000207549	ENSP00000223642	ENSP00000231061	ENSP00000232424	ENSP00000245907	ENSP00000246672	ENSP00000252486	ENSP00000252999	ENSP00000257414	ENSP00000260356	ENSP00000260386	ENSP00000263341	ENSP00000263826	ENSP00000264634	ENSP00000264867	ENSP00000264908	ENSP00000265165	ENSP00000265371	ENSP00000269576	ENSP00000272233	ENSP00000276659	ENSP00000278550	ENSP00000278919	ENSP00000279488	ENSP00000282388	ENSP00000282561	ENSP00000284273	ENSP00000285407	ENSP00000294484	ENSP00000294964	ENSP00000296350	ENSP00000296755	ENSP00000300305	ENSP00000305416	ENSP00000307046	ENSP00000309714	ENSP00000312150	ENSP00000313309	ENSP00000315731	ENSP00000316109	ENSP00000318057	ENSP00000322323	ENSP00000324277
GO:0009653	anatomical structure morphogenesis	97	1992	7.05e-06	ENSP00000043402	ENSP00000052754	ENSP00000188790	ENSP00000207549	ENSP00000232424	ENSP00000240100	ENSP00000244745	ENSP00000252486	ENSP00000252999	ENSP00000254661	ENSP00000257414	ENSP00000259806	ENSP00000260356	ENSP00000262494	ENSP00000262753	ENSP00000263707	ENSP00000263798	ENSP00000263826	ENSP00000264634	ENSP00000265165	ENSP00000265371	ENSP00000272233	ENSP00000273153	ENSP00000276659	ENSP00000278550	ENSP00000278919	ENSP00000279873	ENSP00000282561	ENSP00000294964	ENSP00000296181	ENSP00000296522	ENSP00000296585	ENSP00000296755	ENSP00000298299	ENSP00000299106	ENSP00000304169	ENSP00000305416	ENSP00000307046	ENSP00000309714	ENSP00000311648	ENSP00000313309	ENSP00000315130	ENSP00000316109	ENSP00000318057	ENSP00000321326
GO:0030198	extracellular matrix organization	28	296	9.61e-06	ENSP00000052754	ENSP00000221980	ENSP00000231061	ENSP00000252804	ENSP00000252999	ENSP00000260227	ENSP00000260356	ENSP00000264144	ENSP00000264187	ENSP00000278353	ENSP00000284322	ENSP00000296181	ENSP00000296585	ENSP00000299106	ENSP00000304440	ENSP00000309714	ENSP00000326371	ENSP00000346839	ENSP00000347665	ENSP00000352673	ENSP00000358035	ENSP00000369071	ENSP00000373783	ENSP00000374309	ENSP00000379866	ENSP00000398736	ENSP00000417185	ENSP00000424571	ABI3BP	ADAMTSL4	COL18A1	COL4A4	CYR61	DCN	ELF3	FBN2	FN1	FOXC2	HAS3	HSD17B12	ICAM5	ITGA2	ITGB5	JAM3	LAMA1
GO:0001525	angiogenesis	28	297	9.94e-06	ENSP00000188790	ENSP00000252999	ENSP00000254661	ENSP00000260356	ENSP00000265165	ENSP00000265371	ENSP00000272233	ENSP00000299106	ENSP00000304169	ENSP00000305416	ENSP00000316109	ENSP00000318057	ENSP00000324277	ENSP00000326371	ENSP00000346839	ENSP00000347665	ENSP00000351209	ENSP00000360764	ENSP00000364907	ENSP00000368314	ENSP00000373783	ENSP00000398736	ENSP00000404464	ENSP00000411898	ENSP00000428340	ENSP00000440864	ENSP00000452634	ENSP00000465638	AGGF1	ANGPT1	APOLD1	CCBE1	COL18A1	CYR61	EGFL7	EGR3	EPGN	EPHA2	FAP	FN1	FOXC2	JAM3	LAMA5	LEF1	LOXL2
GO:0009888	tissue development	83	1626	1.11e-05	ENSP00000052754	ENSP00000167586	ENSP00000206765	ENSP00000232424	ENSP00000240100	ENSP00000244745	ENSP00000252252	ENSP00000252999	ENSP00000259806	ENSP00000262753	ENSP00000263707	ENSP00000264144	ENSP00000264634	ENSP00000264867	ENSP00000264956	ENSP00000265165	ENSP00000265371	ENSP00000269576	ENSP00000272233	ENSP00000276659	ENSP00000278550	ENSP00000279873	ENSP00000282561	ENSP00000285407	ENSP00000290551	ENSP00000294964	ENSP00000296181	ENSP00000296585	ENSP00000297625	ENSP00000300305	ENSP00000304169	ENSP00000305416	ENSP00000308770	ENSP00000309714	ENSP00000313309	ENSP00000322323	ENSP00000324870	ENSP00000326371	ENSP00000341013	ENSP00000344352	ENSP00000345393	ENSP00000346839	ENSP00000347088	ENSP00000347665	ENSP00000347852
GO:0072358	cardiovascular system development	37	496	2.11e-05	ENSP00000188790	ENSP00000232424	ENSP00000244745	ENSP00000252486	ENSP00000252999	ENSP00000254661	ENSP00000260356	ENSP00000265165	ENSP00000265371	ENSP00000272233	ENSP00000282561	ENSP00000296522	ENSP00000299106	ENSP00000304169	ENSP00000305416	ENSP00000310170	ENSP00000316109	ENSP00000318057	ENSP00000324277	ENSP00000326371	ENSP00000346839	ENSP00000347665	ENSP00000351209	ENSP00000360764	ENSP00000364907	ENSP00000366283	ENSP00000366702	ENSP00000368314	ENSP00000373783	ENSP00000386043	ENSP00000398736	ENSP00000404464	ENSP00000411898	ENSP00000428340	ENSP00000440864	ENSP00000452634	ENSP00000465638	AGGF1	ANGPT1	APOE	APOLD1	CCBE1	COL18A1	CYR61	EGFL7
GO:0098609	cell-cell adhesion	33	416	2.7e-05	ENSP00000176763	ENSP00000194152	ENSP00000194155	ENSP00000221980	ENSP00000263341	ENSP00000263798	ENSP00000264436	ENSP00000265165	ENSP00000278550	ENSP00000284273	ENSP00000287008	ENSP00000289269	ENSP00000296181	ENSP00000299106	ENSP00000344465	ENSP00000345491	ENSP00000346802	ENSP00000353475	ENSP00000356905	ENSP00000357106	ENSP00000357153	ENSP00000357722	ENSP00000357727	ENSP00000361929	ENSP00000364907	ENSP00000367096	ENSP00000368314	ENSP00000368976	ENSP00000381589	ENSP00000398736	ENSP00000435300	ENSP00000436552	ENSP00000483985	ADD2	CADM3	CD1D	CD24	CERCAM	CLDN7	CYR61	ICAM5	IGSF9B	IL1B	ITGB5	JAM3
GO:0072359	circulatory system development	50	807	3.06e-05	ENSP00000188790	ENSP00000231061	ENSP00000232424	ENSP00000244745	ENSP00000252486	ENSP00000252999	ENSP00000254661	ENSP00000260356	ENSP00000264634	ENSP00000265165	ENSP00000265371	ENSP00000272233	ENSP00000278550	ENSP00000282561	ENSP00000296522	ENSP00000299106	ENSP00000304169	ENSP00000305416	ENSP00000309714	ENSP00000310170	ENSP00000316109	ENSP00000318057	ENSP00000324277	ENSP00000326371	ENSP00000346839	ENSP00000347665	ENSP00000347852	ENSP00000351209	ENSP00000352608	ENSP00000355533	ENSP00000360522	ENSP00000360764	ENSP00000364907	ENSP00000366283	ENSP00000366326	ENSP00000366702	ENSP00000368314	ENSP00000373783	ENSP00000374240	ENSP00000377823	ENSP00000379644	ENSP00000386043	ENSP00000398736	ENSP00000404464	ENSP00000411898
GO:0001568	blood vessel development	35	464	3.27e-05	ENSP00000188790	ENSP00000232424	ENSP00000244745	ENSP00000252486	ENSP00000252999	ENSP00000254661	ENSP00000260356	ENSP00000265165	ENSP00000265371	ENSP00000272233	ENSP00000282561	ENSP00000296522	ENSP00000299106	ENSP00000304169	ENSP00000305416	ENSP00000310170	ENSP00000316109	ENSP00000318057	ENSP00000324277	ENSP00000326371	ENSP00000346839	ENSP00000347665	ENSP00000351209	ENSP00000360764	ENSP00000364907	ENSP00000368314	ENSP00000373783	ENSP00000386043	ENSP00000398736	ENSP00000404464	ENSP00000411898	ENSP00000428340	ENSP00000440864	ENSP00000452634	ENSP00000465638	AGGF1	ANGPT1	APOE	APOLD1	CCBE1	COL18A1	CYR61	EGFL7	EGR3	EPGN
GO:0001944	vasculature development	36	487	3.27e-05	ENSP00000188790	ENSP00000232424	ENSP00000244745	ENSP00000252486	ENSP00000252999	ENSP00000254661	ENSP00000260356	ENSP00000265165	ENSP00000265371	ENSP00000272233	ENSP00000282561	ENSP00000296522	ENSP00000299106	ENSP00000304169	ENSP00000305416	ENSP00000310170	ENSP00000316109	ENSP00000318057	ENSP00000324277	ENSP00000326371	ENSP00000346839	ENSP00000347665	ENSP00000351209	ENSP00000360764	ENSP00000364907	ENSP00000366702	ENSP00000368314	ENSP00000373783	ENSP00000386043	ENSP00000398736	ENSP00000404464	ENSP00000411898	ENSP00000428340	ENSP00000440864	ENSP00000452634	ENSP00000465638	AGGF1	ANGPT1	APOE	APOLD1	CCBE1	COL18A1	CYR61	EGFL7	EGR3
GO:0043062	extracellular structure organization	29	339	3.27e-05	ENSP00000052754	ENSP00000221980	ENSP00000231061	ENSP00000252486	ENSP00000252804	ENSP00000252999	ENSP00000260227	ENSP00000260356	ENSP00000264144	ENSP00000264187	ENSP00000278353	ENSP00000284322	ENSP00000296181	ENSP00000296585	ENSP00000299106	ENSP00000304440	ENSP00000309714	ENSP00000326371	ENSP00000346839	ENSP00000347665	ENSP00000352673	ENSP00000358035	ENSP00000369071	ENSP00000373783	ENSP00000374309	ENSP00000379866	ENSP00000398736	ENSP00000417185	ENSP00000424571	ABI3BP	ADAMTSL4	APOE	COL18A1	COL4A4	CYR61	DCN	ELF3	FBN2	FN1	FOXC2	HAS3	HSD17B12	ICAM5	ITGA2	ITGB5
GO:0048513	animal organ development	126	2926	3.27e-05	ENSP00000043402	ENSP00000052754	ENSP00000167586	ENSP00000206765	ENSP00000231061	ENSP00000232424	ENSP00000241261	ENSP00000244745	ENSP00000252252	ENSP00000252999	ENSP00000257414	ENSP00000259806	ENSP00000262494	ENSP00000263707	ENSP00000263798	ENSP00000263826	ENSP00000264187	ENSP00000264436	ENSP00000264634	ENSP00000264867	ENSP00000264908	ENSP00000264956	ENSP00000265165	ENSP00000265191	ENSP00000265371	ENSP00000269576	ENSP00000273153	ENSP00000276282	ENSP00000276659	ENSP00000278550	ENSP00000278919	ENSP00000279873	ENSP00000282388	ENSP00000282561	ENSP00000285407	ENSP00000290551	ENSP00000294964	ENSP00000296522	ENSP00000296585	ENSP00000297625	ENSP00000298299	ENSP00000299106	ENSP00000300305	ENSP00000304169	ENSP00000305416
GO:0048519	negative regulation of biological process	190	4953	3.27e-05	ENSP00000043402	ENSP00000052754	ENSP00000174618	ENSP00000188790	ENSP00000215631	ENSP00000218230	ENSP00000220597	ENSP00000223642	ENSP00000231061	ENSP00000232424	ENSP00000240100	ENSP00000241261	ENSP00000244534	ENSP00000244745	ENSP00000245185	ENSP00000245907	ENSP00000246672	ENSP00000252229	ENSP00000252486	ENSP00000252593	ENSP00000252804	ENSP00000254667	ENSP00000255198	ENSP00000255499	ENSP00000256495	ENSP00000256969	ENSP00000257414	ENSP00000257570	ENSP00000260113	ENSP00000260356	ENSP00000261254	ENSP00000262494	ENSP00000263341	ENSP00000263707	ENSP00000263798	ENSP00000263826	ENSP00000264433	ENSP00000264436	ENSP00000264634	ENSP00000264867	ENSP00000265023	ENSP00000265074	ENSP00000265165	ENSP00000265191	ENSP00000265371
GO:0008284	positive regulation of cell population proliferation	52	878	5.52e-05	ENSP00000206765	ENSP00000222553	ENSP00000232424	ENSP00000244745	ENSP00000260356	ENSP00000261254	ENSP00000263341	ENSP00000263826	ENSP00000264144	ENSP00000264634	ENSP00000264867	ENSP00000265165	ENSP00000265371	ENSP00000294484	ENSP00000295400	ENSP00000296522	ENSP00000296585	ENSP00000304169	ENSP00000305416	ENSP00000310170	ENSP00000316109	ENSP00000318057	ENSP00000321326	ENSP00000327246	ENSP00000332049	ENSP00000341208	ENSP00000344352	ENSP00000345681	ENSP00000346839	ENSP00000347665	ENSP00000353224	ENSP00000353475	ENSP00000354376	ENSP00000356030	ENSP00000357153	ENSP00000360764	ENSP00000364907	ENSP00000365016	ENSP00000374240	ENSP00000376188	ENSP00000376458	ENSP00000376865	ENSP00000379097	ENSP00000381101	ENSP00000398736
GO:1902531	regulation of intracellular signal transduction	85	1764	6.17e-05	ENSP00000043402	ENSP00000052754	ENSP00000215631	ENSP00000222792	ENSP00000223642	ENSP00000225328	ENSP00000232424	ENSP00000240100	ENSP00000241261	ENSP00000250617	ENSP00000252486	ENSP00000257414	ENSP00000260356	ENSP00000261891	ENSP00000263341	ENSP00000263826	ENSP00000264634	ENSP00000265191	ENSP00000265371	ENSP00000266085	ENSP00000272233	ENSP00000276282	ENSP00000279488	ENSP00000295400	ENSP00000297625	ENSP00000298573	ENSP00000309186	ENSP00000312150	ENSP00000315130	ENSP00000321326	ENSP00000324127	ENSP00000325958	ENSP00000332049	ENSP00000335560	ENSP00000340864	ENSP00000344352	ENSP00000344967	ENSP00000346671	ENSP00000346839	ENSP00000351209	ENSP00000351671	ENSP00000353646	ENSP00000353864	ENSP00000355866	ENSP00000356905
GO:0045597	positive regulation of cell differentiation	53	908	6.19e-05	ENSP00000207549	ENSP00000232424	ENSP00000252486	ENSP00000257414	ENSP00000260386	ENSP00000263341	ENSP00000264634	ENSP00000265165	ENSP00000265371	ENSP00000278550	ENSP00000278919	ENSP00000282561	ENSP00000285407	ENSP00000294964	ENSP00000296755	ENSP00000300305	ENSP00000309714	ENSP00000312150	ENSP00000315731	ENSP00000318057	ENSP00000322323	ENSP00000332049	ENSP00000345681	ENSP00000346671	ENSP00000346839	ENSP00000353864	ENSP00000355866	ENSP00000356905	ENSP00000357727	ENSP00000357801	ENSP00000362352	ENSP00000364801	ENSP00000364907	ENSP00000368314	ENSP00000368450	ENSP00000370473	ENSP00000371434	ENSP00000373783	ENSP00000374240	ENSP00000376458	ENSP00000377823	ENSP00000379644	ENSP00000381775	ENSP00000383199	ENSP00000395389
GO:0045785	positive regulation of cell adhesion	30	375	6.36e-05	ENSP00000207549	ENSP00000232424	ENSP00000263341	ENSP00000264187	ENSP00000264634	ENSP00000265165	ENSP00000265371	ENSP00000278353	ENSP00000284322	ENSP00000296585	ENSP00000300305	ENSP00000318057	ENSP00000326371	ENSP00000332049	ENSP00000346671	ENSP00000346839	ENSP00000353224	ENSP00000353864	ENSP00000355866	ENSP00000356030	ENSP00000356905	ENSP00000357153	ENSP00000357801	ENSP00000364907	ENSP00000368450	ENSP00000381775	ENSP00000398736	ENSP00000399421	ENSP00000428340	ENSP00000483985	ABI3BP	ANGPT1	CD1D	CD24	CD36	CD55	CD83	CD86	CYR61	DUSP10	EGR3	FN1	FOXC2	FYN	HES1
GO:0048523	negative regulation of cellular process	173	4454	6.36e-05	ENSP00000043402	ENSP00000052754	ENSP00000174618	ENSP00000188790	ENSP00000215631	ENSP00000218230	ENSP00000220597	ENSP00000223642	ENSP00000231061	ENSP00000232424	ENSP00000240100	ENSP00000241261	ENSP00000244534	ENSP00000244745	ENSP00000245907	ENSP00000246672	ENSP00000252486	ENSP00000252593	ENSP00000252804	ENSP00000254667	ENSP00000255198	ENSP00000255499	ENSP00000256495	ENSP00000257414	ENSP00000260113	ENSP00000260356	ENSP00000261254	ENSP00000263341	ENSP00000263707	ENSP00000263798	ENSP00000263826	ENSP00000264433	ENSP00000264436	ENSP00000264634	ENSP00000264867	ENSP00000265023	ENSP00000265074	ENSP00000265165	ENSP00000265191	ENSP00000265371	ENSP00000265807	ENSP00000266085	ENSP00000272233	ENSP00000276282	ENSP00000278919
GO:0051272	positive regulation of cellular component movement	35	482	6.36e-05	ENSP00000231061	ENSP00000257414	ENSP00000260356	ENSP00000261891	ENSP00000263341	ENSP00000263826	ENSP00000264144	ENSP00000264634	ENSP00000264908	ENSP00000265165	ENSP00000265371	ENSP00000272233	ENSP00000278919	ENSP00000296585	ENSP00000305416	ENSP00000321326	ENSP00000326371	ENSP00000337065	ENSP00000341208	ENSP00000345681	ENSP00000346839	ENSP00000347665	ENSP00000351671	ENSP00000353475	ENSP00000353864	ENSP00000354376	ENSP00000365016	ENSP00000369071	ENSP00000371420	ENSP00000376865	ENSP00000398736	ENSP00000404464	ENSP00000428340	ENSP00000455771	ENSP00000472749	AKT3	ANGPT1	ANXA3	CCBE1	CCL20	CLDN7	COL18A1	CXCL14	CYR61	DAPK2
GO:0016477	cell migration	49	812	6.37e-05	ENSP00000188790	ENSP00000223642	ENSP00000232424	ENSP00000244709	ENSP00000252999	ENSP00000260356	ENSP00000261891	ENSP00000263341	ENSP00000263798	ENSP00000264436	ENSP00000264634	ENSP00000265165	ENSP00000265371	ENSP00000279873	ENSP00000282561	ENSP00000296585	ENSP00000296755	ENSP00000299106	ENSP00000299736	ENSP00000304169	ENSP00000305416	ENSP00000307046	ENSP00000309124	ENSP00000318057	ENSP00000320378	ENSP00000332116	ENSP00000337065	ENSP00000344468	ENSP00000345681	ENSP00000346671	ENSP00000346839	ENSP00000351209	ENSP00000351671	ENSP00000353864	ENSP00000357722	ENSP00000357727	ENSP00000361072	ENSP00000364907	ENSP00000366246	ENSP00000368314	ENSP00000373783	ENSP00000377823	ENSP00000381775	ENSP00000394546	ENSP00000398736
GO:0040011	locomotion	62	1144	6.44e-05	ENSP00000188790	ENSP00000223642	ENSP00000232424	ENSP00000244709	ENSP00000252999	ENSP00000257414	ENSP00000260356	ENSP00000261891	ENSP00000263341	ENSP00000263798	ENSP00000264436	ENSP00000264634	ENSP00000265165	ENSP00000265371	ENSP00000266254	ENSP00000278919	ENSP00000279873	ENSP00000282561	ENSP00000296585	ENSP00000296755	ENSP00000299106	ENSP00000299736	ENSP00000304169	ENSP00000305416	ENSP00000307046	ENSP00000309124	ENSP00000310170	ENSP00000318057	ENSP00000320378	ENSP00000332116	ENSP00000335605	ENSP00000337065	ENSP00000344468	ENSP00000345681	ENSP00000346671	ENSP00000346839	ENSP00000349259	ENSP00000351209	ENSP00000351671	ENSP00000353864	ENSP00000357722	ENSP00000357727	ENSP00000361072	ENSP00000364907	ENSP00000365016
GO:0035295	tube development	48	793	7.4e-05	ENSP00000188790	ENSP00000231061	ENSP00000232424	ENSP00000244745	ENSP00000252486	ENSP00000252999	ENSP00000254661	ENSP00000260356	ENSP00000264634	ENSP00000265165	ENSP00000265371	ENSP00000272233	ENSP00000276659	ENSP00000282561	ENSP00000294964	ENSP00000296522	ENSP00000299106	ENSP00000304169	ENSP00000305416	ENSP00000313309	ENSP00000316109	ENSP00000318057	ENSP00000324277	ENSP00000326371	ENSP00000345681	ENSP00000346839	ENSP00000347665	ENSP00000351209	ENSP00000355533	ENSP00000360522	ENSP00000360764	ENSP00000364907	ENSP00000366702	ENSP00000368314	ENSP00000368682	ENSP00000373783	ENSP00000374240	ENSP00000376188	ENSP00000377823	ENSP00000379097	ENSP00000398736	ENSP00000404464	ENSP00000411898	ENSP00000415786	ENSP00000428340
GO:2000147	positive regulation of cell motility	34	469	8.48e-05	ENSP00000231061	ENSP00000257414	ENSP00000260356	ENSP00000261891	ENSP00000263341	ENSP00000263826	ENSP00000264144	ENSP00000264634	ENSP00000264908	ENSP00000265165	ENSP00000265371	ENSP00000272233	ENSP00000296585	ENSP00000305416	ENSP00000321326	ENSP00000326371	ENSP00000337065	ENSP00000341208	ENSP00000345681	ENSP00000346839	ENSP00000347665	ENSP00000351671	ENSP00000353475	ENSP00000353864	ENSP00000354376	ENSP00000365016	ENSP00000369071	ENSP00000371420	ENSP00000376865	ENSP00000398736	ENSP00000404464	ENSP00000428340	ENSP00000455771	ENSP00000472749	AKT3	ANGPT1	ANXA3	CCBE1	CCL20	CLDN7	COL18A1	CXCL14	CYR61	DAPK2	ENSG00000158427
GO:0070373	negative regulation of ERK1 and ERK2 cascade	12	65	9.11e-05	ENSP00000240100	ENSP00000257414	ENSP00000266085	ENSP00000279488	ENSP00000344352	ENSP00000344967	ENSP00000355866	ENSP00000363804	ENSP00000364219	ENSP00000366702	ENSP00000409581	ENSP00000451712	ARRB1	ATF3	CAMK2N1	DUSP10	DUSP4	DUSP6	ERRFI1	KLF4	NDRG2	SEMA6A	SPRY4	TIMP3
GO:0030335	positive regulation of cell migration	33	452	0.0001	ENSP00000231061	ENSP00000257414	ENSP00000260356	ENSP00000261891	ENSP00000263341	ENSP00000263826	ENSP00000264144	ENSP00000264634	ENSP00000264908	ENSP00000265165	ENSP00000265371	ENSP00000272233	ENSP00000296585	ENSP00000305416	ENSP00000321326	ENSP00000326371	ENSP00000337065	ENSP00000341208	ENSP00000345681	ENSP00000346839	ENSP00000347665	ENSP00000351671	ENSP00000353864	ENSP00000354376	ENSP00000365016	ENSP00000369071	ENSP00000371420	ENSP00000376865	ENSP00000398736	ENSP00000404464	ENSP00000428340	ENSP00000455771	ENSP00000472749	AKT3	ANGPT1	ANXA3	CCBE1	CCL20	COL18A1	CXCL14	CYR61	DAPK2	ENSG00000158427	F2R	FN1
GO:0009605	response to external stimulus	87	1857	0.00011	ENSP00000052754	ENSP00000207549	ENSP00000218230	ENSP00000223642	ENSP00000225328	ENSP00000231061	ENSP00000245907	ENSP00000246672	ENSP00000252486	ENSP00000252593	ENSP00000256495	ENSP00000256969	ENSP00000257414	ENSP00000257570	ENSP00000260227	ENSP00000260356	ENSP00000263341	ENSP00000264634	ENSP00000264867	ENSP00000264908	ENSP00000265023	ENSP00000265165	ENSP00000265371	ENSP00000266503	ENSP00000278919	ENSP00000282561	ENSP00000285407	ENSP00000290551	ENSP00000295927	ENSP00000296522	ENSP00000296585	ENSP00000304169	ENSP00000305416	ENSP00000309538	ENSP00000310170	ENSP00000312150	ENSP00000315130	ENSP00000316786	ENSP00000318057	ENSP00000321326	ENSP00000327824	ENSP00000332116	ENSP00000335605	ENSP00000337065	ENSP00000337224
GO:0035239	tube morphogenesis	40	615	0.00011	ENSP00000188790	ENSP00000232424	ENSP00000244745	ENSP00000252486	ENSP00000252999	ENSP00000254661	ENSP00000260356	ENSP00000264634	ENSP00000265165	ENSP00000265371	ENSP00000272233	ENSP00000276659	ENSP00000282561	ENSP00000296522	ENSP00000299106	ENSP00000304169	ENSP00000305416	ENSP00000313309	ENSP00000316109	ENSP00000318057	ENSP00000324277	ENSP00000326371	ENSP00000346839	ENSP00000347665	ENSP00000351209	ENSP00000355533	ENSP00000360764	ENSP00000364907	ENSP00000368314	ENSP00000373783	ENSP00000374240	ENSP00000377823	ENSP00000379097	ENSP00000398736	ENSP00000404464	ENSP00000411898	ENSP00000428340	ENSP00000440864	ENSP00000452634	ENSP00000465638	AGGF1	ANGPT1	APOE	APOLD1	AREG
GO:0006928	movement of cell or subcellular component	68	1355	0.00021	ENSP00000188790	ENSP00000223642	ENSP00000232424	ENSP00000244709	ENSP00000252999	ENSP00000257414	ENSP00000260356	ENSP00000261891	ENSP00000263341	ENSP00000263798	ENSP00000264436	ENSP00000264634	ENSP00000264712	ENSP00000265165	ENSP00000265191	ENSP00000265371	ENSP00000266254	ENSP00000278919	ENSP00000279873	ENSP00000282561	ENSP00000285039	ENSP00000296585	ENSP00000296755	ENSP00000299106	ENSP00000299736	ENSP00000304169	ENSP00000305416	ENSP00000307046	ENSP00000309124	ENSP00000318057	ENSP00000318884	ENSP00000320025	ENSP00000320378	ENSP00000332116	ENSP00000337065	ENSP00000344468	ENSP00000345681	ENSP00000346671	ENSP00000346839	ENSP00000349259	ENSP00000351209	ENSP00000351671	ENSP00000353864	ENSP00000355533	ENSP00000357722
GO:1903034	regulation of response to wounding	17	148	0.00021	ENSP00000043402	ENSP00000188790	ENSP00000252486	ENSP00000260356	ENSP00000265023	ENSP00000282561	ENSP00000284273	ENSP00000318066	ENSP00000321326	ENSP00000326371	ENSP00000340864	ENSP00000355866	ENSP00000357727	ENSP00000363804	ENSP00000364907	ENSP00000399421	ENSP00000415786	APOE	C1QTNF1	CD36	DUSP10	ENPP4	F2R	FAP	FOXC2	GJA1	KLF4	KNG1	RTN4R	S100A9	SERPINE2	SYK	THBS1	UBASH3B
GO:0050794	regulation of cellular process	342	10484	0.00022	ENSP00000043402	ENSP00000052754	ENSP00000174618	ENSP00000176763	ENSP00000188790	ENSP00000205194	ENSP00000206765	ENSP00000207549	ENSP00000215631	ENSP00000218230	ENSP00000220597	ENSP00000222553	ENSP00000222792	ENSP00000222812	ENSP00000223642	ENSP00000225328	ENSP00000227266	ENSP00000231061	ENSP00000232424	ENSP00000240100	ENSP00000241261	ENSP00000244534	ENSP00000244709	ENSP00000244745	ENSP00000245185	ENSP00000245903	ENSP00000245907	ENSP00000246672	ENSP00000247270	ENSP00000250457	ENSP00000250617	ENSP00000252229	ENSP00000252486	ENSP00000252593	ENSP00000252804	ENSP00000252999	ENSP00000253144	ENSP00000254661	ENSP00000254667	ENSP00000255198	ENSP00000255499	ENSP00000256495	ENSP00000256969	ENSP00000257414	ENSP00000257570
GO:0010594	regulation of endothelial cell migration	17	150	0.00023	ENSP00000052754	ENSP00000231061	ENSP00000252486	ENSP00000260356	ENSP00000263826	ENSP00000264634	ENSP00000264908	ENSP00000265371	ENSP00000272233	ENSP00000326371	ENSP00000341208	ENSP00000345681	ENSP00000351209	ENSP00000363804	ENSP00000384570	ENSP00000404464	ENSP00000428340	AKT3	ANGPT1	ANXA3	APOE	CARD10	CCBE1	DCN	EPHA2	FOXC2	GATA2	KLF4	NRP1	RHOB	SPARC	STAT5A	THBS1	WNT5A
GO:0022603	regulation of anatomical structure morphogenesis	53	961	0.00023	ENSP00000043402	ENSP00000052754	ENSP00000207549	ENSP00000223642	ENSP00000231061	ENSP00000232424	ENSP00000245907	ENSP00000252486	ENSP00000257414	ENSP00000260356	ENSP00000260386	ENSP00000263341	ENSP00000263826	ENSP00000264634	ENSP00000264867	ENSP00000264908	ENSP00000265371	ENSP00000272233	ENSP00000276659	ENSP00000278550	ENSP00000279488	ENSP00000296350	ENSP00000296755	ENSP00000300305	ENSP00000307046	ENSP00000313309	ENSP00000316109	ENSP00000326371	ENSP00000341013	ENSP00000345681	ENSP00000346671	ENSP00000346839	ENSP00000351209	ENSP00000353496	ENSP00000353864	ENSP00000357801	ENSP00000360120	ENSP00000363804	ENSP00000366246	ENSP00000367888	ENSP00000368314	ENSP00000368727	ENSP00000368994	ENSP00000369071	ENSP00000371420
GO:0043086	negative regulation of catalytic activity	47	809	0.00023	ENSP00000043402	ENSP00000052754	ENSP00000215631	ENSP00000218230	ENSP00000223642	ENSP00000240100	ENSP00000245907	ENSP00000252486	ENSP00000252593	ENSP00000260113	ENSP00000260356	ENSP00000263341	ENSP00000264433	ENSP00000264908	ENSP00000265023	ENSP00000265074	ENSP00000265165	ENSP00000265807	ENSP00000266085	ENSP00000274364	ENSP00000279488	ENSP00000284273	ENSP00000295927	ENSP00000296238	ENSP00000298573	ENSP00000312150	ENSP00000318258	ENSP00000324870	ENSP00000333203	ENSP00000341044	ENSP00000349324	ENSP00000355866	ENSP00000358596	ENSP00000363804	ENSP00000364219	ENSP00000365016	ENSP00000366702	ENSP00000376793	ENSP00000380530	ENSP00000381101	ENSP00000382356	ENSP00000392828	ENSP00000409581	ENSP00000415786	ENSP00000443985
GO:0048870	cell motility	51	914	0.00025	ENSP00000188790	ENSP00000223642	ENSP00000232424	ENSP00000244709	ENSP00000252999	ENSP00000260356	ENSP00000261891	ENSP00000263341	ENSP00000263798	ENSP00000264436	ENSP00000264634	ENSP00000265165	ENSP00000265371	ENSP00000266254	ENSP00000279873	ENSP00000282561	ENSP00000296585	ENSP00000296755	ENSP00000299106	ENSP00000299736	ENSP00000304169	ENSP00000305416	ENSP00000307046	ENSP00000309124	ENSP00000318057	ENSP00000320378	ENSP00000332116	ENSP00000337065	ENSP00000344468	ENSP00000345681	ENSP00000346671	ENSP00000346839	ENSP00000351209	ENSP00000351671	ENSP00000353864	ENSP00000357722	ENSP00000357727	ENSP00000361072	ENSP00000364907	ENSP00000366246	ENSP00000368314	ENSP00000371434	ENSP00000373783	ENSP00000377823	ENSP00000381775
GO:0051248	negative regulation of protein metabolic process	57	1075	0.00027	ENSP00000043402	ENSP00000052754	ENSP00000215631	ENSP00000218230	ENSP00000223642	ENSP00000240100	ENSP00000244745	ENSP00000245907	ENSP00000252486	ENSP00000252593	ENSP00000255198	ENSP00000255499	ENSP00000257414	ENSP00000260113	ENSP00000260356	ENSP00000263341	ENSP00000264867	ENSP00000265023	ENSP00000265165	ENSP00000266085	ENSP00000276282	ENSP00000279488	ENSP00000282388	ENSP00000284273	ENSP00000285670	ENSP00000290551	ENSP00000295927	ENSP00000296238	ENSP00000298573	ENSP00000312150	ENSP00000315130	ENSP00000318884	ENSP00000324870	ENSP00000333203	ENSP00000344352	ENSP00000344967	ENSP00000346671	ENSP00000349324	ENSP00000355866	ENSP00000356030	ENSP00000358596	ENSP00000363804	ENSP00000364219	ENSP00000364801	ENSP00000366702
GO:1901342	regulation of vasculature development	25	305	0.00027	ENSP00000052754	ENSP00000223642	ENSP00000231061	ENSP00000245907	ENSP00000257414	ENSP00000260356	ENSP00000263341	ENSP00000263826	ENSP00000264634	ENSP00000264908	ENSP00000265371	ENSP00000272233	ENSP00000300305	ENSP00000316109	ENSP00000326371	ENSP00000345681	ENSP00000351209	ENSP00000363804	ENSP00000368727	ENSP00000371420	ENSP00000376865	ENSP00000381101	ENSP00000384570	ENSP00000404464	ENSP00000465638	AGGF1	AKT3	ANXA3	C3	C5	CARD10	CCBE1	DCN	EPHA2	FOXC2	GATA2	GPNMB	IL1B	KLF4	NRP1	PDGFD	RHOB	RUNX1	SEMA6A	SERPINB7
GO:0010632	regulation of epithelial cell migration	20	209	0.0003	ENSP00000052754	ENSP00000231061	ENSP00000252486	ENSP00000260356	ENSP00000263826	ENSP00000264634	ENSP00000264908	ENSP00000265371	ENSP00000272233	ENSP00000296585	ENSP00000326371	ENSP00000341208	ENSP00000345681	ENSP00000351209	ENSP00000354376	ENSP00000355866	ENSP00000363804	ENSP00000384570	ENSP00000404464	ENSP00000428340	AKT3	ANGPT1	ANXA3	APOE	CARD10	CCBE1	DCN	DUSP10	EPHA2	FOXC2	GATA2	ITGA2	KLF4	NRP1	RAB25	RHOB	SPARC	STAT5A	THBS1	WNT5A
GO:0010647	positive regulation of cell communication	77	1631	0.0003	ENSP00000043402	ENSP00000052754	ENSP00000215631	ENSP00000220597	ENSP00000222792	ENSP00000222812	ENSP00000223642	ENSP00000225328	ENSP00000227266	ENSP00000232424	ENSP00000241261	ENSP00000244745	ENSP00000245907	ENSP00000255198	ENSP00000260356	ENSP00000263341	ENSP00000263826	ENSP00000264634	ENSP00000264956	ENSP00000265371	ENSP00000266085	ENSP00000276282	ENSP00000276659	ENSP00000279488	ENSP00000282561	ENSP00000295400	ENSP00000296585	ENSP00000297625	ENSP00000307701	ENSP00000309186	ENSP00000315130	ENSP00000321326	ENSP00000332049	ENSP00000340864	ENSP00000344352	ENSP00000346671	ENSP00000351671	ENSP00000352673	ENSP00000353864	ENSP00000357705	ENSP00000357722	ENSP00000357727	ENSP00000358423	ENSP00000358596	ENSP00000360120
GO:0050878	regulation of body fluid levels	33	483	0.0003	ENSP00000188790	ENSP00000225328	ENSP00000252486	ENSP00000260356	ENSP00000263798	ENSP00000264057	ENSP00000265023	ENSP00000265074	ENSP00000282561	ENSP00000284273	ENSP00000285039	ENSP00000296585	ENSP00000316786	ENSP00000318066	ENSP00000321326	ENSP00000333203	ENSP00000334448	ENSP00000340864	ENSP00000341208	ENSP00000344465	ENSP00000345393	ENSP00000345681	ENSP00000345751	ENSP00000346671	ENSP00000347839	ENSP00000357727	ENSP00000364907	ENSP00000368727	ENSP00000376865	ENSP00000399421	ENSP00000409581	ENSP00000415786	ENSP00000483283	APOE	ARRB1	C1QTNF1	CD36	DGKD	ENPP4	F2R	FAP	FYN	GATA2	GJA1	GNG2
GO:0023056	positive regulation of signaling	77	1638	0.00033	ENSP00000043402	ENSP00000052754	ENSP00000215631	ENSP00000220597	ENSP00000222792	ENSP00000222812	ENSP00000223642	ENSP00000225328	ENSP00000227266	ENSP00000232424	ENSP00000241261	ENSP00000244745	ENSP00000245907	ENSP00000255198	ENSP00000260356	ENSP00000263341	ENSP00000263826	ENSP00000264634	ENSP00000264956	ENSP00000265371	ENSP00000266085	ENSP00000276282	ENSP00000276659	ENSP00000279488	ENSP00000282561	ENSP00000295400	ENSP00000296585	ENSP00000297625	ENSP00000307701	ENSP00000309186	ENSP00000315130	ENSP00000321326	ENSP00000332049	ENSP00000340864	ENSP00000344352	ENSP00000346671	ENSP00000351671	ENSP00000352673	ENSP00000353864	ENSP00000357705	ENSP00000357722	ENSP00000357727	ENSP00000358423	ENSP00000358596	ENSP00000360120
GO:0030193	regulation of blood coagulation	12	77	0.00033	ENSP00000188790	ENSP00000252486	ENSP00000260356	ENSP00000265023	ENSP00000284273	ENSP00000318066	ENSP00000321326	ENSP00000340864	ENSP00000357727	ENSP00000364907	ENSP00000399421	ENSP00000415786	APOE	C1QTNF1	CD36	ENPP4	F2R	FAP	KNG1	S100A9	SERPINE2	SYK	THBS1	UBASH3B
GO:0043409	negative regulation of MAPK cascade	17	158	0.00036	ENSP00000240100	ENSP00000252486	ENSP00000257414	ENSP00000263341	ENSP00000266085	ENSP00000279488	ENSP00000298573	ENSP00000344352	ENSP00000344967	ENSP00000355866	ENSP00000358596	ENSP00000363804	ENSP00000364219	ENSP00000366702	ENSP00000380530	ENSP00000409581	ENSP00000451712	APOE	ARRB1	ATF3	CAMK2N1	DUSP10	DUSP16	DUSP4	DUSP5	DUSP6	DUSP8	ERRFI1	IL1B	KLF4	NDRG2	SEMA6A	SPRY4	TIMP3
GO:0061041	regulation of wound healing	15	124	0.00036	ENSP00000188790	ENSP00000252486	ENSP00000260356	ENSP00000265023	ENSP00000282561	ENSP00000284273	ENSP00000318066	ENSP00000321326	ENSP00000326371	ENSP00000340864	ENSP00000355866	ENSP00000357727	ENSP00000364907	ENSP00000399421	ENSP00000415786	APOE	C1QTNF1	CD36	DUSP10	ENPP4	F2R	FAP	FOXC2	GJA1	KNG1	S100A9	SERPINE2	SYK	THBS1	UBASH3B
GO:0030154	cell differentiation	137	3457	0.00037	ENSP00000043402	ENSP00000167586	ENSP00000206765	ENSP00000215631	ENSP00000232424	ENSP00000244745	ENSP00000246672	ENSP00000252252	ENSP00000252486	ENSP00000252999	ENSP00000257414	ENSP00000259806	ENSP00000260386	ENSP00000260505	ENSP00000262494	ENSP00000262753	ENSP00000263341	ENSP00000263707	ENSP00000263798	ENSP00000264634	ENSP00000264867	ENSP00000265165	ENSP00000265191	ENSP00000265371	ENSP00000266254	ENSP00000267484	ENSP00000269576	ENSP00000272233	ENSP00000276282	ENSP00000276659	ENSP00000278550	ENSP00000278919	ENSP00000279488	ENSP00000279873	ENSP00000282388	ENSP00000282561	ENSP00000290551	ENSP00000294484	ENSP00000294964	ENSP00000296181	ENSP00000296585	ENSP00000296755	ENSP00000297625	ENSP00000299106	ENSP00000300305
GO:0048646	anatomical structure formation involved in morphogenesis	47	831	0.00037	ENSP00000188790	ENSP00000207549	ENSP00000240100	ENSP00000244745	ENSP00000252999	ENSP00000254661	ENSP00000260356	ENSP00000264634	ENSP00000265165	ENSP00000265371	ENSP00000272233	ENSP00000278550	ENSP00000296181	ENSP00000296585	ENSP00000299106	ENSP00000304169	ENSP00000305416	ENSP00000311648	ENSP00000313309	ENSP00000316109	ENSP00000318057	ENSP00000322323	ENSP00000324277	ENSP00000326371	ENSP00000346839	ENSP00000347665	ENSP00000351209	ENSP00000353344	ENSP00000358596	ENSP00000360522	ENSP00000360764	ENSP00000363804	ENSP00000364907	ENSP00000366326	ENSP00000368314	ENSP00000373783	ENSP00000376458	ENSP00000398736	ENSP00000404464	ENSP00000411898	ENSP00000424571	ENSP00000428340	ENSP00000440864	ENSP00000452634	ENSP00000465638
GO:0001932	regulation of protein phosphorylation	67	1370	0.00042	ENSP00000043402	ENSP00000052754	ENSP00000176763	ENSP00000215631	ENSP00000223642	ENSP00000232424	ENSP00000240100	ENSP00000245907	ENSP00000252486	ENSP00000255198	ENSP00000257414	ENSP00000260356	ENSP00000261254	ENSP00000263341	ENSP00000264433	ENSP00000264634	ENSP00000264867	ENSP00000265371	ENSP00000266085	ENSP00000276282	ENSP00000279488	ENSP00000284273	ENSP00000285670	ENSP00000295400	ENSP00000296238	ENSP00000298573	ENSP00000309186	ENSP00000312150	ENSP00000315130	ENSP00000321326	ENSP00000340864	ENSP00000344352	ENSP00000344967	ENSP00000346671	ENSP00000346839	ENSP00000351209	ENSP00000351671	ENSP00000353864	ENSP00000355866	ENSP00000358596	ENSP00000363804	ENSP00000364219	ENSP00000364907	ENSP00000366702	ENSP00000367888
GO:1904018	positive regulation of vasculature development	18	179	0.00042	ENSP00000223642	ENSP00000245907	ENSP00000260356	ENSP00000263341	ENSP00000263826	ENSP00000264634	ENSP00000264908	ENSP00000265371	ENSP00000272233	ENSP00000300305	ENSP00000316109	ENSP00000326371	ENSP00000345681	ENSP00000363804	ENSP00000376865	ENSP00000381101	ENSP00000404464	ENSP00000465638	AGGF1	AKT3	ANXA3	C3	C5	CCBE1	FOXC2	GATA2	IL1B	KLF4	NRP1	PDGFD	RHOB	RUNX1	SERPINB7	THBS1	TMEM100	WNT5A
GO:0007267	cell-cell signaling	56	1073	0.00043	ENSP00000194152	ENSP00000194155	ENSP00000222553	ENSP00000222812	ENSP00000225328	ENSP00000232424	ENSP00000241261	ENSP00000244745	ENSP00000245903	ENSP00000252486	ENSP00000252593	ENSP00000255198	ENSP00000262494	ENSP00000263341	ENSP00000264634	ENSP00000265165	ENSP00000265371	ENSP00000276659	ENSP00000282561	ENSP00000285407	ENSP00000287008	ENSP00000289269	ENSP00000304169	ENSP00000310661	ENSP00000318057	ENSP00000320025	ENSP00000321326	ENSP00000334448	ENSP00000337065	ENSP00000345491	ENSP00000346802	ENSP00000347839	ENSP00000351614	ENSP00000351671	ENSP00000355533	ENSP00000357727	ENSP00000360120	ENSP00000361959	ENSP00000363804	ENSP00000366246	ENSP00000366283	ENSP00000367888	ENSP00000368682	ENSP00000371420	ENSP00000372295
GO:0009611	response to wounding	35	547	0.00051	ENSP00000052754	ENSP00000225328	ENSP00000231061	ENSP00000263798	ENSP00000264057	ENSP00000264634	ENSP00000265023	ENSP00000265371	ENSP00000282388	ENSP00000282561	ENSP00000284273	ENSP00000296585	ENSP00000299106	ENSP00000318066	ENSP00000321326	ENSP00000333203	ENSP00000334448	ENSP00000340523	ENSP00000344465	ENSP00000345393	ENSP00000345681	ENSP00000346671	ENSP00000346839	ENSP00000347088	ENSP00000351671	ENSP00000357722	ENSP00000364907	ENSP00000369071	ENSP00000376865	ENSP00000398736	ENSP00000399421	ENSP00000409581	ENSP00000415786	ENSP00000469647	ENSP00000483283	ARRB1	CCL20	CD36	CYR61	DCN	DGKD	ENPP4	F2R	FN1	FYN
GO:0008285	negative regulation of cell population proliferation	40	669	0.00052	ENSP00000174618	ENSP00000188790	ENSP00000231061	ENSP00000232424	ENSP00000244745	ENSP00000252486	ENSP00000260356	ENSP00000263341	ENSP00000264634	ENSP00000264867	ENSP00000265074	ENSP00000282561	ENSP00000285407	ENSP00000290551	ENSP00000301464	ENSP00000307023	ENSP00000310170	ENSP00000312150	ENSP00000313309	ENSP00000321326	ENSP00000327824	ENSP00000345681	ENSP00000347665	ENSP00000348538	ENSP00000355866	ENSP00000360522	ENSP00000363804	ENSP00000364219	ENSP00000364801	ENSP00000366330	ENSP00000368727	ENSP00000370473	ENSP00000371420	ENSP00000377823	ENSP00000385452	ENSP00000415786	ENSP00000427015	ENSP00000436152	ENSP00000451712	ENSP00000462099	APOE	BTG2	CAMK2N1	CGREF1	COL18A1
GO:0045595	regulation of cell differentiation	78	1695	0.00053	ENSP00000043402	ENSP00000207549	ENSP00000232424	ENSP00000246672	ENSP00000252486	ENSP00000257414	ENSP00000260356	ENSP00000260386	ENSP00000263341	ENSP00000264634	ENSP00000265165	ENSP00000265371	ENSP00000278550	ENSP00000278919	ENSP00000279488	ENSP00000282388	ENSP00000282561	ENSP00000284273	ENSP00000285407	ENSP00000294484	ENSP00000294964	ENSP00000296350	ENSP00000296755	ENSP00000300305	ENSP00000307046	ENSP00000309714	ENSP00000312150	ENSP00000313309	ENSP00000315731	ENSP00000318057	ENSP00000322323	ENSP00000324277	ENSP00000332049	ENSP00000337065	ENSP00000345393	ENSP00000345681	ENSP00000346671	ENSP00000346839	ENSP00000348538	ENSP00000353496	ENSP00000353864	ENSP00000355866	ENSP00000356905	ENSP00000357727	ENSP00000357801
GO:0048869	cellular developmental process	138	3533	0.00064	ENSP00000043402	ENSP00000167586	ENSP00000174618	ENSP00000206765	ENSP00000215631	ENSP00000232424	ENSP00000244745	ENSP00000246672	ENSP00000252252	ENSP00000252486	ENSP00000252999	ENSP00000257414	ENSP00000259806	ENSP00000260386	ENSP00000260505	ENSP00000262494	ENSP00000262753	ENSP00000263341	ENSP00000263707	ENSP00000263798	ENSP00000264634	ENSP00000264867	ENSP00000265165	ENSP00000265191	ENSP00000265371	ENSP00000266254	ENSP00000267484	ENSP00000269576	ENSP00000272233	ENSP00000276282	ENSP00000276659	ENSP00000278550	ENSP00000278919	ENSP00000279488	ENSP00000279873	ENSP00000282388	ENSP00000282561	ENSP00000290551	ENSP00000294484	ENSP00000294964	ENSP00000296181	ENSP00000296585	ENSP00000296755	ENSP00000297625	ENSP00000299106
GO:1902533	positive regulation of intracellular signal transduction	51	959	0.00066	ENSP00000043402	ENSP00000052754	ENSP00000215631	ENSP00000223642	ENSP00000225328	ENSP00000232424	ENSP00000241261	ENSP00000260356	ENSP00000263341	ENSP00000263826	ENSP00000264634	ENSP00000265371	ENSP00000276282	ENSP00000279488	ENSP00000295400	ENSP00000297625	ENSP00000309186	ENSP00000315130	ENSP00000321326	ENSP00000332049	ENSP00000340864	ENSP00000346671	ENSP00000351671	ENSP00000353864	ENSP00000357705	ENSP00000357722	ENSP00000357727	ENSP00000358423	ENSP00000358596	ENSP00000360120	ENSP00000364801	ENSP00000364907	ENSP00000365016	ENSP00000368727	ENSP00000370473	ENSP00000371420	ENSP00000376188	ENSP00000376458	ENSP00000376865	ENSP00000377823	ENSP00000381775	ENSP00000384570	ENSP00000395389	ENSP00000399421	ENSP00000409581
GO:0032269	negative regulation of cellular protein metabolic process	53	1014	0.00068	ENSP00000043402	ENSP00000052754	ENSP00000215631	ENSP00000218230	ENSP00000223642	ENSP00000240100	ENSP00000244745	ENSP00000245907	ENSP00000252486	ENSP00000252593	ENSP00000255198	ENSP00000257414	ENSP00000260113	ENSP00000260356	ENSP00000263341	ENSP00000264867	ENSP00000265023	ENSP00000265165	ENSP00000266085	ENSP00000276282	ENSP00000279488	ENSP00000282388	ENSP00000284273	ENSP00000285670	ENSP00000290551	ENSP00000296238	ENSP00000298573	ENSP00000312150	ENSP00000324870	ENSP00000333203	ENSP00000344352	ENSP00000344967	ENSP00000346671	ENSP00000349324	ENSP00000355866	ENSP00000356030	ENSP00000358596	ENSP00000363804	ENSP00000364219	ENSP00000364801	ENSP00000366702	ENSP00000368727	ENSP00000370473	ENSP00000376793	ENSP00000380530
GO:0048585	negative regulation of response to stimulus	70	1483	0.0007	ENSP00000043402	ENSP00000052754	ENSP00000174618	ENSP00000223642	ENSP00000240100	ENSP00000241261	ENSP00000246672	ENSP00000252229	ENSP00000252486	ENSP00000252593	ENSP00000252804	ENSP00000254667	ENSP00000256969	ENSP00000257414	ENSP00000260356	ENSP00000263341	ENSP00000263798	ENSP00000263826	ENSP00000264634	ENSP00000264867	ENSP00000265023	ENSP00000265165	ENSP00000265191	ENSP00000265371	ENSP00000266085	ENSP00000276282	ENSP00000279488	ENSP00000282561	ENSP00000284273	ENSP00000285670	ENSP00000298573	ENSP00000301464	ENSP00000312150	ENSP00000313309	ENSP00000315130	ENSP00000315731	ENSP00000340864	ENSP00000344352	ENSP00000344465	ENSP00000344967	ENSP00000345681	ENSP00000346671	ENSP00000351209	ENSP00000355866	ENSP00000356030
GO:0051246	regulation of protein metabolic process	110	2668	0.00071	ENSP00000043402	ENSP00000052754	ENSP00000176763	ENSP00000215631	ENSP00000218230	ENSP00000223642	ENSP00000227266	ENSP00000232424	ENSP00000240100	ENSP00000241261	ENSP00000244745	ENSP00000245907	ENSP00000250457	ENSP00000252486	ENSP00000252593	ENSP00000254661	ENSP00000255198	ENSP00000255499	ENSP00000257414	ENSP00000260113	ENSP00000260356	ENSP00000261254	ENSP00000263341	ENSP00000264433	ENSP00000264634	ENSP00000264867	ENSP00000265023	ENSP00000265165	ENSP00000265371	ENSP00000266085	ENSP00000276282	ENSP00000279488	ENSP00000282388	ENSP00000282561	ENSP00000284273	ENSP00000285670	ENSP00000290551	ENSP00000295400	ENSP00000295927	ENSP00000296238	ENSP00000296350	ENSP00000296585	ENSP00000298573	ENSP00000309186	ENSP00000312150
GO:0032101	regulation of response to external stimulus	42	732	0.00073	ENSP00000043402	ENSP00000188790	ENSP00000223642	ENSP00000245907	ENSP00000252229	ENSP00000252486	ENSP00000256969	ENSP00000260356	ENSP00000261891	ENSP00000263341	ENSP00000263798	ENSP00000264634	ENSP00000265023	ENSP00000265371	ENSP00000276282	ENSP00000282561	ENSP00000284273	ENSP00000296585	ENSP00000299106	ENSP00000305416	ENSP00000312150	ENSP00000315130	ENSP00000315731	ENSP00000318066	ENSP00000321326	ENSP00000327824	ENSP00000337065	ENSP00000340864	ENSP00000355866	ENSP00000356030	ENSP00000357722	ENSP00000357727	ENSP00000363001	ENSP00000363804	ENSP00000364907	ENSP00000376865	ENSP00000381775	ENSP00000385035	ENSP00000399421	ENSP00000415786	ENSP00000416561	ENSP00000472620	APOE	C1QTNF1	C1S
GO:0007154	cell communication	189	5219	0.00076	ENSP00000043402	ENSP00000052754	ENSP00000176763	ENSP00000194152	ENSP00000194155	ENSP00000218230	ENSP00000220597	ENSP00000222553	ENSP00000222792	ENSP00000222812	ENSP00000223642	ENSP00000225328	ENSP00000232424	ENSP00000241261	ENSP00000244709	ENSP00000244745	ENSP00000245185	ENSP00000245903	ENSP00000245907	ENSP00000246672	ENSP00000247270	ENSP00000250617	ENSP00000252229	ENSP00000252486	ENSP00000252593	ENSP00000252999	ENSP00000254661	ENSP00000254667	ENSP00000255198	ENSP00000257414	ENSP00000257570	ENSP00000260386	ENSP00000261891	ENSP00000262494	ENSP00000262776	ENSP00000263341	ENSP00000263798	ENSP00000263826	ENSP00000264057	ENSP00000264433	ENSP00000264634	ENSP00000264867	ENSP00000264956	ENSP00000265023	ENSP00000265074
GO:0050678	regulation of epithelial cell proliferation	24	311	0.00077	ENSP00000206765	ENSP00000231061	ENSP00000232424	ENSP00000246672	ENSP00000252486	ENSP00000260356	ENSP00000263826	ENSP00000264634	ENSP00000265371	ENSP00000282561	ENSP00000295400	ENSP00000316109	ENSP00000318057	ENSP00000341208	ENSP00000345681	ENSP00000355866	ENSP00000360764	ENSP00000366330	ENSP00000366702	ENSP00000368727	ENSP00000411898	ENSP00000440864	ENSP00000469647	ENSP00000472620	AGGF1	AKT3	APOE	C5AR2	DUSP10	EGFL7	EGR3	EPGN	ERRFI1	GATA2	GJA1	HES1	KLF9	NR1D1	NR4A1	NRP1	SPARC	STAT5A	TGFA	TGM1	THBS1
GO:0001933	negative regulation of protein phosphorylation	29	422	0.00078	ENSP00000043402	ENSP00000052754	ENSP00000215631	ENSP00000240100	ENSP00000252486	ENSP00000255198	ENSP00000257414	ENSP00000263341	ENSP00000264867	ENSP00000266085	ENSP00000279488	ENSP00000284273	ENSP00000285670	ENSP00000296238	ENSP00000298573	ENSP00000312150	ENSP00000344352	ENSP00000344967	ENSP00000355866	ENSP00000358596	ENSP00000363804	ENSP00000364219	ENSP00000366702	ENSP00000368727	ENSP00000370473	ENSP00000380530	ENSP00000409581	ENSP00000428340	ENSP00000451712	ANGPT1	APOE	ARRB1	ATF3	CAMK2N1	CAMK2N2	DCN	DUSP10	DUSP16	DUSP4	DUSP5	DUSP6	DUSP8	ERRFI1	GADD45B	IGFBP3
GO:0006935	chemotaxis	32	491	0.00078	ENSP00000223642	ENSP00000257414	ENSP00000263341	ENSP00000264634	ENSP00000265165	ENSP00000265371	ENSP00000278919	ENSP00000305416	ENSP00000310170	ENSP00000318057	ENSP00000332116	ENSP00000335605	ENSP00000337065	ENSP00000346671	ENSP00000349259	ENSP00000351209	ENSP00000351671	ENSP00000357722	ENSP00000357727	ENSP00000364907	ENSP00000365016	ENSP00000367446	ENSP00000368314	ENSP00000371420	ENSP00000381775	ENSP00000398736	ENSP00000400482	ENSP00000405327	ENSP00000428340	ENSP00000440864	ENSP00000445381	ENSP00000472620	ANGPT1	C5	C5AR2	CCL20	CMTM3	CMTM7	CXCL14	CYR61	EGR3	EPHA2	ETV1	EXT1	FEZ1
GO:0009967	positive regulation of signal transduction	70	1493	0.0008	ENSP00000043402	ENSP00000052754	ENSP00000215631	ENSP00000220597	ENSP00000222792	ENSP00000222812	ENSP00000223642	ENSP00000225328	ENSP00000227266	ENSP00000232424	ENSP00000241261	ENSP00000244745	ENSP00000245907	ENSP00000255198	ENSP00000260356	ENSP00000263341	ENSP00000263826	ENSP00000264634	ENSP00000264956	ENSP00000265371	ENSP00000266085	ENSP00000276282	ENSP00000276659	ENSP00000279488	ENSP00000295400	ENSP00000297625	ENSP00000307701	ENSP00000309186	ENSP00000315130	ENSP00000321326	ENSP00000332049	ENSP00000340864	ENSP00000344352	ENSP00000346671	ENSP00000351671	ENSP00000352673	ENSP00000353864	ENSP00000357705	ENSP00000357722	ENSP00000357727	ENSP00000358423	ENSP00000358596	ENSP00000360120	ENSP00000364801	ENSP00000364907
GO:0042325	regulation of phosphorylation	69	1465	0.0008	ENSP00000043402	ENSP00000052754	ENSP00000176763	ENSP00000215631	ENSP00000223642	ENSP00000232424	ENSP00000240100	ENSP00000245907	ENSP00000252486	ENSP00000255198	ENSP00000257414	ENSP00000260356	ENSP00000261254	ENSP00000263341	ENSP00000264433	ENSP00000264634	ENSP00000264867	ENSP00000265371	ENSP00000266085	ENSP00000276282	ENSP00000279488	ENSP00000284273	ENSP00000285670	ENSP00000295400	ENSP00000296238	ENSP00000298573	ENSP00000309186	ENSP00000312150	ENSP00000315130	ENSP00000321326	ENSP00000340864	ENSP00000344352	ENSP00000344967	ENSP00000346671	ENSP00000346839	ENSP00000351209	ENSP00000351671	ENSP00000353864	ENSP00000355866	ENSP00000358596	ENSP00000363804	ENSP00000364219	ENSP00000364907	ENSP00000365016	ENSP00000366702
GO:0030162	regulation of proteolysis	42	742	0.0009	ENSP00000218230	ENSP00000223642	ENSP00000227266	ENSP00000241261	ENSP00000245907	ENSP00000250457	ENSP00000252486	ENSP00000252593	ENSP00000260113	ENSP00000260356	ENSP00000263341	ENSP00000265023	ENSP00000265165	ENSP00000266085	ENSP00000296350	ENSP00000312150	ENSP00000315130	ENSP00000321326	ENSP00000324870	ENSP00000333203	ENSP00000346671	ENSP00000346839	ENSP00000349324	ENSP00000356030	ENSP00000357722	ENSP00000357727	ENSP00000361275	ENSP00000363804	ENSP00000364219	ENSP00000368727	ENSP00000376793	ENSP00000381101	ENSP00000381298	ENSP00000382356	ENSP00000385035	ENSP00000398736	ENSP00000404464	ENSP00000409581	ENSP00000410157	ENSP00000415786	ENSP00000416561	ENSP00000472620	ABTB2	APOE	ARRB1
GO:0043405	regulation of MAP kinase activity	25	337	0.0009	ENSP00000215631	ENSP00000223642	ENSP00000240100	ENSP00000252486	ENSP00000260356	ENSP00000263341	ENSP00000264634	ENSP00000279488	ENSP00000295400	ENSP00000298573	ENSP00000312150	ENSP00000321326	ENSP00000353864	ENSP00000355866	ENSP00000358596	ENSP00000364907	ENSP00000376865	ENSP00000380530	ENSP00000381775	ENSP00000395389	ENSP00000409581	ENSP00000411898	ENSP00000482657	ENSP00000483403	ENSP00000483985	APOE	ARRB1	C5	CD24	DUSP10	DUSP16	DUSP4	DUSP5	DUSP6	DUSP8	EPGN	F2R	GADD45B	GHR	IL1B	LPAR3	MAP3K14	PAK3	PDGFD	SYK
GO:0023052	signaling	185	5108	0.00091	ENSP00000043402	ENSP00000052754	ENSP00000176763	ENSP00000194152	ENSP00000194155	ENSP00000218230	ENSP00000220597	ENSP00000222553	ENSP00000222792	ENSP00000222812	ENSP00000223642	ENSP00000225328	ENSP00000232424	ENSP00000241261	ENSP00000244709	ENSP00000244745	ENSP00000245185	ENSP00000245903	ENSP00000245907	ENSP00000246672	ENSP00000247270	ENSP00000250617	ENSP00000252229	ENSP00000252486	ENSP00000252593	ENSP00000252999	ENSP00000254661	ENSP00000254667	ENSP00000255198	ENSP00000257414	ENSP00000257570	ENSP00000260386	ENSP00000261891	ENSP00000262494	ENSP00000262776	ENSP00000263341	ENSP00000263372	ENSP00000263798	ENSP00000263826	ENSP00000264057	ENSP00000264433	ENSP00000264634	ENSP00000264867	ENSP00000264956	ENSP00000265023
GO:0001936	regulation of endothelial cell proliferation	14	122	0.00093	ENSP00000231061	ENSP00000252486	ENSP00000260356	ENSP00000263826	ENSP00000264634	ENSP00000265371	ENSP00000282561	ENSP00000316109	ENSP00000318057	ENSP00000341208	ENSP00000345681	ENSP00000360764	ENSP00000368727	ENSP00000440864	AGGF1	AKT3	APOE	EGFL7	EGR3	GATA2	GJA1	NR4A1	NRP1	SPARC	STAT5A	THBS1	WNT5A	XDH
GO:0001503	ossification	19	215	0.00099	ENSP00000231061	ENSP00000265165	ENSP00000276659	ENSP00000282561	ENSP00000285407	ENSP00000294964	ENSP00000300305	ENSP00000309714	ENSP00000326371	ENSP00000351209	ENSP00000352608	ENSP00000363943	ENSP00000367446	ENSP00000368682	ENSP00000370473	ENSP00000371420	ENSP00000374240	ENSP00000381775	ENSP00000398736	CYR61	EPHA2	EXT1	FOXC2	GJA1	GPNMB	IGFBP3	KLF10	LEF1	PHEX	PKDCC	RSPO2	RUNX1	RYR1	SH3PXD2B	SHOX2	SPARC	TNFSF11	TP53INP2
GO:0051174	regulation of phosphorus metabolic process	75	1658	0.0011	ENSP00000043402	ENSP00000052754	ENSP00000176763	ENSP00000215631	ENSP00000223642	ENSP00000232424	ENSP00000240100	ENSP00000245907	ENSP00000252486	ENSP00000255198	ENSP00000257414	ENSP00000260356	ENSP00000261254	ENSP00000263341	ENSP00000264433	ENSP00000264634	ENSP00000264867	ENSP00000265371	ENSP00000265807	ENSP00000266085	ENSP00000276282	ENSP00000279488	ENSP00000284273	ENSP00000285670	ENSP00000295400	ENSP00000296238	ENSP00000296585	ENSP00000298573	ENSP00000309186	ENSP00000312150	ENSP00000315130	ENSP00000318258	ENSP00000321326	ENSP00000322323	ENSP00000335083	ENSP00000340864	ENSP00000344352	ENSP00000344967	ENSP00000346671	ENSP00000346839	ENSP00000351209	ENSP00000351671	ENSP00000353864	ENSP00000355866	ENSP00000358596
GO:0002684	positive regulation of immune system process	47	882	0.0012	ENSP00000207549	ENSP00000220597	ENSP00000223642	ENSP00000232424	ENSP00000245907	ENSP00000252229	ENSP00000260356	ENSP00000261891	ENSP00000263341	ENSP00000264634	ENSP00000265165	ENSP00000276282	ENSP00000285407	ENSP00000296585	ENSP00000300305	ENSP00000312150	ENSP00000315130	ENSP00000318057	ENSP00000332049	ENSP00000332116	ENSP00000337065	ENSP00000345681	ENSP00000346671	ENSP00000351671	ENSP00000353224	ENSP00000353864	ENSP00000355866	ENSP00000356030	ENSP00000356905	ENSP00000357153	ENSP00000357722	ENSP00000357727	ENSP00000360522	ENSP00000364801	ENSP00000364907	ENSP00000365016	ENSP00000368450	ENSP00000376330	ENSP00000376865	ENSP00000381775	ENSP00000385035	ENSP00000399421	ENSP00000400482	ENSP00000416561	ENSP00000434045
GO:0042326	negative regulation of phosphorylation	30	458	0.0012	ENSP00000043402	ENSP00000052754	ENSP00000215631	ENSP00000240100	ENSP00000252486	ENSP00000255198	ENSP00000257414	ENSP00000263341	ENSP00000264867	ENSP00000266085	ENSP00000279488	ENSP00000284273	ENSP00000285670	ENSP00000296238	ENSP00000298573	ENSP00000312150	ENSP00000344352	ENSP00000344967	ENSP00000355866	ENSP00000358596	ENSP00000363804	ENSP00000364219	ENSP00000365016	ENSP00000366702	ENSP00000368727	ENSP00000370473	ENSP00000380530	ENSP00000409581	ENSP00000428340	ENSP00000451712	ANGPT1	APOE	ARRB1	ATF3	CAMK2N1	CAMK2N2	DCN	DUSP10	DUSP16	DUSP4	DUSP5	DUSP6	DUSP8	ERRFI1	GADD45B
GO:0042060	wound healing	30	461	0.0013	ENSP00000052754	ENSP00000225328	ENSP00000231061	ENSP00000263798	ENSP00000264057	ENSP00000264634	ENSP00000265023	ENSP00000282561	ENSP00000284273	ENSP00000296585	ENSP00000318066	ENSP00000321326	ENSP00000333203	ENSP00000334448	ENSP00000344465	ENSP00000345393	ENSP00000345681	ENSP00000346671	ENSP00000346839	ENSP00000347088	ENSP00000351671	ENSP00000357722	ENSP00000364907	ENSP00000369071	ENSP00000376865	ENSP00000398736	ENSP00000399421	ENSP00000409581	ENSP00000415786	ENSP00000483283	ARRB1	CCL20	CD36	CYR61	DCN	DGKD	ENPP4	F2R	FN1	FYN	GATA2	GJA1	GNG2	HIST1H3I	ITGA2
GO:0009968	negative regulation of signal transduction	57	1160	0.0014	ENSP00000043402	ENSP00000052754	ENSP00000174618	ENSP00000240100	ENSP00000241261	ENSP00000246672	ENSP00000252486	ENSP00000252804	ENSP00000254667	ENSP00000257414	ENSP00000260356	ENSP00000263341	ENSP00000263798	ENSP00000264634	ENSP00000264867	ENSP00000265165	ENSP00000265191	ENSP00000265371	ENSP00000266085	ENSP00000276282	ENSP00000279488	ENSP00000284273	ENSP00000298573	ENSP00000301464	ENSP00000312150	ENSP00000313309	ENSP00000315130	ENSP00000344352	ENSP00000344465	ENSP00000344967	ENSP00000345681	ENSP00000346671	ENSP00000351209	ENSP00000355866	ENSP00000356905	ENSP00000358596	ENSP00000360764	ENSP00000363001	ENSP00000363804	ENSP00000364219	ENSP00000364801	ENSP00000366702	ENSP00000367888	ENSP00000368727	ENSP00000368994
GO:0043410	positive regulation of MAPK cascade	32	512	0.0014	ENSP00000215631	ENSP00000223642	ENSP00000260356	ENSP00000263341	ENSP00000264634	ENSP00000265371	ENSP00000276282	ENSP00000279488	ENSP00000295400	ENSP00000309186	ENSP00000321326	ENSP00000340864	ENSP00000351671	ENSP00000353864	ENSP00000358596	ENSP00000364907	ENSP00000368727	ENSP00000370473	ENSP00000371420	ENSP00000376458	ENSP00000376865	ENSP00000377823	ENSP00000381775	ENSP00000395389	ENSP00000399421	ENSP00000409581	ENSP00000411898	ENSP00000428340	ENSP00000472620	ENSP00000482657	ENSP00000483403	ENSP00000483985	ANGPT1	ARRB1	C1QTNF1	C5	C5AR2	CCL20	CD24	CD36	CDON	DUSP5	DUSP6	EPGN	F2R
GO:0048584	positive regulation of response to stimulus	88	2054	0.0014	ENSP00000043402	ENSP00000052754	ENSP00000215631	ENSP00000220597	ENSP00000222792	ENSP00000222812	ENSP00000223642	ENSP00000225328	ENSP00000227266	ENSP00000232424	ENSP00000241261	ENSP00000244745	ENSP00000245907	ENSP00000252229	ENSP00000255198	ENSP00000260356	ENSP00000261891	ENSP00000263341	ENSP00000263826	ENSP00000264634	ENSP00000264956	ENSP00000265371	ENSP00000266085	ENSP00000276282	ENSP00000276659	ENSP00000279488	ENSP00000282561	ENSP00000295400	ENSP00000296585	ENSP00000297625	ENSP00000305416	ENSP00000307701	ENSP00000309186	ENSP00000315130	ENSP00000318066	ENSP00000321326	ENSP00000326371	ENSP00000332049	ENSP00000332116	ENSP00000337065	ENSP00000338283	ENSP00000340864	ENSP00000344352	ENSP00000345681	ENSP00000346671
GO:0045807	positive regulation of endocytosis	14	129	0.0015	ENSP00000245907	ENSP00000252486	ENSP00000263341	ENSP00000264634	ENSP00000295927	ENSP00000296585	ENSP00000315130	ENSP00000345681	ENSP00000361072	ENSP00000364907	ENSP00000383199	ENSP00000399421	ENSP00000409581	ENSP00000428340	ANGPT1	APOE	ARRB1	C3	CD36	CLU	GATA2	IL1B	ITGA2	NEDD4L	PTX3	SYK	TSPAN1	WNT5A
GO:0002682	regulation of immune system process	65	1391	0.0016	ENSP00000176763	ENSP00000207549	ENSP00000220597	ENSP00000221980	ENSP00000223642	ENSP00000232424	ENSP00000244709	ENSP00000245907	ENSP00000246672	ENSP00000252229	ENSP00000252593	ENSP00000260356	ENSP00000261891	ENSP00000263341	ENSP00000263798	ENSP00000264634	ENSP00000265165	ENSP00000276282	ENSP00000282388	ENSP00000284273	ENSP00000285407	ENSP00000285670	ENSP00000296585	ENSP00000299106	ENSP00000300305	ENSP00000312150	ENSP00000315130	ENSP00000318057	ENSP00000327824	ENSP00000332049	ENSP00000332116	ENSP00000337065	ENSP00000341637	ENSP00000345681	ENSP00000346671	ENSP00000351671	ENSP00000353224	ENSP00000353864	ENSP00000355866	ENSP00000356030	ENSP00000356905	ENSP00000357153	ENSP00000357722	ENSP00000357727	ENSP00000360522
GO:0010595	positive regulation of endothelial cell migration	12	96	0.0016	ENSP00000231061	ENSP00000260356	ENSP00000263826	ENSP00000264634	ENSP00000264908	ENSP00000265371	ENSP00000272233	ENSP00000326371	ENSP00000341208	ENSP00000345681	ENSP00000404464	ENSP00000428340	AKT3	ANGPT1	ANXA3	CCBE1	FOXC2	GATA2	NRP1	RHOB	SPARC	STAT5A	THBS1	WNT5A
GO:0032268	regulation of cellular protein metabolic process	102	2486	0.0016	ENSP00000043402	ENSP00000052754	ENSP00000176763	ENSP00000215631	ENSP00000218230	ENSP00000223642	ENSP00000227266	ENSP00000232424	ENSP00000240100	ENSP00000241261	ENSP00000244745	ENSP00000245907	ENSP00000250457	ENSP00000252486	ENSP00000252593	ENSP00000254661	ENSP00000255198	ENSP00000255499	ENSP00000257414	ENSP00000260113	ENSP00000260356	ENSP00000261254	ENSP00000263341	ENSP00000264433	ENSP00000264634	ENSP00000264867	ENSP00000265023	ENSP00000265165	ENSP00000265371	ENSP00000266085	ENSP00000276282	ENSP00000279488	ENSP00000282388	ENSP00000284273	ENSP00000285670	ENSP00000290551	ENSP00000295400	ENSP00000296238	ENSP00000296350	ENSP00000296585	ENSP00000298573	ENSP00000309186	ENSP00000312150	ENSP00000315130	ENSP00000321326
GO:0052547	regulation of peptidase activity	28	420	0.0016	ENSP00000218230	ENSP00000223642	ENSP00000227266	ENSP00000241261	ENSP00000245907	ENSP00000250457	ENSP00000252593	ENSP00000260113	ENSP00000260356	ENSP00000265023	ENSP00000265165	ENSP00000266085	ENSP00000321326	ENSP00000324870	ENSP00000333203	ENSP00000346671	ENSP00000346839	ENSP00000349324	ENSP00000357722	ENSP00000357727	ENSP00000363804	ENSP00000368727	ENSP00000376793	ENSP00000381101	ENSP00000382356	ENSP00000398736	ENSP00000409581	ENSP00000415786	ARRB1	BST2	C3	C5	COL28A1	CTSC	CYR61	EGLN3	F2R	FN1	FYN	GIG25	KLF4	KNG1	LEF1	PCSK1N	PI15
GO:0019220	regulation of phosphate metabolic process	74	1657	0.0018	ENSP00000043402	ENSP00000052754	ENSP00000176763	ENSP00000215631	ENSP00000223642	ENSP00000232424	ENSP00000240100	ENSP00000245907	ENSP00000252486	ENSP00000255198	ENSP00000257414	ENSP00000260356	ENSP00000261254	ENSP00000263341	ENSP00000264433	ENSP00000264634	ENSP00000264867	ENSP00000265371	ENSP00000265807	ENSP00000266085	ENSP00000276282	ENSP00000279488	ENSP00000284273	ENSP00000285670	ENSP00000295400	ENSP00000296238	ENSP00000296585	ENSP00000298573	ENSP00000309186	ENSP00000312150	ENSP00000315130	ENSP00000318258	ENSP00000321326	ENSP00000335083	ENSP00000340864	ENSP00000344352	ENSP00000344967	ENSP00000346671	ENSP00000346839	ENSP00000351209	ENSP00000351671	ENSP00000353864	ENSP00000355866	ENSP00000358596	ENSP00000363804
GO:0009987	cellular process	442	14652	0.002	ENSP00000043402	ENSP00000052754	ENSP00000167586	ENSP00000169298	ENSP00000174618	ENSP00000176763	ENSP00000188790	ENSP00000194152	ENSP00000194155	ENSP00000205194	ENSP00000206765	ENSP00000207549	ENSP00000215631	ENSP00000215906	ENSP00000217173	ENSP00000218230	ENSP00000220597	ENSP00000221980	ENSP00000222553	ENSP00000222792	ENSP00000222812	ENSP00000223642	ENSP00000225328	ENSP00000227266	ENSP00000231061	ENSP00000232424	ENSP00000236137	ENSP00000238018	ENSP00000238651	ENSP00000240100	ENSP00000241261	ENSP00000244534	ENSP00000244709	ENSP00000244745	ENSP00000245121	ENSP00000245185	ENSP00000245903	ENSP00000245907	ENSP00000246672	ENSP00000247270	ENSP00000250244	ENSP00000250457	ENSP00000250617	ENSP00000251127	ENSP00000252229
GO:0009612	response to mechanical stimulus	18	210	0.0021	ENSP00000052754	ENSP00000260227	ENSP00000260356	ENSP00000263341	ENSP00000282561	ENSP00000290551	ENSP00000296585	ENSP00000310170	ENSP00000346671	ENSP00000355533	ENSP00000369071	ENSP00000383143	ENSP00000405327	ENSP00000409906	ENSP00000415786	ENSP00000415968	ENSP00000462521	ENSP00000482657	BTG2	DCN	ETV1	FOSL1	FYN	GJA1	IL1B	ITGA2	MAP3K14	MMP7	POSTN	RYR2	SERPINE2	SLITRK6	STRBP	THBS1	TXNIP	USP53
GO:0051173	positive regulation of nitrogen compound metabolic process	116	2946	0.0021	ENSP00000052754	ENSP00000174618	ENSP00000176763	ENSP00000205194	ENSP00000215631	ENSP00000222553	ENSP00000223642	ENSP00000227266	ENSP00000232424	ENSP00000241261	ENSP00000244745	ENSP00000245907	ENSP00000246672	ENSP00000250457	ENSP00000252486	ENSP00000254661	ENSP00000255198	ENSP00000255499	ENSP00000256969	ENSP00000259806	ENSP00000260356	ENSP00000261254	ENSP00000263341	ENSP00000264433	ENSP00000264634	ENSP00000264867	ENSP00000264908	ENSP00000265165	ENSP00000265371	ENSP00000266503	ENSP00000273153	ENSP00000276282	ENSP00000279488	ENSP00000279873	ENSP00000282388	ENSP00000282561	ENSP00000285407	ENSP00000290551	ENSP00000295400	ENSP00000295927	ENSP00000296350	ENSP00000296585	ENSP00000300305	ENSP00000304169	ENSP00000304440
GO:0010634	positive regulation of epithelial cell migration	14	136	0.0024	ENSP00000231061	ENSP00000260356	ENSP00000263826	ENSP00000264634	ENSP00000264908	ENSP00000265371	ENSP00000272233	ENSP00000296585	ENSP00000326371	ENSP00000341208	ENSP00000345681	ENSP00000354376	ENSP00000404464	ENSP00000428340	AKT3	ANGPT1	ANXA3	CCBE1	FOXC2	GATA2	ITGA2	NRP1	RAB25	RHOB	SPARC	STAT5A	THBS1	WNT5A
GO:0009893	positive regulation of metabolic process	126	3280	0.0026	ENSP00000052754	ENSP00000174618	ENSP00000176763	ENSP00000205194	ENSP00000215631	ENSP00000222553	ENSP00000223642	ENSP00000227266	ENSP00000232424	ENSP00000241261	ENSP00000244745	ENSP00000245907	ENSP00000246672	ENSP00000250457	ENSP00000252486	ENSP00000254661	ENSP00000255198	ENSP00000255499	ENSP00000256969	ENSP00000259806	ENSP00000260356	ENSP00000261254	ENSP00000263341	ENSP00000264433	ENSP00000264634	ENSP00000264867	ENSP00000264908	ENSP00000265074	ENSP00000265165	ENSP00000265371	ENSP00000266503	ENSP00000273153	ENSP00000276282	ENSP00000279488	ENSP00000279873	ENSP00000282388	ENSP00000282561	ENSP00000285407	ENSP00000290551	ENSP00000294484	ENSP00000295400	ENSP00000295927	ENSP00000296350	ENSP00000296585	ENSP00000300305
GO:0022407	regulation of cell-cell adhesion	25	366	0.0026	ENSP00000220597	ENSP00000232424	ENSP00000263341	ENSP00000264634	ENSP00000265165	ENSP00000284273	ENSP00000300305	ENSP00000318057	ENSP00000332049	ENSP00000340864	ENSP00000344254	ENSP00000346671	ENSP00000353224	ENSP00000353864	ENSP00000355866	ENSP00000356030	ENSP00000356905	ENSP00000357153	ENSP00000363804	ENSP00000364907	ENSP00000368450	ENSP00000371420	ENSP00000381775	ENSP00000415786	ENSP00000483985	C1QTNF1	CD1D	CD24	CD55	CD83	CD86	DUSP10	EGR3	FXYD5	FYN	GPNMB	HES1	IL1B	KLF4	LEF1	PAG1	PAK3	RUNX1	SERPINE2	SYK
GO:0045765	regulation of angiogenesis	21	277	0.0026	ENSP00000052754	ENSP00000223642	ENSP00000231061	ENSP00000245907	ENSP00000257414	ENSP00000260356	ENSP00000263341	ENSP00000263826	ENSP00000264634	ENSP00000264908	ENSP00000265371	ENSP00000272233	ENSP00000300305	ENSP00000316109	ENSP00000326371	ENSP00000345681	ENSP00000351209	ENSP00000363804	ENSP00000371420	ENSP00000384570	ENSP00000404464	AGGF1	AKT3	ANXA3	C3	C5	CARD10	CCBE1	DCN	EPHA2	FOXC2	GATA2	GPNMB	IL1B	KLF4	NRP1	RHOB	RUNX1	SEMA6A	SPARC	THBS1	WNT5A
GO:0032102	negative regulation of response to external stimulus	21	281	0.003	ENSP00000043402	ENSP00000223642	ENSP00000252229	ENSP00000252486	ENSP00000256969	ENSP00000260356	ENSP00000263798	ENSP00000264634	ENSP00000265023	ENSP00000265371	ENSP00000276282	ENSP00000282561	ENSP00000284273	ENSP00000312150	ENSP00000315731	ENSP00000340864	ENSP00000355866	ENSP00000363001	ENSP00000363804	ENSP00000415786	ENSP00000472620	APOE	C1QTNF1	C5	C5AR2	DUSP10	GJA1	KLF4	KNG1	METRNL	MFHAS1	MICB	NRP1	RTN4R	SERPINE2	SMPDL3B	SPX	THBS1	TRIB1	TYRO3	UBASH3B	WNT5A
GO:0043535	regulation of blood vessel endothelial cell migration	11	88	0.003	ENSP00000252486	ENSP00000260356	ENSP00000263826	ENSP00000265371	ENSP00000326371	ENSP00000341208	ENSP00000345681	ENSP00000351209	ENSP00000363804	ENSP00000384570	ENSP00000428340	AKT3	ANGPT1	APOE	CARD10	EPHA2	FOXC2	GATA2	KLF4	NRP1	STAT5A	THBS1
GO:0045936	negative regulation of phosphate metabolic process	33	562	0.003	ENSP00000043402	ENSP00000052754	ENSP00000215631	ENSP00000240100	ENSP00000252486	ENSP00000255198	ENSP00000257414	ENSP00000263341	ENSP00000264867	ENSP00000265807	ENSP00000266085	ENSP00000276282	ENSP00000279488	ENSP00000284273	ENSP00000285670	ENSP00000296238	ENSP00000298573	ENSP00000312150	ENSP00000318258	ENSP00000344352	ENSP00000344967	ENSP00000355866	ENSP00000358596	ENSP00000363804	ENSP00000364219	ENSP00000365016	ENSP00000366702	ENSP00000368727	ENSP00000370473	ENSP00000380530	ENSP00000409581	ENSP00000428340	ENSP00000451712	ANGPT1	APOE	ARRB1	ATF3	CAMK2N1	CAMK2N2	CSRNP3	DCN	DUSP10	DUSP16	DUSP4	DUSP5
GO:0065009	regulation of molecular function	127	3322	0.003	ENSP00000043402	ENSP00000052754	ENSP00000176763	ENSP00000215631	ENSP00000218230	ENSP00000222553	ENSP00000222792	ENSP00000222812	ENSP00000223642	ENSP00000227266	ENSP00000232424	ENSP00000240100	ENSP00000241261	ENSP00000245903	ENSP00000245907	ENSP00000250457	ENSP00000250617	ENSP00000252486	ENSP00000252593	ENSP00000252804	ENSP00000256495	ENSP00000256969	ENSP00000260113	ENSP00000260356	ENSP00000261254	ENSP00000262494	ENSP00000263341	ENSP00000264433	ENSP00000264436	ENSP00000264634	ENSP00000264867	ENSP00000264908	ENSP00000265023	ENSP00000265074	ENSP00000265165	ENSP00000265371	ENSP00000265807	ENSP00000266085	ENSP00000274364	ENSP00000279488	ENSP00000279873	ENSP00000282561	ENSP00000284273	ENSP00000295400	ENSP00000295927
GO:0010604	positive regulation of macromolecule metabolic process	119	3081	0.0034	ENSP00000052754	ENSP00000174618	ENSP00000176763	ENSP00000205194	ENSP00000215631	ENSP00000222553	ENSP00000223642	ENSP00000227266	ENSP00000232424	ENSP00000241261	ENSP00000244745	ENSP00000245907	ENSP00000246672	ENSP00000250457	ENSP00000252486	ENSP00000254661	ENSP00000255198	ENSP00000255499	ENSP00000256969	ENSP00000259806	ENSP00000260356	ENSP00000261254	ENSP00000263341	ENSP00000264433	ENSP00000264634	ENSP00000264867	ENSP00000264908	ENSP00000265165	ENSP00000265371	ENSP00000266503	ENSP00000273153	ENSP00000276282	ENSP00000279488	ENSP00000279873	ENSP00000282388	ENSP00000282561	ENSP00000285407	ENSP00000290551	ENSP00000295400	ENSP00000296350	ENSP00000296585	ENSP00000300305	ENSP00000304169	ENSP00000304440	ENSP00000305416
GO:0002040	sprouting angiogenesis	8	46	0.0036	ENSP00000260356	ENSP00000265165	ENSP00000265371	ENSP00000318057	ENSP00000373783	ENSP00000404464	ENSP00000428340	ENSP00000440864	ANGPT1	CCBE1	EGR3	LEF1	LOXL2	NR4A1	NRP1	THBS1
GO:0002544	chronic inflammatory response	5	13	0.0036	ENSP00000207549	ENSP00000260356	ENSP00000282561	ENSP00000356905	ENSP00000357722	GJA1	S100A8	THBS1	UNC13D	VNN1
GO:0045766	positive regulation of angiogenesis	15	162	0.0036	ENSP00000223642	ENSP00000245907	ENSP00000260356	ENSP00000263341	ENSP00000263826	ENSP00000264634	ENSP00000264908	ENSP00000265371	ENSP00000272233	ENSP00000300305	ENSP00000316109	ENSP00000326371	ENSP00000345681	ENSP00000363804	ENSP00000404464	AGGF1	AKT3	ANXA3	C3	C5	CCBE1	FOXC2	GATA2	IL1B	KLF4	NRP1	RHOB	RUNX1	THBS1	WNT5A
GO:0007517	muscle organ development	21	287	0.0037	ENSP00000052754	ENSP00000252999	ENSP00000264634	ENSP00000264956	ENSP00000279873	ENSP00000290551	ENSP00000297625	ENSP00000304169	ENSP00000305416	ENSP00000318057	ENSP00000326371	ENSP00000344352	ENSP00000345393	ENSP00000347088	ENSP00000352608	ENSP00000355533	ENSP00000368305	ENSP00000374240	ENSP00000376458	ENSP00000379644	ENSP00000405327	ARID5B	ATF3	BTG2	CDON	DCN	EGR3	ETV1	EVC	FOXC2	GPCPD1	KIAA1161	LAMA5	LARGE	MAFF	PITX2	RYR1	RYR2	S1PR1	SHOX2	SOX6	WNT5A
GO:0031324	negative regulation of cellular metabolic process	99	2463	0.0037	ENSP00000043402	ENSP00000052754	ENSP00000174618	ENSP00000215631	ENSP00000218230	ENSP00000223642	ENSP00000232424	ENSP00000240100	ENSP00000244534	ENSP00000244745	ENSP00000245907	ENSP00000246672	ENSP00000252486	ENSP00000252593	ENSP00000255198	ENSP00000255499	ENSP00000256495	ENSP00000257414	ENSP00000260113	ENSP00000260356	ENSP00000263341	ENSP00000263707	ENSP00000264433	ENSP00000264634	ENSP00000264867	ENSP00000265023	ENSP00000265165	ENSP00000265807	ENSP00000266085	ENSP00000276282	ENSP00000278919	ENSP00000279488	ENSP00000279873	ENSP00000282308	ENSP00000282388	ENSP00000282561	ENSP00000284273	ENSP00000285407	ENSP00000285670	ENSP00000290551	ENSP00000295927	ENSP00000296238	ENSP00000298573	ENSP00000300305	ENSP00000304169
GO:0048660	regulation of smooth muscle cell proliferation	13	126	0.0037	ENSP00000222553	ENSP00000260356	ENSP00000264867	ENSP00000265074	ENSP00000296522	ENSP00000296585	ENSP00000305416	ENSP00000312150	ENSP00000363804	ENSP00000370473	ENSP00000376865	ENSP00000377823	ENSP00000451712	HPGD	IGFBP3	ITGA2	KLF4	NAMPT	NDRG2	NDRG4	NPR3	PDGFD	PPARGC1A	S1PR1	THBS1	TRIB1
GO:0050790	regulation of catalytic activity	92	2249	0.0037	ENSP00000043402	ENSP00000052754	ENSP00000176763	ENSP00000215631	ENSP00000218230	ENSP00000222792	ENSP00000223642	ENSP00000227266	ENSP00000240100	ENSP00000241261	ENSP00000245907	ENSP00000250457	ENSP00000250617	ENSP00000252486	ENSP00000252593	ENSP00000260113	ENSP00000260356	ENSP00000261254	ENSP00000262494	ENSP00000263341	ENSP00000264433	ENSP00000264634	ENSP00000264908	ENSP00000265023	ENSP00000265074	ENSP00000265165	ENSP00000265371	ENSP00000265807	ENSP00000266085	ENSP00000274364	ENSP00000279488	ENSP00000284273	ENSP00000295400	ENSP00000295927	ENSP00000296238	ENSP00000296585	ENSP00000298573	ENSP00000305416	ENSP00000309714	ENSP00000312150	ENSP00000315130	ENSP00000318258	ENSP00000321326	ENSP00000324870	ENSP00000333203
GO:0051172	negative regulation of nitrogen compound metabolic process	94	2307	0.0037	ENSP00000043402	ENSP00000052754	ENSP00000174618	ENSP00000215631	ENSP00000218230	ENSP00000223642	ENSP00000232424	ENSP00000240100	ENSP00000244534	ENSP00000244745	ENSP00000245907	ENSP00000246672	ENSP00000252486	ENSP00000252593	ENSP00000255198	ENSP00000255499	ENSP00000256495	ENSP00000257414	ENSP00000260113	ENSP00000260356	ENSP00000263341	ENSP00000263707	ENSP00000264433	ENSP00000264634	ENSP00000264867	ENSP00000265023	ENSP00000265165	ENSP00000266085	ENSP00000276282	ENSP00000279488	ENSP00000279873	ENSP00000282308	ENSP00000282388	ENSP00000282561	ENSP00000284273	ENSP00000285407	ENSP00000285670	ENSP00000290551	ENSP00000295927	ENSP00000296238	ENSP00000298573	ENSP00000300305	ENSP00000304169	ENSP00000307023	ENSP00000312150
GO:0051017	actin filament bundle assembly	8	48	0.0045	ENSP00000264436	ENSP00000296181	ENSP00000318884	ENSP00000367059	ENSP00000368759	ENSP00000371085	ENSP00000376132	ENSP00000409581	ADD2	ARRB1	BAIAP2L2	ESPN	FMN2	ITGB5	MYO1B	NEDD9
GO:0014706	striated muscle tissue development	20	271	0.0047	ENSP00000052754	ENSP00000264634	ENSP00000278550	ENSP00000290551	ENSP00000297625	ENSP00000304169	ENSP00000305416	ENSP00000326371	ENSP00000344352	ENSP00000345393	ENSP00000347852	ENSP00000352608	ENSP00000355533	ENSP00000360522	ENSP00000366326	ENSP00000368305	ENSP00000376458	ENSP00000377823	ENSP00000379644	ENSP00000466937	ATF3	BTG2	CDON	DCN	FHOD3	FOXC2	GPCPD1	KIAA1161	MAFF	NDRG4	NEBL	PITX2	RBP4	RYR1	RYR2	S1PR1	SORBS2	SOX6	TENM4	WNT5A
GO:0000187	activation of MAPK activity	14	149	0.0049	ENSP00000223642	ENSP00000260356	ENSP00000263341	ENSP00000264634	ENSP00000279488	ENSP00000295400	ENSP00000353864	ENSP00000358596	ENSP00000364907	ENSP00000381775	ENSP00000395389	ENSP00000409581	ENSP00000411898	ENSP00000483403	ARRB1	C5	DUSP5	DUSP6	EPGN	GHR	IL1B	LPAR3	PAK3	SYK	TGFA	THBS1	TNFSF11	WNT5A
GO:0050865	regulation of cell activation	30	506	0.0049	ENSP00000207549	ENSP00000220597	ENSP00000232424	ENSP00000252486	ENSP00000260356	ENSP00000263341	ENSP00000263798	ENSP00000264634	ENSP00000282388	ENSP00000284273	ENSP00000285670	ENSP00000300305	ENSP00000318057	ENSP00000332049	ENSP00000340864	ENSP00000345681	ENSP00000346671	ENSP00000353224	ENSP00000353864	ENSP00000355866	ENSP00000356030	ENSP00000356905	ENSP00000357153	ENSP00000364907	ENSP00000365016	ENSP00000368450	ENSP00000371420	ENSP00000381775	ENSP00000415786	ENSP00000483985	APOE	C1QTNF1	CD1D	CD24	CD55	CD83	CD86	DUSP10	EGR3	FYN	GATA2	GPNMB	HES1	IL1B	IRS2
GO:0044092	negative regulation of molecular function	53	1119	0.005	ENSP00000043402	ENSP00000052754	ENSP00000215631	ENSP00000218230	ENSP00000223642	ENSP00000240100	ENSP00000245907	ENSP00000252486	ENSP00000252593	ENSP00000252804	ENSP00000256495	ENSP00000260113	ENSP00000260356	ENSP00000263341	ENSP00000264433	ENSP00000264867	ENSP00000264908	ENSP00000265023	ENSP00000265074	ENSP00000265165	ENSP00000265807	ENSP00000266085	ENSP00000274364	ENSP00000279488	ENSP00000284273	ENSP00000295927	ENSP00000296238	ENSP00000298573	ENSP00000312150	ENSP00000318258	ENSP00000324870	ENSP00000333203	ENSP00000341044	ENSP00000349324	ENSP00000355866	ENSP00000358596	ENSP00000363804	ENSP00000364219	ENSP00000365016	ENSP00000366702	ENSP00000376793	ENSP00000380530	ENSP00000381101	ENSP00000382356	ENSP00000383199
GO:0050896	response to stimulus	258	7824	0.005	ENSP00000043402	ENSP00000052754	ENSP00000169298	ENSP00000176763	ENSP00000207549	ENSP00000215631	ENSP00000218230	ENSP00000220597	ENSP00000222553	ENSP00000222792	ENSP00000222812	ENSP00000223642	ENSP00000225328	ENSP00000227266	ENSP00000231061	ENSP00000232424	ENSP00000236137	ENSP00000241261	ENSP00000244709	ENSP00000244745	ENSP00000245185	ENSP00000245903	ENSP00000245907	ENSP00000246672	ENSP00000247270	ENSP00000250457	ENSP00000250617	ENSP00000252229	ENSP00000252486	ENSP00000252593	ENSP00000252804	ENSP00000252999	ENSP00000253778	ENSP00000254661	ENSP00000254667	ENSP00000255198	ENSP00000256495	ENSP00000256969	ENSP00000257414	ENSP00000257570	ENSP00000260227	ENSP00000260356	ENSP00000260386	ENSP00000261254	ENSP00000261891
GO:0031325	positive regulation of cellular metabolic process	117	3060	0.0054	ENSP00000052754	ENSP00000174618	ENSP00000176763	ENSP00000205194	ENSP00000215631	ENSP00000222553	ENSP00000223642	ENSP00000227266	ENSP00000232424	ENSP00000241261	ENSP00000244745	ENSP00000245907	ENSP00000246672	ENSP00000250457	ENSP00000252486	ENSP00000254661	ENSP00000255198	ENSP00000255499	ENSP00000256969	ENSP00000259806	ENSP00000260356	ENSP00000261254	ENSP00000263341	ENSP00000264433	ENSP00000264634	ENSP00000264867	ENSP00000264908	ENSP00000265165	ENSP00000265371	ENSP00000266503	ENSP00000273153	ENSP00000276282	ENSP00000279488	ENSP00000279873	ENSP00000282388	ENSP00000285407	ENSP00000290551	ENSP00000295400	ENSP00000295927	ENSP00000296350	ENSP00000296585	ENSP00000300305	ENSP00000304169	ENSP00000304440	ENSP00000305416
GO:0090049	regulation of cell migration involved in sprouting angiogenesis	7	37	0.0057	ENSP00000260356	ENSP00000263826	ENSP00000265371	ENSP00000326371	ENSP00000345681	ENSP00000363804	ENSP00000384570	AKT3	CARD10	FOXC2	GATA2	KLF4	NRP1	THBS1
GO:0010033	response to organic substance	109	2815	0.006	ENSP00000043402	ENSP00000052754	ENSP00000222553	ENSP00000222812	ENSP00000225328	ENSP00000227266	ENSP00000231061	ENSP00000241261	ENSP00000244745	ENSP00000245185	ENSP00000245903	ENSP00000246672	ENSP00000252229	ENSP00000252593	ENSP00000252999	ENSP00000253778	ENSP00000257414	ENSP00000257570	ENSP00000260356	ENSP00000262494	ENSP00000263341	ENSP00000264057	ENSP00000264634	ENSP00000264867	ENSP00000264908	ENSP00000265165	ENSP00000265371	ENSP00000266085	ENSP00000278919	ENSP00000279488	ENSP00000279873	ENSP00000282388	ENSP00000282561	ENSP00000285407	ENSP00000290551	ENSP00000296181	ENSP00000296522	ENSP00000296585	ENSP00000304169	ENSP00000305416	ENSP00000307023	ENSP00000310170	ENSP00000312150	ENSP00000315130	ENSP00000316786
GO:0050870	positive regulation of T cell activation	16	193	0.0061	ENSP00000232424	ENSP00000263341	ENSP00000300305	ENSP00000318057	ENSP00000332049	ENSP00000346671	ENSP00000353224	ENSP00000353864	ENSP00000355866	ENSP00000356030	ENSP00000356905	ENSP00000357153	ENSP00000364907	ENSP00000368450	ENSP00000381775	ENSP00000483985	CD1D	CD24	CD55	CD83	CD86	DUSP10	EGR3	FYN	HES1	IL1B	PAK3	RUNX1	SYK	TFRC	TNFSF11	VNN1
GO:0052548	regulation of endopeptidase activity	25	393	0.0061	ENSP00000218230	ENSP00000223642	ENSP00000241261	ENSP00000245907	ENSP00000250457	ENSP00000252593	ENSP00000260356	ENSP00000265023	ENSP00000265165	ENSP00000266085	ENSP00000321326	ENSP00000324870	ENSP00000333203	ENSP00000346671	ENSP00000349324	ENSP00000357722	ENSP00000357727	ENSP00000363804	ENSP00000368727	ENSP00000376793	ENSP00000381101	ENSP00000382356	ENSP00000398736	ENSP00000409581	ENSP00000415786	ARRB1	BST2	C3	C5	COL28A1	CYR61	EGLN3	F2R	FYN	GIG25	KLF4	KNG1	LEF1	PCSK1N	S100A8	S100A9	SERPINA5	SERPINB7	SERPINE2	SPINK6
GO:0000188	inactivation of MAPK activity	6	26	0.0063	ENSP00000240100	ENSP00000279488	ENSP00000298573	ENSP00000355866	ENSP00000358596	ENSP00000380530	DUSP10	DUSP16	DUSP4	DUSP5	DUSP6	DUSP8
GO:0031400	negative regulation of protein modification process	33	592	0.0063	ENSP00000043402	ENSP00000052754	ENSP00000215631	ENSP00000240100	ENSP00000244745	ENSP00000252486	ENSP00000255198	ENSP00000257414	ENSP00000263341	ENSP00000264867	ENSP00000266085	ENSP00000276282	ENSP00000279488	ENSP00000284273	ENSP00000285670	ENSP00000296238	ENSP00000298573	ENSP00000312150	ENSP00000344352	ENSP00000344967	ENSP00000346671	ENSP00000355866	ENSP00000358596	ENSP00000363804	ENSP00000364219	ENSP00000364801	ENSP00000366702	ENSP00000368727	ENSP00000370473	ENSP00000380530	ENSP00000409581	ENSP00000428340	ENSP00000451712	ANGPT1	APOE	ARRB1	ATF3	CAMK2N1	CAMK2N2	DCN	DUSP10	DUSP16	DUSP4	DUSP5	DUSP6
GO:0065008	regulation of biological quality	132	3559	0.0063	ENSP00000043402	ENSP00000052754	ENSP00000188790	ENSP00000218230	ENSP00000222812	ENSP00000225328	ENSP00000244745	ENSP00000245185	ENSP00000245907	ENSP00000246672	ENSP00000251127	ENSP00000252486	ENSP00000255198	ENSP00000255499	ENSP00000256969	ENSP00000260356	ENSP00000260386	ENSP00000263341	ENSP00000263372	ENSP00000263798	ENSP00000263826	ENSP00000264057	ENSP00000264436	ENSP00000264634	ENSP00000264867	ENSP00000265023	ENSP00000265074	ENSP00000265371	ENSP00000272462	ENSP00000274364	ENSP00000276282	ENSP00000278353	ENSP00000282388	ENSP00000282561	ENSP00000284273	ENSP00000285039	ENSP00000289416	ENSP00000294484	ENSP00000295927	ENSP00000296350	ENSP00000296585	ENSP00000296755	ENSP00000299106	ENSP00000305416	ENSP00000308770
GO:0031399	regulation of protein modification process	74	1747	0.0066	ENSP00000043402	ENSP00000052754	ENSP00000176763	ENSP00000215631	ENSP00000223642	ENSP00000232424	ENSP00000240100	ENSP00000244745	ENSP00000245907	ENSP00000252486	ENSP00000254661	ENSP00000255198	ENSP00000257414	ENSP00000260356	ENSP00000261254	ENSP00000263341	ENSP00000264433	ENSP00000264634	ENSP00000264867	ENSP00000265371	ENSP00000266085	ENSP00000276282	ENSP00000279488	ENSP00000284273	ENSP00000285670	ENSP00000295400	ENSP00000296238	ENSP00000298573	ENSP00000309186	ENSP00000312150	ENSP00000315130	ENSP00000321326	ENSP00000335083	ENSP00000340864	ENSP00000344352	ENSP00000344967	ENSP00000345681	ENSP00000346671	ENSP00000346839	ENSP00000351209	ENSP00000351671	ENSP00000353864	ENSP00000355866	ENSP00000358596	ENSP00000363804
GO:0001649	osteoblast differentiation	10	83	0.0067	ENSP00000265165	ENSP00000276659	ENSP00000282561	ENSP00000309714	ENSP00000351209	ENSP00000363943	ENSP00000370473	ENSP00000371420	ENSP00000374240	ENSP00000398736	CYR61	EPHA2	GJA1	GPNMB	IGFBP3	LEF1	RSPO2	SH3PXD2B	SHOX2	TP53INP2
GO:0022409	positive regulation of cell-cell adhesion	18	238	0.0068	ENSP00000232424	ENSP00000263341	ENSP00000264634	ENSP00000265165	ENSP00000300305	ENSP00000318057	ENSP00000332049	ENSP00000346671	ENSP00000353224	ENSP00000353864	ENSP00000355866	ENSP00000356030	ENSP00000356905	ENSP00000357153	ENSP00000364907	ENSP00000368450	ENSP00000381775	ENSP00000483985	CD1D	CD24	CD55	CD83	CD86	DUSP10	EGR3	FYN	HES1	IL1B	LEF1	PAK3	RUNX1	SYK	TFRC	TNFSF11	VNN1	WNT5A
GO:1903317	regulation of protein maturation	12	118	0.0068	ENSP00000223642	ENSP00000244745	ENSP00000245907	ENSP00000260356	ENSP00000296350	ENSP00000315130	ENSP00000356030	ENSP00000385035	ENSP00000404464	ENSP00000415786	ENSP00000416561	ENSP00000472620	C1S	C3	C5	C5AR2	CCBE1	CD55	CFB	CLU	MFI2	SERPINE2	SOX4	THBS1
GO:0000902	cell morphogenesis	34	626	0.0075	ENSP00000043402	ENSP00000232424	ENSP00000252999	ENSP00000257414	ENSP00000262753	ENSP00000263707	ENSP00000263798	ENSP00000264634	ENSP00000265165	ENSP00000265371	ENSP00000278550	ENSP00000278919	ENSP00000282561	ENSP00000296755	ENSP00000307046	ENSP00000311648	ENSP00000315130	ENSP00000346671	ENSP00000346839	ENSP00000347665	ENSP00000349259	ENSP00000351209	ENSP00000353864	ENSP00000354376	ENSP00000365016	ENSP00000366283	ENSP00000367446	ENSP00000367888	ENSP00000368314	ENSP00000369071	ENSP00000377047	ENSP00000379644	ENSP00000383143	ENSP00000405327	CLU	COL18A1	EPHA2	ETV1	EXT1	FEZ1	FN1	FYN	GJA1	HES1	IRS2
GO:0009887	animal organ morphogenesis	43	865	0.0075	ENSP00000052754	ENSP00000232424	ENSP00000244745	ENSP00000252999	ENSP00000257414	ENSP00000262494	ENSP00000263826	ENSP00000264634	ENSP00000265165	ENSP00000265371	ENSP00000273153	ENSP00000276659	ENSP00000279873	ENSP00000282561	ENSP00000296585	ENSP00000298299	ENSP00000304169	ENSP00000305416	ENSP00000309714	ENSP00000313309	ENSP00000322323	ENSP00000326371	ENSP00000341013	ENSP00000345681	ENSP00000347665	ENSP00000351209	ENSP00000352608	ENSP00000352673	ENSP00000355533	ENSP00000360522	ENSP00000364907	ENSP00000366702	ENSP00000367888	ENSP00000374240	ENSP00000376458	ENSP00000377823	ENSP00000379097	ENSP00000381775	ENSP00000383143	ENSP00000398736	ENSP00000403536	ENSP00000424571	ENSP00000465638	AKT3	AMTN
GO:0010769	regulation of cell morphogenesis involved in differentiation	19	263	0.0076	ENSP00000043402	ENSP00000207549	ENSP00000252486	ENSP00000260386	ENSP00000264634	ENSP00000265371	ENSP00000296350	ENSP00000296755	ENSP00000307046	ENSP00000346839	ENSP00000353496	ENSP00000353864	ENSP00000357801	ENSP00000367888	ENSP00000368314	ENSP00000368994	ENSP00000369071	ENSP00000374240	ENSP00000395389	APOE	ARHGAP44	FN1	ITPKA	LPAR3	LRP4	LZTS3	MAP1B	MFI2	NRCAM	NRP1	PAK3	POSTN	RTN4R	S100A10	SDC2	SHOX2	UNC13D	WNT5A
GO:0048468	cell development	65	1493	0.0077	ENSP00000043402	ENSP00000232424	ENSP00000244745	ENSP00000252486	ENSP00000252999	ENSP00000257414	ENSP00000262494	ENSP00000262753	ENSP00000263341	ENSP00000263707	ENSP00000263798	ENSP00000264634	ENSP00000265165	ENSP00000265191	ENSP00000265371	ENSP00000266254	ENSP00000278550	ENSP00000278919	ENSP00000279873	ENSP00000282561	ENSP00000290551	ENSP00000296755	ENSP00000297625	ENSP00000299106	ENSP00000300305	ENSP00000304169	ENSP00000307046	ENSP00000311648	ENSP00000315130	ENSP00000318884	ENSP00000322323	ENSP00000326371	ENSP00000332576	ENSP00000345681	ENSP00000346671	ENSP00000346839	ENSP00000347665	ENSP00000347852	ENSP00000349259	ENSP00000351209	ENSP00000352608	ENSP00000353864	ENSP00000354376	ENSP00000357722	ENSP00000357727
GO:0043406	positive regulation of MAP kinase activity	19	264	0.0079	ENSP00000215631	ENSP00000223642	ENSP00000260356	ENSP00000263341	ENSP00000264634	ENSP00000279488	ENSP00000295400	ENSP00000321326	ENSP00000353864	ENSP00000358596	ENSP00000364907	ENSP00000376865	ENSP00000381775	ENSP00000395389	ENSP00000409581	ENSP00000411898	ENSP00000482657	ENSP00000483403	ENSP00000483985	ARRB1	C5	CD24	DUSP5	DUSP6	EPGN	F2R	GADD45B	GHR	IL1B	LPAR3	MAP3K14	PAK3	PDGFD	SYK	TGFA	THBS1	TNFSF11	WNT5A
GO:0007015	actin filament organization	16	200	0.008	ENSP00000262753	ENSP00000264436	ENSP00000274364	ENSP00000296181	ENSP00000318884	ENSP00000347852	ENSP00000366326	ENSP00000367059	ENSP00000368759	ENSP00000371085	ENSP00000376132	ENSP00000376330	ENSP00000409581	ENSP00000455771	ENSP00000466937	ENSP00000472749	ADD2	ARRB1	BAIAP2L2	ENSG00000158427	ESPN	FHOD3	FMN2	IQGAP2	ITGB5	MYO1B	NEBL	NEDD9	POF1B	SORBS2	TMSL8	WIPF1
GO:0007596	blood coagulation	20	288	0.0084	ENSP00000225328	ENSP00000263798	ENSP00000264057	ENSP00000265023	ENSP00000284273	ENSP00000296585	ENSP00000318066	ENSP00000321326	ENSP00000333203	ENSP00000334448	ENSP00000344465	ENSP00000345393	ENSP00000345681	ENSP00000346671	ENSP00000364907	ENSP00000376865	ENSP00000399421	ENSP00000409581	ENSP00000415786	ENSP00000483283	ARRB1	CD36	DGKD	ENPP4	F2R	FYN	GATA2	GNG2	HIST1H3I	ITGA2	KNG1	MAFF	P2RX5	PDGFD	PEAR1	SERPINA5	SERPINE2	SYK	TYRO3	UBASH3B
GO:0042981	regulation of apoptotic process	65	1501	0.0086	ENSP00000174618	ENSP00000176763	ENSP00000188790	ENSP00000215631	ENSP00000227266	ENSP00000241261	ENSP00000244745	ENSP00000250457	ENSP00000250617	ENSP00000252486	ENSP00000260356	ENSP00000261254	ENSP00000261891	ENSP00000263341	ENSP00000263798	ENSP00000264634	ENSP00000264867	ENSP00000265023	ENSP00000265165	ENSP00000265191	ENSP00000265371	ENSP00000266085	ENSP00000272233	ENSP00000279488	ENSP00000290551	ENSP00000296522	ENSP00000304642	ENSP00000307023	ENSP00000310170	ENSP00000315130	ENSP00000318057	ENSP00000318258	ENSP00000318884	ENSP00000321326	ENSP00000325958	ENSP00000326371	ENSP00000340578	ENSP00000344352	ENSP00000345681	ENSP00000346671	ENSP00000347665	ENSP00000349324	ENSP00000353475	ENSP00000353864	ENSP00000356905
GO:0051241	negative regulation of multicellular organismal process	51	1098	0.0088	ENSP00000043402	ENSP00000052754	ENSP00000231061	ENSP00000232424	ENSP00000252486	ENSP00000252593	ENSP00000255499	ENSP00000256969	ENSP00000257414	ENSP00000260356	ENSP00000263341	ENSP00000264634	ENSP00000265023	ENSP00000265165	ENSP00000265371	ENSP00000276659	ENSP00000282561	ENSP00000284273	ENSP00000287156	ENSP00000294484	ENSP00000300305	ENSP00000301365	ENSP00000312150	ENSP00000313309	ENSP00000321326	ENSP00000326371	ENSP00000332116	ENSP00000340864	ENSP00000345681	ENSP00000346839	ENSP00000355866	ENSP00000360522	ENSP00000363804	ENSP00000366702	ENSP00000367888	ENSP00000368450	ENSP00000368727	ENSP00000371420	ENSP00000373783	ENSP00000373937	ENSP00000379097	ENSP00000379644	ENSP00000384570	ENSP00000409581	ENSP00000415786
GO:0001501	skeletal system development	27	457	0.0091	ENSP00000231061	ENSP00000244745	ENSP00000264634	ENSP00000264956	ENSP00000265074	ENSP00000273153	ENSP00000276659	ENSP00000279873	ENSP00000285407	ENSP00000294964	ENSP00000300305	ENSP00000304169	ENSP00000309714	ENSP00000313309	ENSP00000322323	ENSP00000326371	ENSP00000352608	ENSP00000353344	ENSP00000360522	ENSP00000367446	ENSP00000368682	ENSP00000369071	ENSP00000374240	ENSP00000379644	ENSP00000381775	ENSP00000398736	ENSP00000424571	ARID5B	CSRNP1	CYR61	ETS2	EVC	EXT1	FAM20C	FBN2	FOXC2	FUZ	KLF10	NPR3	PHEX	PITX2	PKDCC	POSTN	RBP4	RSPO2
GO:0061061	muscle structure development	27	457	0.0091	ENSP00000052754	ENSP00000232424	ENSP00000252999	ENSP00000264634	ENSP00000264956	ENSP00000265165	ENSP00000279873	ENSP00000290551	ENSP00000297625	ENSP00000304169	ENSP00000305416	ENSP00000318057	ENSP00000326371	ENSP00000344352	ENSP00000345393	ENSP00000347088	ENSP00000347852	ENSP00000352608	ENSP00000355533	ENSP00000366326	ENSP00000368305	ENSP00000374240	ENSP00000376458	ENSP00000379644	ENSP00000405327	ENSP00000466937	ENSP00000469863	ARID5B	ATF3	BTG2	CDON	DCN	DYRK1B	EGR3	ETV1	EVC	FHOD3	FOXC2	GPCPD1	HES1	KIAA1161	LAMA5	LARGE	LEF1	MAFF
GO:0010942	positive regulation of cell death	35	663	0.0093	ENSP00000188790	ENSP00000215631	ENSP00000227266	ENSP00000241261	ENSP00000244745	ENSP00000250457	ENSP00000250617	ENSP00000252486	ENSP00000260356	ENSP00000264634	ENSP00000264867	ENSP00000265023	ENSP00000266085	ENSP00000272233	ENSP00000279488	ENSP00000296522	ENSP00000307023	ENSP00000310170	ENSP00000315130	ENSP00000318258	ENSP00000321326	ENSP00000344352	ENSP00000346671	ENSP00000347665	ENSP00000353864	ENSP00000357722	ENSP00000357727	ENSP00000358035	ENSP00000368727	ENSP00000370473	ENSP00000398736	ENSP00000399421	ENSP00000409581	ENSP00000427015	ENSP00000462521	ADAMTSL4	APOE	ARHGEF6	ARRB1	ATF3	CD36	CLU	COL18A1	CSRNP3	CTSC
GO:0060326	cell chemotaxis	15	183	0.0093	ENSP00000223642	ENSP00000263341	ENSP00000265165	ENSP00000265371	ENSP00000305416	ENSP00000318057	ENSP00000332116	ENSP00000337065	ENSP00000351209	ENSP00000351671	ENSP00000357722	ENSP00000357727	ENSP00000364907	ENSP00000381775	ENSP00000440864	C5	CCL20	CXCL14	EGR3	EPHA2	IL1B	LEF1	NR4A1	NRP1	PDE4B	S100A8	S100A9	S1PR1	SYK	TNFSF11
GO:0033993	response to lipid	41	825	0.0095	ENSP00000052754	ENSP00000231061	ENSP00000246672	ENSP00000252229	ENSP00000260356	ENSP00000263341	ENSP00000264634	ENSP00000264867	ENSP00000264908	ENSP00000265165	ENSP00000282388	ENSP00000282561	ENSP00000296522	ENSP00000296585	ENSP00000304169	ENSP00000310170	ENSP00000312150	ENSP00000316786	ENSP00000321326	ENSP00000332116	ENSP00000334448	ENSP00000337224	ENSP00000345681	ENSP00000349324	ENSP00000351671	ENSP00000355866	ENSP00000357722	ENSP00000359478	ENSP00000360522	ENSP00000363804	ENSP00000366330	ENSP00000366702	ENSP00000368682	ENSP00000369071	ENSP00000379097	ENSP00000399421	ENSP00000422581	ENSP00000440864	ENSP00000462521	ENSP00000469647	ENSP00000483403	ABCC2	ANXA3	AREG	CCL20
GO:0001817	regulation of cytokine production	33	615	0.0103	ENSP00000223642	ENSP00000245907	ENSP00000252593	ENSP00000255499	ENSP00000260356	ENSP00000263341	ENSP00000264634	ENSP00000265165	ENSP00000287156	ENSP00000300305	ENSP00000315130	ENSP00000321326	ENSP00000332049	ENSP00000332116	ENSP00000346839	ENSP00000349259	ENSP00000351671	ENSP00000363804	ENSP00000364801	ENSP00000364907	ENSP00000366702	ENSP00000368450	ENSP00000369071	ENSP00000371420	ENSP00000381101	ENSP00000399421	ENSP00000404464	ENSP00000409581	ENSP00000428340	ENSP00000451712	ENSP00000469647	ENSP00000472620	ENSP00000483985	ANGPT1	ARRB1	BST2	C3	C5	C5AR2	CCBE1	CCL20	CD24	CD36	CD83	CD86
GO:1901700	response to oxygen-containing compound	62	1427	0.0104	ENSP00000052754	ENSP00000225328	ENSP00000231061	ENSP00000241261	ENSP00000244745	ENSP00000246672	ENSP00000252229	ENSP00000252486	ENSP00000260356	ENSP00000262494	ENSP00000263341	ENSP00000264634	ENSP00000264867	ENSP00000272233	ENSP00000282561	ENSP00000285407	ENSP00000290551	ENSP00000296522	ENSP00000296585	ENSP00000307023	ENSP00000310170	ENSP00000312150	ENSP00000316786	ENSP00000321326	ENSP00000326371	ENSP00000332116	ENSP00000334448	ENSP00000337224	ENSP00000341208	ENSP00000346671	ENSP00000347665	ENSP00000347839	ENSP00000349324	ENSP00000351671	ENSP00000353475	ENSP00000355533	ENSP00000355866	ENSP00000357722	ENSP00000358423	ENSP00000359478	ENSP00000360522	ENSP00000361275	ENSP00000363804	ENSP00000365016	ENSP00000366330
GO:0032743	positive regulation of interleukin-2 production	6	30	0.0105	ENSP00000263341	ENSP00000300305	ENSP00000332049	ENSP00000332116	ENSP00000349259	ENSP00000368450	CD83	CD86	IL1B	PDE4B	RUNX1	SPTBN1
GO:1902532	negative regulation of intracellular signal transduction	29	514	0.0106	ENSP00000043402	ENSP00000052754	ENSP00000240100	ENSP00000252486	ENSP00000257414	ENSP00000260356	ENSP00000263341	ENSP00000265191	ENSP00000266085	ENSP00000279488	ENSP00000298573	ENSP00000315130	ENSP00000344352	ENSP00000344967	ENSP00000351209	ENSP00000355866	ENSP00000356905	ENSP00000358596	ENSP00000363804	ENSP00000364219	ENSP00000366702	ENSP00000368727	ENSP00000368994	ENSP00000380530	ENSP00000384183	ENSP00000409581	ENSP00000415786	ENSP00000441927	ENSP00000451712	APOE	ARHGAP44	ARRB1	ATF3	CAMK2N1	CLU	DCN	DUSP10	DUSP16	DUSP4	DUSP5	DUSP6	DUSP8	EPHA2	ERRFI1	GATSL3
GO:0010466	negative regulation of peptidase activity	18	251	0.0107	ENSP00000218230	ENSP00000223642	ENSP00000245907	ENSP00000252593	ENSP00000260113	ENSP00000260356	ENSP00000265023	ENSP00000265165	ENSP00000266085	ENSP00000324870	ENSP00000333203	ENSP00000349324	ENSP00000363804	ENSP00000376793	ENSP00000381101	ENSP00000382356	ENSP00000409581	ENSP00000415786	ARRB1	BST2	C3	C5	COL28A1	GIG25	KLF4	KNG1	LEF1	PCSK1N	PI15	SERPINA5	SERPINB7	SERPINE2	SPINK6	THBS1	TIMP3	TNFRSF10C
GO:0010941	regulation of cell death	69	1638	0.0107	ENSP00000174618	ENSP00000176763	ENSP00000188790	ENSP00000215631	ENSP00000227266	ENSP00000241261	ENSP00000244745	ENSP00000250457	ENSP00000250617	ENSP00000252486	ENSP00000260356	ENSP00000261254	ENSP00000261891	ENSP00000263341	ENSP00000263798	ENSP00000264634	ENSP00000264867	ENSP00000265023	ENSP00000265165	ENSP00000265191	ENSP00000265371	ENSP00000266085	ENSP00000272233	ENSP00000279488	ENSP00000290551	ENSP00000296522	ENSP00000304642	ENSP00000307023	ENSP00000310170	ENSP00000315130	ENSP00000318057	ENSP00000318258	ENSP00000318884	ENSP00000321326	ENSP00000325958	ENSP00000326371	ENSP00000338283	ENSP00000340578	ENSP00000344352	ENSP00000345681	ENSP00000346671	ENSP00000347665	ENSP00000349324	ENSP00000353475	ENSP00000353864
GO:0002696	positive regulation of leukocyte activation	20	298	0.0114	ENSP00000232424	ENSP00000260356	ENSP00000263341	ENSP00000264634	ENSP00000300305	ENSP00000318057	ENSP00000332049	ENSP00000345681	ENSP00000346671	ENSP00000353224	ENSP00000353864	ENSP00000355866	ENSP00000356030	ENSP00000356905	ENSP00000357153	ENSP00000364907	ENSP00000365016	ENSP00000368450	ENSP00000381775	ENSP00000483985	CD1D	CD24	CD55	CD83	CD86	DUSP10	EGR3	FYN	GATA2	HES1	IL1B	IRS2	PAK3	RUNX1	SYK	TFRC	THBS1	TNFSF11	VNN1	WNT5A
GO:0048662	negative regulation of smooth muscle cell proliferation	7	44	0.0115	ENSP00000264867	ENSP00000265074	ENSP00000312150	ENSP00000363804	ENSP00000370473	ENSP00000377823	ENSP00000451712	IGFBP3	KLF4	NDRG2	NDRG4	NPR3	PPARGC1A	TRIB1
GO:0030029	actin filament-based process	28	493	0.0118	ENSP00000260386	ENSP00000262753	ENSP00000264436	ENSP00000265371	ENSP00000274364	ENSP00000282561	ENSP00000296181	ENSP00000303508	ENSP00000305416	ENSP00000318884	ENSP00000320025	ENSP00000338481	ENSP00000347852	ENSP00000355533	ENSP00000357727	ENSP00000366326	ENSP00000367059	ENSP00000368759	ENSP00000371085	ENSP00000376132	ENSP00000376330	ENSP00000383178	ENSP00000383199	ENSP00000384515	ENSP00000409581	ENSP00000455771	ENSP00000466937	ENSP00000472749	ADD2	ARRB1	BAIAP2L2	CACNB2	DIAPH3	ENSG00000158427	EPB41L2	ESPN	FHOD3	FMN2	FRMD3	GJA1	IQGAP2	ITGB5	ITPKA	MYO1B	NEBL
GO:0050808	synapse organization	15	189	0.0118	ENSP00000194152	ENSP00000194155	ENSP00000252486	ENSP00000260386	ENSP00000264634	ENSP00000320025	ENSP00000321326	ENSP00000345491	ENSP00000346671	ENSP00000346802	ENSP00000353864	ENSP00000367888	ENSP00000368314	ENSP00000368994	ENSP00000383143	APOE	ARHGAP44	CACNB2	F2R	FYN	ITPKA	LRP4	NRCAM	PAK3	PCDHB11	PCDHB13	PCDHB2	PCDHB4	SLITRK6	WNT5A
GO:0070486	leukocyte aggregation	4	10	0.0118	ENSP00000176763	ENSP00000263341	ENSP00000357722	ENSP00000357727	IL1B	S100A8	S100A9	STK10
GO:1905952	regulation of lipid localization	12	129	0.0119	ENSP00000245907	ENSP00000252486	ENSP00000260356	ENSP00000263341	ENSP00000294484	ENSP00000337224	ENSP00000340864	ENSP00000341044	ENSP00000364907	ENSP00000365016	ENSP00000381775	ENSP00000399421	ACACB	APOE	C1QTNF1	C3	CD36	IL1B	IRS2	LRAT	PTCHD2	SYK	THBS1	TNFSF11
GO:1903037	regulation of leukocyte cell-cell adhesion	19	278	0.0124	ENSP00000220597	ENSP00000232424	ENSP00000263341	ENSP00000300305	ENSP00000318057	ENSP00000332049	ENSP00000346671	ENSP00000353224	ENSP00000353864	ENSP00000355866	ENSP00000356030	ENSP00000356905	ENSP00000357153	ENSP00000363804	ENSP00000364907	ENSP00000368450	ENSP00000371420	ENSP00000381775	ENSP00000483985	CD1D	CD24	CD55	CD83	CD86	DUSP10	EGR3	FYN	GPNMB	HES1	IL1B	KLF4	PAG1	PAK3	RUNX1	SYK	TFRC	TNFSF11	VNN1
GO:0048762	mesenchymal cell differentiation	12	130	0.0125	ENSP00000232424	ENSP00000252999	ENSP00000259806	ENSP00000264634	ENSP00000265165	ENSP00000265371	ENSP00000304169	ENSP00000326371	ENSP00000346839	ENSP00000357705	ENSP00000373783	ENSP00000465638	FN1	FOXC2	FOXF2	HES1	LAMA5	LEF1	LOXL2	NRP1	PITX2	S100A4	TMEM100	WNT5A
GO:0014910	regulation of smooth muscle cell migration	8	61	0.014	ENSP00000264867	ENSP00000265371	ENSP00000296585	ENSP00000312150	ENSP00000369071	ENSP00000370473	ENSP00000376865	ENSP00000377823	IGFBP3	ITGA2	NDRG4	NRP1	PDGFD	POSTN	PPARGC1A	TRIB1
GO:0043065	positive regulation of apoptotic process	32	604	0.0142	ENSP00000188790	ENSP00000215631	ENSP00000227266	ENSP00000241261	ENSP00000244745	ENSP00000250457	ENSP00000250617	ENSP00000260356	ENSP00000264634	ENSP00000264867	ENSP00000265023	ENSP00000266085	ENSP00000272233	ENSP00000279488	ENSP00000296522	ENSP00000307023	ENSP00000310170	ENSP00000315130	ENSP00000318258	ENSP00000321326	ENSP00000344352	ENSP00000347665	ENSP00000353864	ENSP00000357722	ENSP00000357727	ENSP00000358035	ENSP00000368727	ENSP00000370473	ENSP00000398736	ENSP00000409581	ENSP00000427015	ENSP00000462521	ADAMTSL4	ARHGEF6	ARRB1	ATF3	CLU	COL18A1	CSRNP3	CTSC	CYR61	DUSP6	EGLN3	F2R	FAP
GO:0042035	regulation of cytokine biosynthetic process	10	96	0.0154	ENSP00000255499	ENSP00000260356	ENSP00000263341	ENSP00000264634	ENSP00000332049	ENSP00000351671	ENSP00000363804	ENSP00000364907	ENSP00000366702	ENSP00000469647	CCL20	CD86	ERRFI1	IL1B	KLF4	RNF128	SYK	THBS1	WNT5A	ZFP36
GO:0006145	purine nucleobase catabolic process	3	4	0.0168	ENSP00000238018	ENSP00000363832	ENSP00000368727	AOX1	GDA	XDH
GO:0070613	regulation of protein processing	11	116	0.0168	ENSP00000223642	ENSP00000245907	ENSP00000260356	ENSP00000296350	ENSP00000315130	ENSP00000356030	ENSP00000385035	ENSP00000404464	ENSP00000415786	ENSP00000416561	ENSP00000472620	C1S	C3	C5	C5AR2	CCBE1	CD55	CFB	CLU	MFI2	SERPINE2	THBS1
GO:0001934	positive regulation of protein phosphorylation	44	941	0.0173	ENSP00000176763	ENSP00000215631	ENSP00000223642	ENSP00000232424	ENSP00000245907	ENSP00000260356	ENSP00000261254	ENSP00000263341	ENSP00000264433	ENSP00000264634	ENSP00000265371	ENSP00000276282	ENSP00000279488	ENSP00000295400	ENSP00000309186	ENSP00000315130	ENSP00000321326	ENSP00000340864	ENSP00000346671	ENSP00000351671	ENSP00000353864	ENSP00000358596	ENSP00000364907	ENSP00000367888	ENSP00000368727	ENSP00000370473	ENSP00000371420	ENSP00000376188	ENSP00000376458	ENSP00000376865	ENSP00000377823	ENSP00000379097	ENSP00000381775	ENSP00000384570	ENSP00000395389	ENSP00000398736	ENSP00000399421	ENSP00000409581	ENSP00000411898	ENSP00000428340	ENSP00000472620	ENSP00000482657	ENSP00000483403	ENSP00000483985	ANGPT1
GO:0010951	negative regulation of endopeptidase activity	17	242	0.0173	ENSP00000218230	ENSP00000223642	ENSP00000245907	ENSP00000252593	ENSP00000260356	ENSP00000265023	ENSP00000265165	ENSP00000266085	ENSP00000324870	ENSP00000333203	ENSP00000349324	ENSP00000363804	ENSP00000376793	ENSP00000381101	ENSP00000382356	ENSP00000409581	ENSP00000415786	ARRB1	BST2	C3	C5	COL28A1	GIG25	KLF4	KNG1	LEF1	PCSK1N	SERPINA5	SERPINB7	SERPINE2	SPINK6	THBS1	TIMP3	TNFRSF10C
GO:0032989	cellular component morphogenesis	36	720	0.0173	ENSP00000043402	ENSP00000232424	ENSP00000252999	ENSP00000257414	ENSP00000262753	ENSP00000263707	ENSP00000263798	ENSP00000264634	ENSP00000265165	ENSP00000265371	ENSP00000278550	ENSP00000278919	ENSP00000282561	ENSP00000296755	ENSP00000307046	ENSP00000311648	ENSP00000315130	ENSP00000346671	ENSP00000346839	ENSP00000347665	ENSP00000349259	ENSP00000351209	ENSP00000353864	ENSP00000354376	ENSP00000365016	ENSP00000366283	ENSP00000366326	ENSP00000367446	ENSP00000367888	ENSP00000368314	ENSP00000369071	ENSP00000377047	ENSP00000379644	ENSP00000383143	ENSP00000405327	ENSP00000466937	CLU	COL18A1	EPHA2	ETV1	EXT1	FEZ1	FHOD3	FN1	FYN
GO:1903708	positive regulation of hemopoiesis	14	177	0.0174	ENSP00000265165	ENSP00000285407	ENSP00000300305	ENSP00000312150	ENSP00000318057	ENSP00000332049	ENSP00000345681	ENSP00000355866	ENSP00000356905	ENSP00000364801	ENSP00000364907	ENSP00000368450	ENSP00000381775	ENSP00000434045	CD83	CD86	DUSP10	EGR3	GATA2	GPR68	HSPA1B	KLF10	LEF1	RUNX1	SYK	TNFSF11	TRIB1	VNN1
GO:0007166	cell surface receptor signaling pathway	86	2198	0.0175	ENSP00000043402	ENSP00000052754	ENSP00000220597	ENSP00000222812	ENSP00000223642	ENSP00000225328	ENSP00000232424	ENSP00000241261	ENSP00000244745	ENSP00000245185	ENSP00000245903	ENSP00000252229	ENSP00000252593	ENSP00000252999	ENSP00000255198	ENSP00000257414	ENSP00000257570	ENSP00000262494	ENSP00000263341	ENSP00000264057	ENSP00000264634	ENSP00000264956	ENSP00000265165	ENSP00000265371	ENSP00000273153	ENSP00000276659	ENSP00000279873	ENSP00000284273	ENSP00000285407	ENSP00000294484	ENSP00000296181	ENSP00000296522	ENSP00000296585	ENSP00000304169	ENSP00000305416	ENSP00000307046	ENSP00000322270	ENSP00000326371	ENSP00000327246	ENSP00000327824	ENSP00000332049	ENSP00000332116	ENSP00000334448	ENSP00000341208	ENSP00000346671
GO:1903670	regulation of sprouting angiogenesis	8	64	0.0175	ENSP00000257414	ENSP00000260356	ENSP00000263826	ENSP00000265371	ENSP00000326371	ENSP00000345681	ENSP00000363804	ENSP00000384570	AKT3	CARD10	FOXC2	GATA2	KLF4	NRP1	SEMA6A	THBS1
GO:0032270	positive regulation of cellular protein metabolic process	63	1496	0.0176	ENSP00000176763	ENSP00000215631	ENSP00000223642	ENSP00000227266	ENSP00000232424	ENSP00000241261	ENSP00000244745	ENSP00000245907	ENSP00000250457	ENSP00000252486	ENSP00000254661	ENSP00000255499	ENSP00000260356	ENSP00000261254	ENSP00000263341	ENSP00000264433	ENSP00000264634	ENSP00000264867	ENSP00000265371	ENSP00000276282	ENSP00000279488	ENSP00000295400	ENSP00000296350	ENSP00000296585	ENSP00000309186	ENSP00000312150	ENSP00000315130	ENSP00000321326	ENSP00000340864	ENSP00000346671	ENSP00000346839	ENSP00000351671	ENSP00000353864	ENSP00000357722	ENSP00000357727	ENSP00000358596	ENSP00000361275	ENSP00000363804	ENSP00000364907	ENSP00000367888	ENSP00000368727	ENSP00000370473	ENSP00000371420	ENSP00000376188	ENSP00000376458
GO:0030856	regulation of epithelial cell differentiation	12	137	0.0178	ENSP00000232424	ENSP00000263341	ENSP00000300305	ENSP00000324277	ENSP00000345393	ENSP00000362352	ENSP00000366702	ENSP00000368727	ENSP00000371434	ENSP00000465638	ENSP00000469647	ENSP00000483985	APOLD1	CD24	ERRFI1	H2AFY2	HES1	IL1B	MAFF	RFX3	RUNX1	TMEM100	XDH	ZFP36
GO:0051247	positive regulation of protein metabolic process	66	1587	0.0178	ENSP00000176763	ENSP00000215631	ENSP00000223642	ENSP00000227266	ENSP00000232424	ENSP00000241261	ENSP00000244745	ENSP00000245907	ENSP00000250457	ENSP00000252486	ENSP00000254661	ENSP00000255499	ENSP00000260356	ENSP00000261254	ENSP00000263341	ENSP00000264433	ENSP00000264634	ENSP00000264867	ENSP00000265371	ENSP00000276282	ENSP00000279488	ENSP00000282561	ENSP00000295400	ENSP00000296350	ENSP00000296585	ENSP00000309186	ENSP00000312150	ENSP00000315130	ENSP00000321326	ENSP00000332049	ENSP00000340864	ENSP00000346671	ENSP00000346839	ENSP00000351671	ENSP00000353864	ENSP00000357722	ENSP00000357727	ENSP00000358596	ENSP00000361275	ENSP00000363804	ENSP00000364907	ENSP00000367888	ENSP00000368727	ENSP00000370473	ENSP00000371420
GO:0007417	central nervous system development	41	861	0.018	ENSP00000043402	ENSP00000232424	ENSP00000244745	ENSP00000262494	ENSP00000263798	ENSP00000263826	ENSP00000264634	ENSP00000264867	ENSP00000264908	ENSP00000265165	ENSP00000265191	ENSP00000265371	ENSP00000278550	ENSP00000278919	ENSP00000290551	ENSP00000304169	ENSP00000305416	ENSP00000311648	ENSP00000315130	ENSP00000316173	ENSP00000338283	ENSP00000345681	ENSP00000346671	ENSP00000355866	ENSP00000357722	ENSP00000357727	ENSP00000358001	ENSP00000360120	ENSP00000362352	ENSP00000365016	ENSP00000365514	ENSP00000366283	ENSP00000367096	ENSP00000367446	ENSP00000368314	ENSP00000376458	ENSP00000377047	ENSP00000377823	ENSP00000379644	ENSP00000415786	ENSP00000443319	AKT3	ANXA3	B3GNT5	BTG2
GO:0007159	leukocyte cell-cell adhesion	7	49	0.0181	ENSP00000176763	ENSP00000263341	ENSP00000264436	ENSP00000357722	ENSP00000357727	ENSP00000361929	ENSP00000364907	ADD2	CERCAM	IL1B	S100A8	S100A9	STK10	SYK
GO:0033598	mammary gland epithelial cell proliferation	4	12	0.0183	ENSP00000264634	ENSP00000351209	ENSP00000379097	ENSP00000381775	AREG	EPHA2	TNFSF11	WNT5A
GO:0043491	protein kinase B signaling	6	35	0.0185	ENSP00000263341	ENSP00000263798	ENSP00000344465	ENSP00000351209	ENSP00000361275	ENSP00000465638	EPHA2	IL1B	PEAR1	PLK3	TMEM100	TYRO3
GO:0043524	negative regulation of neuron apoptotic process	12	138	0.0185	ENSP00000252486	ENSP00000263798	ENSP00000264867	ENSP00000265371	ENSP00000290551	ENSP00000304642	ENSP00000321326	ENSP00000346671	ENSP00000362560	ENSP00000376188	ENSP00000409581	ENSP00000428340	ANGPT1	APOE	ARRB1	BTG2	CRLF1	F2R	FAM134B	FYN	NRP1	PPARGC1A	TYRO3	VSTM2L
GO:0035335	peptidyl-tyrosine dephosphorylation	10	100	0.0187	ENSP00000240100	ENSP00000254667	ENSP00000279488	ENSP00000284273	ENSP00000298573	ENSP00000325958	ENSP00000355866	ENSP00000358596	ENSP00000377047	ENSP00000380530	DUSP10	DUSP16	DUSP4	DUSP5	DUSP6	DUSP8	PTPMT1	PTPRE	PTPRZ1	UBASH3B
GO:0042221	response to chemical	146	4153	0.0194	ENSP00000043402	ENSP00000052754	ENSP00000222553	ENSP00000222812	ENSP00000223642	ENSP00000225328	ENSP00000227266	ENSP00000231061	ENSP00000236137	ENSP00000241261	ENSP00000244745	ENSP00000245185	ENSP00000245903	ENSP00000246672	ENSP00000250457	ENSP00000252229	ENSP00000252486	ENSP00000252593	ENSP00000252804	ENSP00000252999	ENSP00000253778	ENSP00000257414	ENSP00000257570	ENSP00000260356	ENSP00000262494	ENSP00000263341	ENSP00000264057	ENSP00000264634	ENSP00000264867	ENSP00000264908	ENSP00000265165	ENSP00000265371	ENSP00000266085	ENSP00000272233	ENSP00000278919	ENSP00000279488	ENSP00000279873	ENSP00000282388	ENSP00000282561	ENSP00000285407	ENSP00000290551	ENSP00000296181	ENSP00000296522	ENSP00000296585	ENSP00000304169
GO:0051179	localization	178	5233	0.0194	ENSP00000176763	ENSP00000188790	ENSP00000207549	ENSP00000221980	ENSP00000222812	ENSP00000223642	ENSP00000225328	ENSP00000227266	ENSP00000231061	ENSP00000232424	ENSP00000236137	ENSP00000238651	ENSP00000244709	ENSP00000245907	ENSP00000250244	ENSP00000251127	ENSP00000252486	ENSP00000252593	ENSP00000252999	ENSP00000254661	ENSP00000255499	ENSP00000256969	ENSP00000260356	ENSP00000261891	ENSP00000262776	ENSP00000263341	ENSP00000263372	ENSP00000263798	ENSP00000264057	ENSP00000264436	ENSP00000264634	ENSP00000264712	ENSP00000264908	ENSP00000265023	ENSP00000265074	ENSP00000265165	ENSP00000265371	ENSP00000266085	ENSP00000266254	ENSP00000272233	ENSP00000272462	ENSP00000274364	ENSP00000278919	ENSP00000279873	ENSP00000282561
GO:0051336	regulation of hydrolase activity	54	1238	0.0194	ENSP00000043402	ENSP00000218230	ENSP00000222792	ENSP00000223642	ENSP00000227266	ENSP00000241261	ENSP00000245907	ENSP00000250457	ENSP00000250617	ENSP00000252593	ENSP00000260113	ENSP00000260356	ENSP00000262494	ENSP00000264634	ENSP00000265023	ENSP00000265165	ENSP00000265371	ENSP00000265807	ENSP00000266085	ENSP00000274364	ENSP00000295927	ENSP00000296585	ENSP00000305416	ENSP00000318258	ENSP00000321326	ENSP00000324870	ENSP00000333203	ENSP00000335083	ENSP00000346671	ENSP00000346839	ENSP00000349324	ENSP00000351209	ENSP00000351671	ENSP00000353646	ENSP00000355533	ENSP00000357722	ENSP00000357727	ENSP00000357801	ENSP00000358223	ENSP00000363804	ENSP00000366702	ENSP00000368727	ENSP00000368994	ENSP00000370473	ENSP00000376793
GO:1902107	positive regulation of leukocyte differentiation	12	139	0.0194	ENSP00000265165	ENSP00000285407	ENSP00000300305	ENSP00000312150	ENSP00000318057	ENSP00000332049	ENSP00000355866	ENSP00000356905	ENSP00000364907	ENSP00000368450	ENSP00000381775	ENSP00000434045	CD83	CD86	DUSP10	EGR3	GPR68	KLF10	LEF1	RUNX1	SYK	TNFSF11	TRIB1	VNN1
GO:0014850	response to muscle activity	5	23	0.0196	ENSP00000264867	ENSP00000296585	ENSP00000315731	ENSP00000355533	ENSP00000369071	ITGA2	METRNL	POSTN	PPARGC1A	RYR2
GO:0051271	negative regulation of cellular component movement	18	270	0.0198	ENSP00000052754	ENSP00000223642	ENSP00000252486	ENSP00000252593	ENSP00000260356	ENSP00000264634	ENSP00000264867	ENSP00000265371	ENSP00000272233	ENSP00000312150	ENSP00000313309	ENSP00000355866	ENSP00000363804	ENSP00000370473	ENSP00000377823	ENSP00000384570	ENSP00000419485	ENSP00000472620	APOE	BST2	C5	C5AR2	CARD10	DCN	DUSP10	FUZ	GCSAM	IGFBP3	KLF4	NDRG4	NRP1	PPARGC1A	RHOB	THBS1	TRIB1	WNT5A
GO:0010720	positive regulation of cell development	27	491	0.0199	ENSP00000207549	ENSP00000232424	ENSP00000252486	ENSP00000257414	ENSP00000260386	ENSP00000264634	ENSP00000265371	ENSP00000278550	ENSP00000278919	ENSP00000296755	ENSP00000312150	ENSP00000345681	ENSP00000346671	ENSP00000346839	ENSP00000353864	ENSP00000357727	ENSP00000357801	ENSP00000368314	ENSP00000371434	ENSP00000374240	ENSP00000376458	ENSP00000377823	ENSP00000381775	ENSP00000383199	ENSP00000395389	ENSP00000415786	ENSP00000434045	APOE	CDON	FEZ1	FN1	FYN	GATA2	GPR68	HES1	ITPKA	LPAR3	MAP1B	NDRG4	NEDD4L	NRCAM	NRP1	PAK3	RFX3	S100A10
GO:0042327	positive regulation of phosphorylation	45	984	0.021	ENSP00000176763	ENSP00000215631	ENSP00000223642	ENSP00000232424	ENSP00000245907	ENSP00000260356	ENSP00000261254	ENSP00000263341	ENSP00000264433	ENSP00000264634	ENSP00000265371	ENSP00000276282	ENSP00000279488	ENSP00000295400	ENSP00000309186	ENSP00000315130	ENSP00000321326	ENSP00000340864	ENSP00000346671	ENSP00000351671	ENSP00000353864	ENSP00000358596	ENSP00000364907	ENSP00000367888	ENSP00000368727	ENSP00000370473	ENSP00000371420	ENSP00000376188	ENSP00000376458	ENSP00000376865	ENSP00000377823	ENSP00000379097	ENSP00000381775	ENSP00000384570	ENSP00000395389	ENSP00000398736	ENSP00000399421	ENSP00000409581	ENSP00000411898	ENSP00000428340	ENSP00000443319	ENSP00000472620	ENSP00000482657	ENSP00000483403	ENSP00000483985
GO:0045859	regulation of protein kinase activity	38	788	0.021	ENSP00000043402	ENSP00000052754	ENSP00000176763	ENSP00000215631	ENSP00000223642	ENSP00000240100	ENSP00000252486	ENSP00000260356	ENSP00000261254	ENSP00000263341	ENSP00000264634	ENSP00000279488	ENSP00000284273	ENSP00000295400	ENSP00000296238	ENSP00000298573	ENSP00000312150	ENSP00000315130	ENSP00000321326	ENSP00000346671	ENSP00000353864	ENSP00000355866	ENSP00000358596	ENSP00000364219	ENSP00000364907	ENSP00000366702	ENSP00000376865	ENSP00000380530	ENSP00000381775	ENSP00000384570	ENSP00000395389	ENSP00000398736	ENSP00000409581	ENSP00000411898	ENSP00000428340	ENSP00000482657	ENSP00000483403	ENSP00000483985	ANGPT1	APOE	ARRB1	C5	CAMK2N1	CAMK2N2	CARD10
GO:0048598	embryonic morphogenesis	29	545	0.021	ENSP00000232424	ENSP00000240100	ENSP00000244745	ENSP00000252999	ENSP00000264634	ENSP00000265165	ENSP00000276659	ENSP00000278550	ENSP00000282561	ENSP00000296181	ENSP00000296585	ENSP00000304169	ENSP00000313309	ENSP00000326371	ENSP00000345681	ENSP00000346839	ENSP00000353344	ENSP00000355533	ENSP00000358596	ENSP00000360522	ENSP00000363804	ENSP00000367446	ENSP00000367888	ENSP00000374240	ENSP00000376458	ENSP00000377823	ENSP00000383143	ENSP00000398736	ENSP00000424571	CDON	CYR61	DUSP4	DUSP5	ETS2	EXT1	FBN2	FN1	FOXC2	FUZ	GATA2	GJA1	HES1	ITGA2	ITGB5	KLF4
GO:0072523	purine-containing compound catabolic process	7	51	0.021	ENSP00000238018	ENSP00000310661	ENSP00000318066	ENSP00000332116	ENSP00000363832	ENSP00000365160	ENSP00000368727	AOX1	ENPP4	GDA	NUDT11	PDE4B	PDE7B	XDH
GO:0007165	signal transduction	163	4738	0.0213	ENSP00000043402	ENSP00000052754	ENSP00000176763	ENSP00000218230	ENSP00000220597	ENSP00000222553	ENSP00000222792	ENSP00000222812	ENSP00000223642	ENSP00000225328	ENSP00000232424	ENSP00000241261	ENSP00000244709	ENSP00000244745	ENSP00000245185	ENSP00000245903	ENSP00000245907	ENSP00000246672	ENSP00000247270	ENSP00000250617	ENSP00000252229	ENSP00000252486	ENSP00000252593	ENSP00000252999	ENSP00000254661	ENSP00000254667	ENSP00000255198	ENSP00000257414	ENSP00000257570	ENSP00000260386	ENSP00000261891	ENSP00000262494	ENSP00000262776	ENSP00000263341	ENSP00000263798	ENSP00000263826	ENSP00000264057	ENSP00000264433	ENSP00000264634	ENSP00000264867	ENSP00000264956	ENSP00000265023	ENSP00000265074	ENSP00000265165	ENSP00000265371
GO:0030036	actin cytoskeleton organization	24	418	0.0213	ENSP00000260386	ENSP00000262753	ENSP00000264436	ENSP00000265371	ENSP00000274364	ENSP00000296181	ENSP00000303508	ENSP00000305416	ENSP00000318884	ENSP00000338481	ENSP00000347852	ENSP00000357727	ENSP00000366326	ENSP00000367059	ENSP00000368759	ENSP00000371085	ENSP00000376132	ENSP00000376330	ENSP00000383178	ENSP00000384515	ENSP00000409581	ENSP00000455771	ENSP00000466937	ENSP00000472749	ADD2	ARRB1	BAIAP2L2	DIAPH3	ENSG00000158427	EPB41L2	ESPN	FHOD3	FMN2	FRMD3	IQGAP2	ITGB5	ITPKA	MYO1B	NEBL	NEDD9	NRP1	PARVB	POF1B	S100A9	S1PR1
GO:0050900	leukocyte migration	19	296	0.0213	ENSP00000244709	ENSP00000261891	ENSP00000263341	ENSP00000264436	ENSP00000299106	ENSP00000305416	ENSP00000307046	ENSP00000309124	ENSP00000320378	ENSP00000332116	ENSP00000344468	ENSP00000346671	ENSP00000346839	ENSP00000351671	ENSP00000357722	ENSP00000357727	ENSP00000364907	ENSP00000381775	ENSP00000428340	ADD2	ANGPT1	CCL20	DAPK2	FN1	FYN	IL1B	JAM3	OLR1	PDE4B	S100A8	S100A9	S1PR1	SDC2	SDC3	SLC7A8	SYK	TNFSF11	TREM1
GO:0060284	regulation of cell development	40	846	0.0216	ENSP00000043402	ENSP00000207549	ENSP00000232424	ENSP00000252486	ENSP00000257414	ENSP00000260386	ENSP00000263341	ENSP00000264634	ENSP00000265371	ENSP00000278550	ENSP00000278919	ENSP00000294484	ENSP00000296350	ENSP00000296755	ENSP00000307046	ENSP00000312150	ENSP00000345681	ENSP00000346671	ENSP00000346839	ENSP00000353496	ENSP00000353864	ENSP00000355866	ENSP00000357727	ENSP00000357801	ENSP00000363804	ENSP00000367888	ENSP00000368314	ENSP00000368994	ENSP00000369071	ENSP00000371434	ENSP00000373937	ENSP00000374240	ENSP00000376458	ENSP00000377047	ENSP00000377823	ENSP00000381775	ENSP00000383199	ENSP00000395389	ENSP00000415786	ENSP00000434045	APOE	ARHGAP44	CDON	DUSP10	FEZ1
GO:0002694	regulation of leukocyte activation	26	470	0.0218	ENSP00000207549	ENSP00000220597	ENSP00000232424	ENSP00000260356	ENSP00000263341	ENSP00000263798	ENSP00000264634	ENSP00000282388	ENSP00000285670	ENSP00000300305	ENSP00000318057	ENSP00000332049	ENSP00000345681	ENSP00000346671	ENSP00000353224	ENSP00000353864	ENSP00000355866	ENSP00000356030	ENSP00000356905	ENSP00000357153	ENSP00000364907	ENSP00000365016	ENSP00000368450	ENSP00000371420	ENSP00000381775	ENSP00000483985	CD1D	CD24	CD55	CD83	CD86	DUSP10	EGR3	FYN	GATA2	GPNMB	HES1	IL1B	IRS2	PAG1	PAK3	RUNX1	SAMSN1	SYK	TFRC
GO:0034110	regulation of homotypic cell-cell adhesion	5	24	0.022	ENSP00000284273	ENSP00000340864	ENSP00000364907	ENSP00000381775	ENSP00000415786	C1QTNF1	SERPINE2	SYK	TNFSF11	UBASH3B
GO:2000191	regulation of fatty acid transport	5	24	0.022	ENSP00000260356	ENSP00000263341	ENSP00000364907	ENSP00000365016	ENSP00000381775	IL1B	IRS2	SYK	THBS1	TNFSF11
GO:0030449	regulation of complement activation	7	52	0.0224	ENSP00000223642	ENSP00000245907	ENSP00000315130	ENSP00000356030	ENSP00000385035	ENSP00000416561	ENSP00000472620	C1S	C3	C5	C5AR2	CD55	CFB	CLU
GO:0030879	mammary gland development	11	123	0.0224	ENSP00000264634	ENSP00000265165	ENSP00000282561	ENSP00000296585	ENSP00000341208	ENSP00000351209	ENSP00000352673	ENSP00000365016	ENSP00000368727	ENSP00000379097	ENSP00000381775	AREG	ELF3	EPHA2	GJA1	IRS2	ITGA2	LEF1	STAT5A	TNFSF11	WNT5A	XDH
GO:0043549	regulation of kinase activity	40	849	0.0225	ENSP00000043402	ENSP00000052754	ENSP00000176763	ENSP00000215631	ENSP00000223642	ENSP00000240100	ENSP00000252486	ENSP00000260356	ENSP00000261254	ENSP00000263341	ENSP00000264634	ENSP00000279488	ENSP00000284273	ENSP00000295400	ENSP00000296238	ENSP00000298573	ENSP00000312150	ENSP00000315130	ENSP00000321326	ENSP00000346671	ENSP00000353864	ENSP00000355866	ENSP00000358596	ENSP00000363804	ENSP00000364219	ENSP00000364907	ENSP00000365016	ENSP00000366702	ENSP00000376865	ENSP00000380530	ENSP00000381775	ENSP00000384570	ENSP00000395389	ENSP00000398736	ENSP00000409581	ENSP00000411898	ENSP00000428340	ENSP00000482657	ENSP00000483403	ENSP00000483985	ANGPT1	APOE	ARRB1	C5	CAMK2N1
GO:0051049	regulation of transport	70	1732	0.0225	ENSP00000207549	ENSP00000222812	ENSP00000223642	ENSP00000225328	ENSP00000244745	ENSP00000245907	ENSP00000246672	ENSP00000251127	ENSP00000252486	ENSP00000252593	ENSP00000256969	ENSP00000260356	ENSP00000262494	ENSP00000263341	ENSP00000263372	ENSP00000264634	ENSP00000264867	ENSP00000265371	ENSP00000278919	ENSP00000282561	ENSP00000284273	ENSP00000294484	ENSP00000294964	ENSP00000295927	ENSP00000296585	ENSP00000296755	ENSP00000301365	ENSP00000315130	ENSP00000320025	ENSP00000321326	ENSP00000322775	ENSP00000331698	ENSP00000332116	ENSP00000337224	ENSP00000340864	ENSP00000344254	ENSP00000345681	ENSP00000346671	ENSP00000346839	ENSP00000349259	ENSP00000354376	ENSP00000355533	ENSP00000357722	ENSP00000357727	ENSP00000360522
GO:0000904	cell morphogenesis involved in differentiation	27	498	0.0226	ENSP00000043402	ENSP00000232424	ENSP00000252999	ENSP00000257414	ENSP00000262753	ENSP00000263798	ENSP00000264634	ENSP00000265165	ENSP00000265371	ENSP00000278919	ENSP00000296755	ENSP00000307046	ENSP00000346671	ENSP00000346839	ENSP00000347665	ENSP00000349259	ENSP00000351209	ENSP00000353864	ENSP00000354376	ENSP00000365016	ENSP00000366283	ENSP00000367446	ENSP00000367888	ENSP00000368314	ENSP00000377047	ENSP00000383143	ENSP00000405327	COL18A1	EPHA2	ETV1	EXT1	FEZ1	FN1	FYN	HES1	IRS2	LAMA5	LEF1	LRP4	MAP1B	NRCAM	NRP1	PAK3	POF1B	PTPRZ1
GO:0032147	activation of protein kinase activity	21	347	0.0226	ENSP00000176763	ENSP00000215631	ENSP00000223642	ENSP00000260356	ENSP00000263341	ENSP00000264634	ENSP00000279488	ENSP00000295400	ENSP00000321326	ENSP00000353864	ENSP00000358596	ENSP00000364907	ENSP00000381775	ENSP00000384570	ENSP00000395389	ENSP00000409581	ENSP00000411898	ENSP00000428340	ENSP00000482657	ENSP00000483403	ENSP00000483985	ANGPT1	ARRB1	C5	CARD10	CD24	DUSP5	DUSP6	EPGN	F2R	GADD45B	GHR	IL1B	LPAR3	MAP3K14	PAK3	STK10	SYK	TGFA	THBS1	TNFSF11	WNT5A
GO:0045937	positive regulation of phosphate metabolic process	47	1052	0.0239	ENSP00000176763	ENSP00000215631	ENSP00000223642	ENSP00000232424	ENSP00000245907	ENSP00000260356	ENSP00000261254	ENSP00000263341	ENSP00000264433	ENSP00000264634	ENSP00000264867	ENSP00000265371	ENSP00000276282	ENSP00000279488	ENSP00000295400	ENSP00000296585	ENSP00000309186	ENSP00000315130	ENSP00000321326	ENSP00000340864	ENSP00000346671	ENSP00000351671	ENSP00000353864	ENSP00000358596	ENSP00000364907	ENSP00000367888	ENSP00000368727	ENSP00000370473	ENSP00000371420	ENSP00000376188	ENSP00000376458	ENSP00000376865	ENSP00000377823	ENSP00000379097	ENSP00000381775	ENSP00000384570	ENSP00000395389	ENSP00000398736	ENSP00000399421	ENSP00000409581	ENSP00000411898	ENSP00000428340	ENSP00000443319	ENSP00000472620	ENSP00000482657
GO:0032663	regulation of interleukin-2 production	7	53	0.024	ENSP00000263341	ENSP00000300305	ENSP00000332049	ENSP00000332116	ENSP00000349259	ENSP00000368450	ENSP00000469647	CD83	CD86	IL1B	PDE4B	RUNX1	SPTBN1	ZFP36
GO:0007399	nervous system development	85	2206	0.0248	ENSP00000043402	ENSP00000194152	ENSP00000194155	ENSP00000225328	ENSP00000232424	ENSP00000238018	ENSP00000244745	ENSP00000252486	ENSP00000257414	ENSP00000260386	ENSP00000260505	ENSP00000262494	ENSP00000263798	ENSP00000263826	ENSP00000264634	ENSP00000264867	ENSP00000264908	ENSP00000265165	ENSP00000265191	ENSP00000265371	ENSP00000267484	ENSP00000272462	ENSP00000276659	ENSP00000278550	ENSP00000278919	ENSP00000282561	ENSP00000287008	ENSP00000289269	ENSP00000290551	ENSP00000294484	ENSP00000296755	ENSP00000299106	ENSP00000300305	ENSP00000304169	ENSP00000305416	ENSP00000307046	ENSP00000311648	ENSP00000313309	ENSP00000315130	ENSP00000316173	ENSP00000318057	ENSP00000338283	ENSP00000345491	ENSP00000345681	ENSP00000346671
GO:0048638	regulation of developmental growth	19	302	0.0248	ENSP00000043402	ENSP00000252486	ENSP00000264634	ENSP00000265371	ENSP00000279488	ENSP00000282561	ENSP00000296755	ENSP00000309714	ENSP00000326371	ENSP00000341044	ENSP00000341208	ENSP00000346839	ENSP00000355866	ENSP00000360522	ENSP00000368314	ENSP00000383199	ENSP00000395389	ENSP00000403536	ENSP00000483403	ACACB	APOE	DUSP10	DUSP6	FN1	FOXC2	GAMT	GHR	GJA1	LPAR3	MAP1B	NEDD4L	NRCAM	NRP1	RBP4	RTN4R	SH3PXD2B	STAT5A	WNT5A
GO:0001667	ameboidal-type cell migration	12	146	0.0253	ENSP00000188790	ENSP00000252999	ENSP00000264634	ENSP00000265165	ENSP00000265371	ENSP00000279873	ENSP00000299736	ENSP00000304169	ENSP00000318057	ENSP00000346839	ENSP00000373783	ENSP00000440864	ARID5B	CENPV	EGR3	FAP	FN1	LAMA5	LEF1	LOXL2	NR4A1	NRP1	PITX2	WNT5A
GO:0040008	regulation of growth	33	663	0.0253	ENSP00000043402	ENSP00000245185	ENSP00000252486	ENSP00000252593	ENSP00000263707	ENSP00000264634	ENSP00000265165	ENSP00000265371	ENSP00000279488	ENSP00000282561	ENSP00000296755	ENSP00000301464	ENSP00000309714	ENSP00000326371	ENSP00000341044	ENSP00000341208	ENSP00000346839	ENSP00000355866	ENSP00000357722	ENSP00000357727	ENSP00000360522	ENSP00000361959	ENSP00000364801	ENSP00000368314	ENSP00000368759	ENSP00000370473	ENSP00000383199	ENSP00000395389	ENSP00000398736	ENSP00000399421	ENSP00000403536	ENSP00000415786	ENSP00000483403	ACACB	APOE	BST2	CD36	CYR61	DUSP10	DUSP6	FN1	FOXC2	GAMT	GHR	GJA1
GO:0002791	regulation of peptide secretion	25	452	0.0255	ENSP00000222812	ENSP00000223642	ENSP00000244745	ENSP00000246672	ENSP00000263341	ENSP00000264634	ENSP00000282561	ENSP00000321326	ENSP00000322775	ENSP00000346839	ENSP00000349259	ENSP00000357722	ENSP00000357727	ENSP00000360522	ENSP00000364907	ENSP00000365016	ENSP00000369071	ENSP00000371434	ENSP00000381775	ENSP00000385570	ENSP00000409581	ENSP00000428340	ENSP00000434045	ENSP00000472620	ENSP00000474230	ANGPT1	ARRB1	C5	C5AR2	F2R	FN1	GJA1	GPR68	ICA1	IL1B	IRS2	NR1D1	POSTN	RASL10B	RBP4	RFX3	RHBDF2	S100A8	S100A9	SOX4
GO:0010605	negative regulation of macromolecule metabolic process	96	2558	0.0255	ENSP00000043402	ENSP00000052754	ENSP00000174618	ENSP00000215631	ENSP00000218230	ENSP00000223642	ENSP00000232424	ENSP00000240100	ENSP00000244534	ENSP00000244745	ENSP00000245907	ENSP00000246672	ENSP00000252486	ENSP00000252593	ENSP00000255198	ENSP00000255499	ENSP00000256495	ENSP00000257414	ENSP00000260113	ENSP00000260356	ENSP00000263341	ENSP00000263707	ENSP00000264433	ENSP00000264634	ENSP00000264867	ENSP00000265023	ENSP00000265165	ENSP00000266085	ENSP00000276282	ENSP00000279488	ENSP00000279873	ENSP00000282308	ENSP00000282388	ENSP00000282561	ENSP00000284273	ENSP00000285407	ENSP00000285670	ENSP00000290551	ENSP00000295927	ENSP00000296238	ENSP00000298573	ENSP00000300305	ENSP00000304169	ENSP00000307023	ENSP00000312150
GO:2000257	regulation of protein activation cascade	7	54	0.0257	ENSP00000223642	ENSP00000245907	ENSP00000315130	ENSP00000356030	ENSP00000385035	ENSP00000416561	ENSP00000472620	C1S	C3	C5	C5AR2	CD55	CFB	CLU
GO:0001938	positive regulation of endothelial cell proliferation	9	89	0.0272	ENSP00000263826	ENSP00000264634	ENSP00000265371	ENSP00000316109	ENSP00000318057	ENSP00000341208	ENSP00000345681	ENSP00000360764	ENSP00000440864	AGGF1	AKT3	EGFL7	EGR3	GATA2	NR4A1	NRP1	STAT5A	WNT5A
GO:0070848	response to growth factor	27	507	0.0274	ENSP00000231061	ENSP00000257414	ENSP00000260356	ENSP00000264634	ENSP00000264867	ENSP00000264908	ENSP00000265165	ENSP00000265371	ENSP00000278919	ENSP00000279488	ENSP00000282388	ENSP00000285407	ENSP00000296181	ENSP00000296522	ENSP00000318057	ENSP00000346671	ENSP00000351209	ENSP00000355533	ENSP00000363804	ENSP00000366702	ENSP00000367888	ENSP00000369071	ENSP00000376865	ENSP00000379644	ENSP00000440864	ENSP00000465638	ENSP00000469647	ANXA3	DUSP6	EGR3	EPHA2	ERRFI1	FEZ1	FYN	HPGD	ITGB5	KLF10	KLF4	LEF1	LRP4	NR4A1	NRP1	PDGFD	POSTN	PPARGC1A
GO:0030194	positive regulation of blood coagulation	5	26	0.0277	ENSP00000260356	ENSP00000318066	ENSP00000321326	ENSP00000357727	ENSP00000399421	CD36	ENPP4	F2R	S100A9	THBS1
GO:0043536	positive regulation of blood vessel endothelial cell migration	7	55	0.0277	ENSP00000260356	ENSP00000263826	ENSP00000265371	ENSP00000326371	ENSP00000341208	ENSP00000345681	ENSP00000428340	AKT3	ANGPT1	FOXC2	GATA2	NRP1	STAT5A	THBS1
GO:0055017	cardiac muscle tissue growth	5	26	0.0277	ENSP00000278550	ENSP00000305416	ENSP00000326371	ENSP00000347852	ENSP00000377823	FOXC2	NDRG4	S1PR1	SORBS2	TENM4
GO:1901652	response to peptide	24	431	0.0281	ENSP00000231061	ENSP00000241261	ENSP00000282561	ENSP00000285407	ENSP00000290551	ENSP00000307023	ENSP00000316786	ENSP00000326371	ENSP00000341208	ENSP00000346671	ENSP00000359478	ENSP00000363804	ENSP00000365016	ENSP00000366702	ENSP00000368682	ENSP00000371085	ENSP00000379097	ENSP00000397908	ENSP00000399421	ENSP00000440864	ENSP00000441927	ENSP00000443985	ENSP00000461945	ENSP00000483403	ABCC2	AREG	BAIAP2L2	BTG2	CD36	CPEB2	ERRFI1	FOXC2	FYN	GHR	GJA1	HSD11B2	IRS2	KLF10	KLF11	KLF4	LPIN1	NR4A1	PHEX	RAB31	SESN3
GO:0043407	negative regulation of MAP kinase activity	8	72	0.0282	ENSP00000240100	ENSP00000252486	ENSP00000263341	ENSP00000279488	ENSP00000298573	ENSP00000355866	ENSP00000358596	ENSP00000380530	APOE	DUSP10	DUSP16	DUSP4	DUSP5	DUSP6	DUSP8	IL1B
GO:0051251	positive regulation of lymphocyte activation	17	260	0.0284	ENSP00000232424	ENSP00000263341	ENSP00000300305	ENSP00000318057	ENSP00000332049	ENSP00000346671	ENSP00000353224	ENSP00000353864	ENSP00000355866	ENSP00000356030	ENSP00000356905	ENSP00000357153	ENSP00000364907	ENSP00000365016	ENSP00000368450	ENSP00000381775	ENSP00000483985	CD1D	CD24	CD55	CD83	CD86	DUSP10	EGR3	FYN	HES1	IL1B	IRS2	PAK3	RUNX1	SYK	TFRC	TNFSF11	VNN1
GO:0030336	negative regulation of cell migration	16	237	0.0285	ENSP00000052754	ENSP00000223642	ENSP00000252486	ENSP00000252593	ENSP00000260356	ENSP00000264867	ENSP00000272233	ENSP00000312150	ENSP00000313309	ENSP00000355866	ENSP00000363804	ENSP00000370473	ENSP00000377823	ENSP00000384570	ENSP00000419485	ENSP00000472620	APOE	BST2	C5	C5AR2	CARD10	DCN	DUSP10	FUZ	GCSAM	IGFBP3	KLF4	NDRG4	PPARGC1A	RHOB	THBS1	TRIB1
GO:0050730	regulation of peptidyl-tyrosine phosphorylation	16	237	0.0285	ENSP00000232424	ENSP00000265371	ENSP00000285670	ENSP00000295400	ENSP00000346671	ENSP00000364907	ENSP00000366702	ENSP00000367888	ENSP00000376188	ENSP00000376865	ENSP00000379097	ENSP00000399421	ENSP00000411898	ENSP00000428340	ENSP00000483403	ENSP00000483985	ANGPT1	AREG	CD24	CD36	CRLF1	EPGN	ERRFI1	FYN	GHR	HES1	LRP4	NRP1	PDGFD	SAMSN1	SYK	TGFA
GO:0031623	receptor internalization	7	56	0.0295	ENSP00000254661	ENSP00000353224	ENSP00000364907	ENSP00000399421	ENSP00000409581	ENSP00000461945	ENSP00000483403	ARRB1	CD36	GHR	RAB31	RAMP1	SYK	TFRC
GO:0072338	cellular lactam metabolic process	3	6	0.0295	ENSP00000341208	ENSP00000359478	ENSP00000483403	ABCC2	GHR	STAT5A
GO:0002793	positive regulation of peptide secretion	17	262	0.03	ENSP00000223642	ENSP00000244745	ENSP00000263341	ENSP00000264634	ENSP00000282561	ENSP00000321326	ENSP00000349259	ENSP00000357722	ENSP00000357727	ENSP00000360522	ENSP00000364907	ENSP00000365016	ENSP00000369071	ENSP00000381775	ENSP00000409581	ENSP00000434045	ENSP00000474230	ARRB1	C5	F2R	GJA1	GPR68	IL1B	IRS2	POSTN	RASL10B	RBP4	S100A8	S100A9	SOX4	SPTBN1	SYK	TNFSF11	WNT5A
GO:0006470	protein dephosphorylation	14	194	0.0302	ENSP00000240100	ENSP00000254667	ENSP00000279488	ENSP00000284273	ENSP00000298573	ENSP00000325958	ENSP00000335083	ENSP00000355866	ENSP00000358596	ENSP00000377047	ENSP00000377936	ENSP00000380530	ENSP00000417659	ENSP00000423602	DAPP1	DUSP10	DUSP16	DUSP4	DUSP5	DUSP6	DUSP8	PPM1L	PPP2R2B	PPP2R2C	PTPMT1	PTPRE	PTPRZ1	UBASH3B
GO:0016192	vesicle-mediated transport	68	1699	0.0302	ENSP00000176763	ENSP00000207549	ENSP00000221980	ENSP00000222812	ENSP00000227266	ENSP00000231061	ENSP00000245907	ENSP00000250244	ENSP00000252486	ENSP00000252593	ENSP00000254661	ENSP00000260356	ENSP00000262776	ENSP00000263798	ENSP00000264057	ENSP00000264712	ENSP00000264908	ENSP00000265023	ENSP00000266085	ENSP00000272233	ENSP00000274364	ENSP00000285039	ENSP00000295400	ENSP00000295927	ENSP00000301671	ENSP00000309124	ENSP00000315130	ENSP00000318066	ENSP00000318884	ENSP00000326247	ENSP00000339754	ENSP00000344465	ENSP00000345681	ENSP00000346671	ENSP00000346839	ENSP00000347839	ENSP00000349259	ENSP00000353224	ENSP00000354884	ENSP00000356030	ENSP00000356905	ENSP00000357722	ENSP00000357727	ENSP00000357801	ENSP00000363603
GO:0040013	negative regulation of locomotion	18	286	0.0302	ENSP00000052754	ENSP00000223642	ENSP00000252486	ENSP00000252593	ENSP00000260356	ENSP00000264634	ENSP00000264867	ENSP00000265371	ENSP00000272233	ENSP00000312150	ENSP00000313309	ENSP00000355866	ENSP00000363804	ENSP00000370473	ENSP00000377823	ENSP00000384570	ENSP00000419485	ENSP00000472620	APOE	BST2	C5	C5AR2	CARD10	DCN	DUSP10	FUZ	GCSAM	IGFBP3	KLF4	NDRG4	NRP1	PPARGC1A	RHOB	THBS1	TRIB1	WNT5A
GO:0071900	regulation of protein serine/threonine kinase activity	26	488	0.0309	ENSP00000215631	ENSP00000223642	ENSP00000240100	ENSP00000252486	ENSP00000260356	ENSP00000261254	ENSP00000263341	ENSP00000264634	ENSP00000279488	ENSP00000295400	ENSP00000298573	ENSP00000312150	ENSP00000321326	ENSP00000353864	ENSP00000355866	ENSP00000358596	ENSP00000364907	ENSP00000376865	ENSP00000380530	ENSP00000381775	ENSP00000395389	ENSP00000409581	ENSP00000411898	ENSP00000482657	ENSP00000483403	ENSP00000483985	APOE	ARRB1	C5	CCND2	CD24	DUSP10	DUSP16	DUSP4	DUSP5	DUSP6	DUSP8	EPGN	F2R	GADD45B	GHR	IL1B	LPAR3	MAP3K14	PAK3
GO:0002673	regulation of acute inflammatory response	9	92	0.031	ENSP00000223642	ENSP00000245907	ENSP00000263341	ENSP00000315130	ENSP00000356030	ENSP00000381775	ENSP00000385035	ENSP00000416561	ENSP00000472620	C1S	C3	C5	C5AR2	CD55	CFB	CLU	IL1B	TNFSF11
GO:0030855	epithelial cell differentiation	32	649	0.031	ENSP00000167586	ENSP00000206765	ENSP00000232424	ENSP00000244745	ENSP00000252252	ENSP00000252999	ENSP00000262753	ENSP00000263707	ENSP00000264634	ENSP00000265165	ENSP00000265371	ENSP00000269576	ENSP00000282561	ENSP00000296585	ENSP00000304169	ENSP00000305416	ENSP00000308770	ENSP00000322323	ENSP00000324870	ENSP00000326371	ENSP00000347665	ENSP00000351209	ENSP00000352673	ENSP00000354376	ENSP00000357753	ENSP00000358035	ENSP00000363804	ENSP00000371434	ENSP00000383143	ENSP00000462521	ENSP00000465638	ENSP00000483985	ADAMTSL4	CD24	COL18A1	ELF3	EPHA2	FAM20C	FOXC2	GJA1	HES1	ITGA2	IVL	KLF4	KRT10
GO:0043523	regulation of neuron apoptotic process	14	195	0.031	ENSP00000250457	ENSP00000252486	ENSP00000263798	ENSP00000264867	ENSP00000265371	ENSP00000290551	ENSP00000304642	ENSP00000321326	ENSP00000346671	ENSP00000353864	ENSP00000362560	ENSP00000376188	ENSP00000409581	ENSP00000428340	ANGPT1	APOE	ARRB1	BTG2	CRLF1	EGLN3	F2R	FAM134B	FYN	NRP1	PAK3	PPARGC1A	TYRO3	VSTM2L
GO:0051171	regulation of nitrogen compound metabolic process	193	5827	0.0311	ENSP00000043402	ENSP00000052754	ENSP00000174618	ENSP00000176763	ENSP00000205194	ENSP00000215631	ENSP00000218230	ENSP00000222553	ENSP00000223642	ENSP00000227266	ENSP00000232424	ENSP00000240100	ENSP00000241261	ENSP00000244534	ENSP00000244745	ENSP00000245907	ENSP00000246672	ENSP00000250457	ENSP00000252486	ENSP00000252593	ENSP00000253144	ENSP00000254661	ENSP00000255198	ENSP00000255499	ENSP00000256495	ENSP00000256969	ENSP00000257414	ENSP00000259806	ENSP00000260113	ENSP00000260356	ENSP00000261254	ENSP00000263341	ENSP00000263707	ENSP00000264433	ENSP00000264634	ENSP00000264867	ENSP00000264908	ENSP00000265023	ENSP00000265165	ENSP00000265371	ENSP00000266085	ENSP00000266503	ENSP00000273153	ENSP00000276282	ENSP00000279488
GO:0050776	regulation of immune response	40	873	0.0315	ENSP00000207549	ENSP00000220597	ENSP00000221980	ENSP00000223642	ENSP00000244709	ENSP00000245907	ENSP00000246672	ENSP00000252229	ENSP00000252593	ENSP00000263341	ENSP00000263798	ENSP00000264634	ENSP00000276282	ENSP00000285670	ENSP00000300305	ENSP00000315130	ENSP00000332049	ENSP00000332116	ENSP00000341637	ENSP00000345681	ENSP00000346671	ENSP00000353224	ENSP00000353864	ENSP00000355866	ENSP00000356030	ENSP00000357153	ENSP00000357722	ENSP00000357727	ENSP00000363001	ENSP00000364801	ENSP00000364907	ENSP00000376330	ENSP00000385035	ENSP00000399421	ENSP00000400482	ENSP00000416561	ENSP00000419485	ENSP00000428340	ENSP00000472620	ENSP00000483985	ANGPT1	BST2	C1S	C3	C5
GO:0002697	regulation of immune effector process	21	362	0.0319	ENSP00000207549	ENSP00000223642	ENSP00000245907	ENSP00000252229	ENSP00000252593	ENSP00000263341	ENSP00000264634	ENSP00000315130	ENSP00000327824	ENSP00000332049	ENSP00000345681	ENSP00000353224	ENSP00000355866	ENSP00000356030	ENSP00000360522	ENSP00000364907	ENSP00000385035	ENSP00000399421	ENSP00000416561	ENSP00000428340	ENSP00000472620	ANGPT1	BST2	C1S	C3	C5	C5AR2	CD36	CD55	CD86	CFB	CLU	DUSP10	GATA2	IFNLR1	IL1B	MICB	RBP4	SYK	TFRC	UNC13D	WNT5A
GO:0006950	response to stress	117	3267	0.0319	ENSP00000052754	ENSP00000176763	ENSP00000207549	ENSP00000215631	ENSP00000218230	ENSP00000223642	ENSP00000225328	ENSP00000231061	ENSP00000244709	ENSP00000244745	ENSP00000245185	ENSP00000245907	ENSP00000250457	ENSP00000250617	ENSP00000252229	ENSP00000252486	ENSP00000252593	ENSP00000252804	ENSP00000257570	ENSP00000260356	ENSP00000262494	ENSP00000262776	ENSP00000263341	ENSP00000263798	ENSP00000264057	ENSP00000264433	ENSP00000264634	ENSP00000264867	ENSP00000264908	ENSP00000265023	ENSP00000265371	ENSP00000272233	ENSP00000276282	ENSP00000279488	ENSP00000282388	ENSP00000282561	ENSP00000284273	ENSP00000285407	ENSP00000287156	ENSP00000290551	ENSP00000295927	ENSP00000296585	ENSP00000299106	ENSP00000301365	ENSP00000309124
GO:0051346	negative regulation of hydrolase activity	24	438	0.0319	ENSP00000218230	ENSP00000223642	ENSP00000245907	ENSP00000252593	ENSP00000260113	ENSP00000260356	ENSP00000265023	ENSP00000265165	ENSP00000265807	ENSP00000266085	ENSP00000274364	ENSP00000295927	ENSP00000318258	ENSP00000324870	ENSP00000333203	ENSP00000349324	ENSP00000363804	ENSP00000376793	ENSP00000381101	ENSP00000382356	ENSP00000392828	ENSP00000409581	ENSP00000415786	ENSP00000443985	ARRB1	BST2	C3	C5	COL28A1	CPEB2	CSRNP3	GIG25	GPSM1	IQGAP2	KLF4	KNG1	LEF1	PCSK1N	PI15	PTX3	SERPINA5	SERPINB7	SERPINE2	SH2D4A	SPINK6
GO:0050727	regulation of inflammatory response	20	338	0.0324	ENSP00000223642	ENSP00000245907	ENSP00000252486	ENSP00000263341	ENSP00000263798	ENSP00000264634	ENSP00000276282	ENSP00000296585	ENSP00000315130	ENSP00000315731	ENSP00000355866	ENSP00000356030	ENSP00000357722	ENSP00000357727	ENSP00000363001	ENSP00000363804	ENSP00000381775	ENSP00000385035	ENSP00000416561	ENSP00000472620	APOE	C1S	C3	C5	C5AR2	CD55	CFB	CLU	DUSP10	IL1B	ITGA2	KLF4	METRNL	MFHAS1	S100A8	S100A9	SMPDL3B	TNFSF11	TYRO3	WNT5A
GO:0010243	response to organonitrogen compound	40	876	0.0328	ENSP00000225328	ENSP00000231061	ENSP00000241261	ENSP00000262494	ENSP00000263341	ENSP00000264867	ENSP00000282561	ENSP00000285407	ENSP00000290551	ENSP00000296585	ENSP00000307023	ENSP00000310170	ENSP00000316786	ENSP00000326371	ENSP00000332116	ENSP00000334448	ENSP00000341208	ENSP00000346671	ENSP00000352608	ENSP00000355028	ENSP00000355533	ENSP00000358423	ENSP00000359478	ENSP00000363804	ENSP00000364907	ENSP00000365016	ENSP00000366702	ENSP00000368682	ENSP00000371085	ENSP00000376865	ENSP00000379097	ENSP00000380401	ENSP00000384183	ENSP00000397908	ENSP00000399421	ENSP00000440864	ENSP00000441927	ENSP00000443985	ENSP00000461945	ENSP00000483403	ABCC2	AREG	BAIAP2L2	BTG2	CD36
GO:0014032	neural crest cell development	7	58	0.0331	ENSP00000232424	ENSP00000252999	ENSP00000265165	ENSP00000265371	ENSP00000304169	ENSP00000326371	ENSP00000346839	FN1	FOXC2	HES1	LAMA5	LEF1	NRP1	PITX2
GO:0010001	glial cell differentiation	12	154	0.0335	ENSP00000232424	ENSP00000244745	ENSP00000265165	ENSP00000278550	ENSP00000315130	ENSP00000355866	ENSP00000357722	ENSP00000357727	ENSP00000360120	ENSP00000377047	ENSP00000379644	ENSP00000423660	CLU	DUSP10	HES1	LEF1	PTPRZ1	ROR1	S100A8	S100A9	SH3TC2	SOX4	SOX6	TENM4
GO:0048738	cardiac muscle tissue development	12	154	0.0335	ENSP00000264634	ENSP00000278550	ENSP00000304169	ENSP00000305416	ENSP00000326371	ENSP00000347852	ENSP00000355533	ENSP00000360522	ENSP00000366326	ENSP00000377823	ENSP00000379644	ENSP00000466937	FHOD3	FOXC2	NDRG4	NEBL	PITX2	RBP4	RYR2	S1PR1	SORBS2	SOX6	TENM4	WNT5A
GO:1900746	regulation of vascular endothelial growth factor signaling pathway	4	16	0.0335	ENSP00000052754	ENSP00000257414	ENSP00000368727	ENSP00000404464	CCBE1	DCN	SEMA6A	XDH
GO:0006793	phosphorus metabolic process	80	2086	0.0339	ENSP00000176763	ENSP00000222553	ENSP00000238018	ENSP00000238651	ENSP00000240100	ENSP00000250617	ENSP00000253778	ENSP00000254667	ENSP00000260386	ENSP00000261891	ENSP00000263341	ENSP00000263798	ENSP00000263826	ENSP00000264057	ENSP00000264433	ENSP00000264634	ENSP00000265191	ENSP00000265371	ENSP00000278353	ENSP00000279488	ENSP00000282388	ENSP00000284273	ENSP00000289416	ENSP00000294964	ENSP00000298573	ENSP00000308770	ENSP00000310661	ENSP00000312150	ENSP00000322323	ENSP00000324196	ENSP00000325958	ENSP00000332049	ENSP00000332116	ENSP00000335083	ENSP00000340523	ENSP00000341044	ENSP00000341208	ENSP00000346671	ENSP00000349259	ENSP00000351209	ENSP00000353864	ENSP00000355866	ENSP00000356169	ENSP00000358596	ENSP00000359380
GO:0071902	positive regulation of protein serine/threonine kinase activity	20	340	0.0339	ENSP00000215631	ENSP00000223642	ENSP00000260356	ENSP00000261254	ENSP00000263341	ENSP00000264634	ENSP00000279488	ENSP00000295400	ENSP00000321326	ENSP00000353864	ENSP00000358596	ENSP00000364907	ENSP00000376865	ENSP00000381775	ENSP00000395389	ENSP00000409581	ENSP00000411898	ENSP00000482657	ENSP00000483403	ENSP00000483985	ARRB1	C5	CCND2	CD24	DUSP5	DUSP6	EPGN	F2R	GADD45B	GHR	IL1B	LPAR3	MAP3K14	PAK3	PDGFD	SYK	TGFA	THBS1	TNFSF11	WNT5A
GO:0060341	regulation of cellular localization	36	766	0.034	ENSP00000207549	ENSP00000222812	ENSP00000225328	ENSP00000246672	ENSP00000263341	ENSP00000264634	ENSP00000276282	ENSP00000278919	ENSP00000284273	ENSP00000294964	ENSP00000296755	ENSP00000321326	ENSP00000338481	ENSP00000345681	ENSP00000346671	ENSP00000347839	ENSP00000349259	ENSP00000351209	ENSP00000355533	ENSP00000361275	ENSP00000363943	ENSP00000364907	ENSP00000367323	ENSP00000367888	ENSP00000377520	ENSP00000377823	ENSP00000383199	ENSP00000384570	ENSP00000391311	ENSP00000399421	ENSP00000409581	ENSP00000423660	ENSP00000428340	ENSP00000434045	ENSP00000462099	ENSP00000469647	ANGPT1	ARRB1	CARD10	CD36	EPB41L2	EPHA2	F2R	FEZ1	FYN
GO:0080090	regulation of primary metabolic process	197	5982	0.034	ENSP00000043402	ENSP00000052754	ENSP00000174618	ENSP00000176763	ENSP00000205194	ENSP00000215631	ENSP00000218230	ENSP00000222553	ENSP00000223642	ENSP00000227266	ENSP00000232424	ENSP00000240100	ENSP00000241261	ENSP00000244534	ENSP00000244745	ENSP00000245907	ENSP00000246672	ENSP00000250457	ENSP00000252486	ENSP00000252593	ENSP00000253144	ENSP00000254661	ENSP00000255198	ENSP00000255499	ENSP00000256495	ENSP00000256969	ENSP00000257414	ENSP00000259806	ENSP00000260113	ENSP00000260356	ENSP00000261254	ENSP00000263341	ENSP00000263707	ENSP00000264433	ENSP00000264634	ENSP00000264867	ENSP00000264908	ENSP00000265023	ENSP00000265165	ENSP00000265371	ENSP00000266085	ENSP00000266503	ENSP00000273153	ENSP00000276282	ENSP00000279488
GO:1905954	positive regulation of lipid localization	8	76	0.0343	ENSP00000245907	ENSP00000252486	ENSP00000263341	ENSP00000337224	ENSP00000340864	ENSP00000341044	ENSP00000381775	ENSP00000399421	ACACB	APOE	C1QTNF1	C3	CD36	IL1B	LRAT	TNFSF11
GO:0001818	negative regulation of cytokine production	16	245	0.035	ENSP00000252593	ENSP00000255499	ENSP00000260356	ENSP00000265165	ENSP00000287156	ENSP00000346839	ENSP00000363804	ENSP00000366702	ENSP00000368450	ENSP00000371420	ENSP00000409581	ENSP00000428340	ENSP00000451712	ENSP00000469647	ENSP00000472620	ENSP00000483985	ANGPT1	ARRB1	BST2	C5AR2	CD24	CD83	ERRFI1	FN1	GPNMB	KLF4	LEF1	NDRG2	RNF128	THBS1	UBE2L6	ZFP36
GO:0002237	response to molecule of bacterial origin	19	317	0.035	ENSP00000052754	ENSP00000231061	ENSP00000246672	ENSP00000263341	ENSP00000264634	ENSP00000264867	ENSP00000282561	ENSP00000296522	ENSP00000312150	ENSP00000321326	ENSP00000332116	ENSP00000349324	ENSP00000351671	ENSP00000355866	ENSP00000357722	ENSP00000359478	ENSP00000399421	ENSP00000469647	ENSP00000483985	ABCC2	CCL20	CD24	CD36	DCN	DUSP10	F2R	GJA1	HPGD	IL1B	NR1D1	PDE4B	PPARGC1A	S100A8	SPARC	TNFRSF10C	TRIB1	WNT5A	ZFP36
GO:0007162	negative regulation of cell adhesion	16	245	0.035	ENSP00000220597	ENSP00000257414	ENSP00000260356	ENSP00000265023	ENSP00000265165	ENSP00000284273	ENSP00000296350	ENSP00000300305	ENSP00000340864	ENSP00000344254	ENSP00000353475	ENSP00000363804	ENSP00000369071	ENSP00000371420	ENSP00000415786	ENSP00000428340	ANGPT1	C1QTNF1	CLDN7	FXYD5	GPNMB	KLF4	KNG1	LEF1	MFI2	PAG1	POSTN	RUNX1	SEMA6A	SERPINE2	THBS1	UBASH3B
GO:0010876	lipid localization	18	293	0.035	ENSP00000252486	ENSP00000256969	ENSP00000263341	ENSP00000313600	ENSP00000315130	ENSP00000320634	ENSP00000324277	ENSP00000332576	ENSP00000333203	ENSP00000341044	ENSP00000342216	ENSP00000358223	ENSP00000359478	ENSP00000360522	ENSP00000390722	ENSP00000399421	ENSP00000464006	ENSP00000467271	ABCA8	ABCA9	ABCC2	ACACB	APOE	APOLD1	ATP10B	CD36	CLU	IL1B	OSBP2	PITPNC1	PNLIP	RBP4	SERPINA5	SLC25A17	SLCO3A1	SPX
GO:0099175	regulation of postsynapse organization	7	59	0.035	ENSP00000252486	ENSP00000260386	ENSP00000346671	ENSP00000353496	ENSP00000353864	ENSP00000367888	ENSP00000368994	APOE	ARHGAP44	FYN	ITPKA	LRP4	LZTS3	PAK3
GO:0009892	negative regulation of metabolic process	101	2762	0.0354	ENSP00000043402	ENSP00000052754	ENSP00000174618	ENSP00000215631	ENSP00000218230	ENSP00000223642	ENSP00000232424	ENSP00000240100	ENSP00000244534	ENSP00000244745	ENSP00000245907	ENSP00000246672	ENSP00000252486	ENSP00000252593	ENSP00000255198	ENSP00000255499	ENSP00000256495	ENSP00000257414	ENSP00000260113	ENSP00000260356	ENSP00000263341	ENSP00000263707	ENSP00000264433	ENSP00000264634	ENSP00000264867	ENSP00000265023	ENSP00000265165	ENSP00000265807	ENSP00000266085	ENSP00000276282	ENSP00000278919	ENSP00000279488	ENSP00000279873	ENSP00000282308	ENSP00000282388	ENSP00000282561	ENSP00000284273	ENSP00000285407	ENSP00000285670	ENSP00000290551	ENSP00000295927	ENSP00000296238	ENSP00000298573	ENSP00000300305	ENSP00000304169
GO:0001704	formation of primary germ layer	10	115	0.0359	ENSP00000240100	ENSP00000264634	ENSP00000265165	ENSP00000296181	ENSP00000296585	ENSP00000326371	ENSP00000346839	ENSP00000353344	ENSP00000358596	ENSP00000363804	DUSP4	DUSP5	ETS2	FN1	FOXC2	ITGA2	ITGB5	KLF4	LEF1	WNT5A
GO:0007416	synapse assembly	8	77	0.0359	ENSP00000194152	ENSP00000194155	ENSP00000264634	ENSP00000345491	ENSP00000346802	ENSP00000367888	ENSP00000368314	ENSP00000383143	LRP4	NRCAM	PCDHB11	PCDHB13	PCDHB2	PCDHB4	SLITRK6	WNT5A
GO:0040036	regulation of fibroblast growth factor receptor signaling pathway	5	29	0.0359	ENSP00000260356	ENSP00000264634	ENSP00000279488	ENSP00000313309	ENSP00000322323	DUSP6	FAM20C	FUZ	THBS1	WNT5A
GO:0048341	paraxial mesoderm formation	3	7	0.0359	ENSP00000264634	ENSP00000265165	ENSP00000326371	FOXC2	LEF1	WNT5A
GO:0050679	positive regulation of epithelial cell proliferation	13	178	0.0359	ENSP00000206765	ENSP00000263826	ENSP00000264634	ENSP00000265371	ENSP00000295400	ENSP00000316109	ENSP00000318057	ENSP00000341208	ENSP00000345681	ENSP00000360764	ENSP00000411898	ENSP00000440864	ENSP00000472620	AGGF1	AKT3	C5AR2	EGFL7	EGR3	EPGN	GATA2	NR4A1	NRP1	STAT5A	TGFA	TGM1	WNT5A
GO:1900747	negative regulation of vascular endothelial growth factor signaling pathway	3	7	0.0359	ENSP00000052754	ENSP00000257414	ENSP00000368727	DCN	SEMA6A	XDH
GO:0006796	phosphate-containing compound metabolic process	79	2065	0.0366	ENSP00000176763	ENSP00000222553	ENSP00000238018	ENSP00000238651	ENSP00000240100	ENSP00000250617	ENSP00000253778	ENSP00000254667	ENSP00000260386	ENSP00000261891	ENSP00000263341	ENSP00000263798	ENSP00000263826	ENSP00000264057	ENSP00000264433	ENSP00000264634	ENSP00000265191	ENSP00000265371	ENSP00000278353	ENSP00000279488	ENSP00000282388	ENSP00000284273	ENSP00000289416	ENSP00000294964	ENSP00000298573	ENSP00000308770	ENSP00000310661	ENSP00000312150	ENSP00000322323	ENSP00000324196	ENSP00000325958	ENSP00000332049	ENSP00000332116	ENSP00000335083	ENSP00000340523	ENSP00000341044	ENSP00000341208	ENSP00000346671	ENSP00000349259	ENSP00000351209	ENSP00000353864	ENSP00000355866	ENSP00000356169	ENSP00000358596	ENSP00000359380
GO:0033673	negative regulation of kinase activity	17	271	0.0366	ENSP00000043402	ENSP00000052754	ENSP00000215631	ENSP00000240100	ENSP00000252486	ENSP00000263341	ENSP00000279488	ENSP00000284273	ENSP00000296238	ENSP00000298573	ENSP00000312150	ENSP00000355866	ENSP00000358596	ENSP00000364219	ENSP00000365016	ENSP00000366702	ENSP00000380530	APOE	CAMK2N1	CAMK2N2	DCN	DUSP10	DUSP16	DUSP4	DUSP5	DUSP6	DUSP8	ERRFI1	GADD45B	IL1B	IRS2	RTN4R	TRIB1	UBASH3B
GO:0006869	lipid transport	17	272	0.0376	ENSP00000252486	ENSP00000256969	ENSP00000313600	ENSP00000315130	ENSP00000320634	ENSP00000324277	ENSP00000332576	ENSP00000333203	ENSP00000341044	ENSP00000342216	ENSP00000358223	ENSP00000359478	ENSP00000360522	ENSP00000390722	ENSP00000399421	ENSP00000464006	ENSP00000467271	ABCA8	ABCA9	ABCC2	ACACB	APOE	APOLD1	ATP10B	CD36	CLU	OSBP2	PITPNC1	PNLIP	RBP4	SERPINA5	SLC25A17	SLCO3A1	SPX
GO:0007369	gastrulation	12	158	0.0376	ENSP00000240100	ENSP00000264634	ENSP00000265165	ENSP00000278550	ENSP00000296181	ENSP00000296585	ENSP00000326371	ENSP00000346839	ENSP00000353344	ENSP00000358596	ENSP00000363804	ENSP00000367446	DUSP4	DUSP5	ETS2	EXT1	FN1	FOXC2	ITGA2	ITGB5	KLF4	LEF1	TENM4	WNT5A
GO:0090330	regulation of platelet aggregation	4	17	0.0376	ENSP00000284273	ENSP00000340864	ENSP00000364907	ENSP00000415786	C1QTNF1	SERPINE2	SYK	UBASH3B
GO:0050731	positive regulation of peptidyl-tyrosine phosphorylation	13	180	0.0378	ENSP00000232424	ENSP00000265371	ENSP00000295400	ENSP00000346671	ENSP00000364907	ENSP00000367888	ENSP00000376188	ENSP00000379097	ENSP00000399421	ENSP00000411898	ENSP00000428340	ENSP00000483403	ENSP00000483985	ANGPT1	AREG	CD24	CD36	CRLF1	EPGN	FYN	GHR	HES1	LRP4	NRP1	SYK	TGFA
GO:0045055	regulated exocytosis	33	691	0.0379	ENSP00000176763	ENSP00000207549	ENSP00000222812	ENSP00000227266	ENSP00000231061	ENSP00000245907	ENSP00000252593	ENSP00000260356	ENSP00000262776	ENSP00000264908	ENSP00000265023	ENSP00000266085	ENSP00000274364	ENSP00000295927	ENSP00000301671	ENSP00000309124	ENSP00000315130	ENSP00000318066	ENSP00000346839	ENSP00000347839	ENSP00000356030	ENSP00000356905	ENSP00000357722	ENSP00000357727	ENSP00000363603	ENSP00000364801	ENSP00000364907	ENSP00000367323	ENSP00000376793	ENSP00000377520	ENSP00000391311	ENSP00000399421	ENSP00000461945	ANXA3	BST2	C3	CD36	CD55	CLU	CTSC	ENPP4	FN1	FUCA1	GHDC	GIG25
GO:0045862	positive regulation of proteolysis	20	347	0.0389	ENSP00000227266	ENSP00000241261	ENSP00000245907	ENSP00000250457	ENSP00000252486	ENSP00000263341	ENSP00000296350	ENSP00000312150	ENSP00000315130	ENSP00000321326	ENSP00000346671	ENSP00000346839	ENSP00000357722	ENSP00000357727	ENSP00000361275	ENSP00000368727	ENSP00000381298	ENSP00000398736	ENSP00000404464	ENSP00000409581	APOE	ARRB1	C3	CCBE1	CLU	CTSC	CYR61	EGLN3	F2R	FN1	FYN	IL1B	LONRF1	MFI2	PLK3	S100A8	S100A9	TNFSF10	TRIB1	XDH
GO:0061036	positive regulation of cartilage development	5	30	0.0391	ENSP00000264634	ENSP00000294964	ENSP00000373783	ENSP00000379644	ENSP00000398736	CYR61	LOXL2	PKDCC	SOX6	WNT5A
GO:0032496	response to lipopolysaccharide	18	298	0.0392	ENSP00000052754	ENSP00000231061	ENSP00000246672	ENSP00000263341	ENSP00000264634	ENSP00000264867	ENSP00000282561	ENSP00000296522	ENSP00000312150	ENSP00000321326	ENSP00000332116	ENSP00000349324	ENSP00000351671	ENSP00000355866	ENSP00000357722	ENSP00000359478	ENSP00000399421	ENSP00000469647	ABCC2	CCL20	CD36	DCN	DUSP10	F2R	GJA1	HPGD	IL1B	NR1D1	PDE4B	PPARGC1A	S100A8	SPARC	TNFRSF10C	TRIB1	WNT5A	ZFP36
GO:0000165	MAPK cascade	19	323	0.0396	ENSP00000250617	ENSP00000263341	ENSP00000264634	ENSP00000279488	ENSP00000282388	ENSP00000312150	ENSP00000346671	ENSP00000349259	ENSP00000353864	ENSP00000358596	ENSP00000364907	ENSP00000365016	ENSP00000368797	ENSP00000381775	ENSP00000411898	ENSP00000417659	ENSP00000428340	ENSP00000469647	ENSP00000482657	ANGPT1	ARHGEF6	DUSP5	DUSP6	EPGN	FYN	IL1B	IRS2	KBTBD7	MAP3K14	PAK3	PPM1L	SPTBN1	SYK	TNFSF11	TRIB1	WNT5A	ZFP36	ZFP36L2
GO:0001101	response to acid chemical	19	323	0.0396	ENSP00000231061	ENSP00000252229	ENSP00000264634	ENSP00000264867	ENSP00000282561	ENSP00000296585	ENSP00000334448	ENSP00000337224	ENSP00000346671	ENSP00000347665	ENSP00000358423	ENSP00000359478	ENSP00000360522	ENSP00000363804	ENSP00000376865	ENSP00000384183	ENSP00000399421	ENSP00000422581	ENSP00000441927	ABCC2	CD36	COL18A1	FYN	GATSL3	GJA1	GNG2	ITGA2	KLF4	LRAT	MICB	PDGFD	PPARGC1A	RBP4	RRAGD	SESN3	SPARC	TRIML2	WNT5A
GO:1903035	negative regulation of response to wounding	8	79	0.0396	ENSP00000043402	ENSP00000252486	ENSP00000265023	ENSP00000282561	ENSP00000284273	ENSP00000340864	ENSP00000355866	ENSP00000415786	APOE	C1QTNF1	DUSP10	GJA1	KNG1	RTN4R	SERPINE2	UBASH3B
GO:0002683	negative regulation of immune system process	23	425	0.04	ENSP00000220597	ENSP00000223642	ENSP00000232424	ENSP00000246672	ENSP00000252229	ENSP00000252593	ENSP00000260356	ENSP00000263798	ENSP00000276282	ENSP00000284273	ENSP00000285670	ENSP00000300305	ENSP00000312150	ENSP00000345681	ENSP00000355866	ENSP00000356030	ENSP00000363001	ENSP00000371420	ENSP00000419485	ENSP00000428340	ENSP00000434045	ENSP00000469647	ENSP00000472620	ANGPT1	BST2	C5	C5AR2	CD55	DUSP10	GATA2	GCSAM	GPNMB	GPR68	HES1	MFHAS1	MICB	NR1D1	PAG1	RUNX1	SAMSN1	SMPDL3B	THBS1	TRIB1	TYRO3	UBASH3B
GO:0023014	signal transduction by protein phosphorylation	20	349	0.0405	ENSP00000176763	ENSP00000250617	ENSP00000263341	ENSP00000264634	ENSP00000279488	ENSP00000282388	ENSP00000312150	ENSP00000346671	ENSP00000349259	ENSP00000353864	ENSP00000358596	ENSP00000364907	ENSP00000365016	ENSP00000368797	ENSP00000381775	ENSP00000411898	ENSP00000417659	ENSP00000428340	ENSP00000469647	ENSP00000482657	ANGPT1	ARHGEF6	DUSP5	DUSP6	EPGN	FYN	IL1B	IRS2	KBTBD7	MAP3K14	PAK3	PPM1L	SPTBN1	STK10	SYK	TNFSF11	TRIB1	WNT5A	ZFP36	ZFP36L2
GO:0045861	negative regulation of proteolysis	20	349	0.0405	ENSP00000218230	ENSP00000223642	ENSP00000245907	ENSP00000252593	ENSP00000260113	ENSP00000260356	ENSP00000265023	ENSP00000265165	ENSP00000266085	ENSP00000324870	ENSP00000333203	ENSP00000349324	ENSP00000356030	ENSP00000363804	ENSP00000364219	ENSP00000376793	ENSP00000381101	ENSP00000382356	ENSP00000409581	ENSP00000415786	ARRB1	BST2	C3	C5	CAMK2N1	CD55	COL28A1	GIG25	KLF4	KNG1	LEF1	PCSK1N	PI15	SERPINA5	SERPINB7	SERPINE2	SPINK6	THBS1	TIMP3	TNFRSF10C
GO:0006468	protein phosphorylation	41	923	0.0408	ENSP00000176763	ENSP00000250617	ENSP00000260386	ENSP00000261891	ENSP00000263341	ENSP00000263798	ENSP00000263826	ENSP00000264433	ENSP00000264634	ENSP00000265371	ENSP00000279488	ENSP00000282388	ENSP00000294964	ENSP00000312150	ENSP00000322323	ENSP00000324196	ENSP00000341208	ENSP00000346671	ENSP00000349259	ENSP00000351209	ENSP00000353864	ENSP00000358596	ENSP00000360120	ENSP00000361275	ENSP00000362702	ENSP00000364907	ENSP00000365016	ENSP00000368797	ENSP00000370473	ENSP00000381775	ENSP00000386043	ENSP00000411898	ENSP00000417659	ENSP00000423665	ENSP00000427015	ENSP00000428340	ENSP00000469647	ENSP00000469863	ENSP00000481994	ENSP00000482657	ENSP00000483403	AATK	AKT3	ANGPT1	ARHGEF6
GO:0051249	regulation of lymphocyte activation	22	401	0.0413	ENSP00000220597	ENSP00000232424	ENSP00000263341	ENSP00000263798	ENSP00000282388	ENSP00000285670	ENSP00000300305	ENSP00000318057	ENSP00000332049	ENSP00000346671	ENSP00000353224	ENSP00000353864	ENSP00000355866	ENSP00000356030	ENSP00000356905	ENSP00000357153	ENSP00000364907	ENSP00000365016	ENSP00000368450	ENSP00000371420	ENSP00000381775	ENSP00000483985	CD1D	CD24	CD55	CD83	CD86	DUSP10	EGR3	FYN	GPNMB	HES1	IL1B	IRS2	PAG1	PAK3	RUNX1	SAMSN1	SYK	TFRC	TNFSF11	TYRO3	VNN1	ZFP36L2
GO:1903555	regulation of tumor necrosis factor superfamily cytokine production	10	119	0.0415	ENSP00000260356	ENSP00000264634	ENSP00000315130	ENSP00000332049	ENSP00000366702	ENSP00000371420	ENSP00000399421	ENSP00000428340	ENSP00000469647	ENSP00000472620	ANGPT1	C5AR2	CD36	CD86	CLU	ERRFI1	GPNMB	THBS1	WNT5A	ZFP36
GO:0030100	regulation of endocytosis	15	229	0.0416	ENSP00000245907	ENSP00000252486	ENSP00000263341	ENSP00000264634	ENSP00000295927	ENSP00000296585	ENSP00000315130	ENSP00000345681	ENSP00000361072	ENSP00000364907	ENSP00000383199	ENSP00000384615	ENSP00000399421	ENSP00000409581	ENSP00000428340	ANGPT1	APOE	ARRB1	C3	CD36	CLU	GATA2	IL1B	ITGA2	NEDD4L	PTX3	STON1	SYK	TSPAN1	WNT5A
GO:0010544	negative regulation of platelet activation	4	18	0.0419	ENSP00000252486	ENSP00000284273	ENSP00000340864	ENSP00000415786	APOE	C1QTNF1	SERPINE2	UBASH3B
GO:0012501	programmed cell death	45	1042	0.0419	ENSP00000167586	ENSP00000188790	ENSP00000206765	ENSP00000215631	ENSP00000227266	ENSP00000241261	ENSP00000245903	ENSP00000250457	ENSP00000250617	ENSP00000252252	ENSP00000257414	ENSP00000261891	ENSP00000263341	ENSP00000264433	ENSP00000265165	ENSP00000266671	ENSP00000269576	ENSP00000272233	ENSP00000273153	ENSP00000282561	ENSP00000307023	ENSP00000309538	ENSP00000315130	ENSP00000318258	ENSP00000324870	ENSP00000340578	ENSP00000344504	ENSP00000346550	ENSP00000349324	ENSP00000351209	ENSP00000355533	ENSP00000357722	ENSP00000357727	ENSP00000357753	ENSP00000358035	ENSP00000361275	ENSP00000362702	ENSP00000370473	ENSP00000377936	ENSP00000382508	ENSP00000398736	ENSP00000409581	ENSP00000409906	ENSP00000462099	ENSP00000483985
GO:0003209	cardiac atrium morphogenesis	5	31	0.0421	ENSP00000244745	ENSP00000264634	ENSP00000304169	ENSP00000374240	ENSP00000398736	CYR61	PITX2	SHOX2	SOX4	WNT5A
GO:0010543	regulation of platelet activation	5	31	0.0421	ENSP00000252486	ENSP00000284273	ENSP00000340864	ENSP00000364907	ENSP00000415786	APOE	C1QTNF1	SERPINE2	SYK	UBASH3B
GO:0046850	regulation of bone remodeling	6	46	0.0421	ENSP00000282561	ENSP00000284273	ENSP00000305416	ENSP00000353224	ENSP00000364907	ENSP00000381775	GJA1	S1PR1	SYK	TFRC	TNFSF11	UBASH3B
GO:0050863	regulation of T cell activation	18	302	0.0423	ENSP00000220597	ENSP00000232424	ENSP00000263341	ENSP00000300305	ENSP00000318057	ENSP00000332049	ENSP00000346671	ENSP00000353224	ENSP00000353864	ENSP00000355866	ENSP00000356030	ENSP00000356905	ENSP00000357153	ENSP00000364907	ENSP00000368450	ENSP00000371420	ENSP00000381775	ENSP00000483985	CD1D	CD24	CD55	CD83	CD86	DUSP10	EGR3	FYN	GPNMB	HES1	IL1B	PAG1	PAK3	RUNX1	SYK	TFRC	TNFSF11	VNN1
GO:0006469	negative regulation of protein kinase activity	16	254	0.0429	ENSP00000043402	ENSP00000052754	ENSP00000215631	ENSP00000240100	ENSP00000252486	ENSP00000263341	ENSP00000279488	ENSP00000284273	ENSP00000296238	ENSP00000298573	ENSP00000312150	ENSP00000355866	ENSP00000358596	ENSP00000364219	ENSP00000366702	ENSP00000380530	APOE	CAMK2N1	CAMK2N2	DCN	DUSP10	DUSP16	DUSP4	DUSP5	DUSP6	DUSP8	ERRFI1	GADD45B	IL1B	RTN4R	TRIB1	UBASH3B
GO:0006954	inflammatory response	25	482	0.0429	ENSP00000207549	ENSP00000223642	ENSP00000245907	ENSP00000260356	ENSP00000263341	ENSP00000265023	ENSP00000276282	ENSP00000282561	ENSP00000295927	ENSP00000299106	ENSP00000309124	ENSP00000315130	ENSP00000321326	ENSP00000346839	ENSP00000349324	ENSP00000351671	ENSP00000352673	ENSP00000356905	ENSP00000357722	ENSP00000357727	ENSP00000363001	ENSP00000364907	ENSP00000376793	ENSP00000434045	ENSP00000472620	C3	C5	C5AR2	CCL20	CLU	ELF3	F2R	FN1	GIG25	GJA1	GPR68	IL1B	JAM3	KNG1	MFHAS1	OLR1	PTX3	S100A8	S100A9	SMPDL3B
GO:0006909	phagocytosis	13	185	0.0433	ENSP00000207549	ENSP00000221980	ENSP00000245907	ENSP00000260356	ENSP00000263798	ENSP00000264908	ENSP00000295927	ENSP00000344465	ENSP00000345681	ENSP00000346671	ENSP00000364907	ENSP00000376330	ENSP00000399421	ANXA3	C3	CD36	FYN	GATA2	ICAM5	PEAR1	PTX3	SYK	THBS1	TYRO3	UNC13D	WIPF1
GO:0030854	positive regulation of granulocyte differentiation	3	8	0.0433	ENSP00000265165	ENSP00000300305	ENSP00000312150	LEF1	RUNX1	TRIB1
GO:0071313	cellular response to caffeine	3	8	0.0433	ENSP00000264867	ENSP00000352608	ENSP00000355533	PPARGC1A	RYR1	RYR2
GO:0006897	endocytosis	26	510	0.0437	ENSP00000207549	ENSP00000221980	ENSP00000231061	ENSP00000245907	ENSP00000252486	ENSP00000254661	ENSP00000260356	ENSP00000262776	ENSP00000263798	ENSP00000264057	ENSP00000264908	ENSP00000295927	ENSP00000344465	ENSP00000345681	ENSP00000346671	ENSP00000353224	ENSP00000364907	ENSP00000367888	ENSP00000373783	ENSP00000376330	ENSP00000384615	ENSP00000394051	ENSP00000399421	ENSP00000409581	ENSP00000461945	ENSP00000483403	ANXA3	APOE	ARRB1	C3	CD36	DGKD	FYN	GATA2	GHR	ICAM5	LGALS3BP	LOXL2	LRP4	NOSTRIN	PEAR1	PTX3	RAB31	RAMP1	SPARC
GO:0044093	positive regulation of molecular function	67	1713	0.0438	ENSP00000043402	ENSP00000176763	ENSP00000215631	ENSP00000222792	ENSP00000223642	ENSP00000227266	ENSP00000232424	ENSP00000241261	ENSP00000250457	ENSP00000250617	ENSP00000252486	ENSP00000260356	ENSP00000261254	ENSP00000262494	ENSP00000263341	ENSP00000264436	ENSP00000264634	ENSP00000264867	ENSP00000264908	ENSP00000265074	ENSP00000265371	ENSP00000279488	ENSP00000279873	ENSP00000295400	ENSP00000296585	ENSP00000304169	ENSP00000305416	ENSP00000309714	ENSP00000310170	ENSP00000315130	ENSP00000320025	ENSP00000321326	ENSP00000346671	ENSP00000346839	ENSP00000351209	ENSP00000351671	ENSP00000353646	ENSP00000353864	ENSP00000355533	ENSP00000357722	ENSP00000357727	ENSP00000357801	ENSP00000358223	ENSP00000358596	ENSP00000360120
GO:0006024	glycosaminoglycan biosynthetic process	9	101	0.0444	ENSP00000052754	ENSP00000263341	ENSP00000304440	ENSP00000307046	ENSP00000310565	ENSP00000344468	ENSP00000366246	ENSP00000367446	ENSP00000428340	ANGPT1	DCN	DSEL	EXT1	GPC6	HAS3	IL1B	SDC2	SDC3
GO:0032368	regulation of lipid transport	9	101	0.0444	ENSP00000252486	ENSP00000260356	ENSP00000263341	ENSP00000294484	ENSP00000337224	ENSP00000340864	ENSP00000364907	ENSP00000365016	ENSP00000381775	APOE	C1QTNF1	IL1B	IRS2	LRAT	PTCHD2	SYK	THBS1	TNFSF11
[truncated: 10 more rows]
[truncated: 839 more columns]

## Sheet: c) Mitotic DEGs in #BiAll-93
Supplementary Table 4 Altered biological processes according to GO terms in #BiAll-93 and #MonoAll-2.13 cell lines, analysed with STRING.
[truncated: 97 more rows]
