# Supplementary material for: PALB2-mutated human mammary cells display a broad spectrum of morphological and functional abnormalities induced by increased TGFβ signaling
Source: Cell Mol Life Sci. 2024 Apr 10;81(1):173. doi: 10.1007/s00018-024-05183-6 (PMC11006627; doi:10.1007/s00018-024-05183-6)
Supplement: Supplementary file 5 — Supplementary file5 (XLSX 79 KB) [file 18_2024_5183_MOESM5_ESM.xlsx]

## Sheet: Information
Cellular and Molecular Life Sciences
PALB2-mutated human mammary cells display a broad spectrum of morphological and functional abnormalities induced by increased TGFβ signaling
Hanna Tuppurainen, Niina Laurila, Marjut Nätynki, Leila Eshraghi, Anna Tervasmäki, Louisa Erichsen, Claus Storgaard Sørensen, Katri Pylkäs, Robert Winqvist & Hellevi Peltoketo
Corresponding authors:
Hellevi Peltoketo
Laboratory of Cancer Genetics and Tumor Biology, Translational Medicine Research Unit, Biocenter Oulu and Faculty of Medicine, MRC Oulu, Oulu University Hospital, University of Oulu
Aapistie 5A, 90220 Oulu, FINLAND
hellevi.peltoketo@oulu.fi
Robert Winqvist
Laboratory of Cancer Genetics and Tumor Biology, Translational Medicine Research Unit, Biocenter Oulu and Faculty of Medicine, MRC Oulu, Oulu University Hospital, University of Oulu
Aapistie 5A, 90220 Oulu, FINLAND
robert.winqvist@oulu.fi
Supplementary Table 5 Top diseases and functions associated with DEGs in #BiAll-93 and #MonoAll-2.13 cells according to IPA core analysis.

## Sheet: a) Comparison
Supplementary Table 5 Top diseases and functions associated with DEGs in #BiAll-93 and #MonoAll-2.13 cells according to IPA core analysis.
5a Top 25 diseases and functions associated with DEGs in #BiAll-93 and their relevance in #MonoAll-2.13.
Ranking order in #BiAll-93	Category	B-H adjusted p-value in #BiAll-93*	B-H adjusted p-value in #MonoAll-2.13*	Ranking order in #MonoAll-2.13
1	Cell death and survival	2.92E-25 - 7.15E-05	9.82E-19 - 8.98E-04	2
2	Cancer	1.65E-22 - 7.24E-05	1.84E-13 - 1.12E-03	8
3	Organismal injury and abnormalities	1.65E-22 - 7.24E-05	7.83E-14 - 1.12E-03	6
4	Reproductive system disease	1.65E-22 - 5.95E-05	3.27E-11 - 8.48E-04	13
5	Cell cycle	1.69E-21 - 5.82E-05	8.81E-06 - 8.52E-04	43
6	Cellular movement	4.32E-19 - 5.67E-05	3.14E-27 - 1.12E-03	1
7	Renal and urological disease	6.78E-18 - 5.84E-05	3.32E-08 - 7.28E-04	26
8	Gastrointestinal disease	7.8E-17 - 2.24E-05	7.59E-13 - 7.28E-04	9
9	Hepatic system disease	8.55E-17 - 2.22E-09	6.18E-06 - 7.2E-04	40
10	Cellular assembly and organization	2.7E-15 - 4.89E-05	4.94E-08 - 1.12E-03	29
11	Cellular function and maintenance	2.7E-15 - 2.91E-06	3.26E-09 - 1.12E-03	21
12	Respiratory disease	3.92E-15 - 1.11E-12	2.38E-05 - 6.52E-04	46
13	DNA replication, recombination and repair	4.45E-15 - 7.01E-05	5.26E-04 - 5.26E-04	60
14	Cellular development	7.37E-14 - 2.13E-05	7.17E-16 - 1.05E-03	3
15	Cellular growth and proliferation	7.37E-14 - 2.13E-05	7.17E-16 - 1.05E-03	4
16	Hematological disease	1.2E-13 - 7.1E-05	3.02E-10 - 7.2E-04	15
17	Immunological disease	1.37E-13 - 7.1E-05	3.02E-10 - 4.01E-04	16
18	Cell-to-cell signaling and interaction	1.44E-12 - 5.79E-05	1.71E-13 - 8.35E-04	7
19	Dermatological diseases and conditions	2.2E-11 - 2.38E-05	3.53E-11 - 8.38E-04	14
20	Embryonic development	1.41E-10 - 2.13E-05	9.02E-07 - 4.67E-04	29
21	Hair and skin development and function	1.41E-10 - 7.15E-05	9.02E-07 - 9.07E-04	30
22	Organ development	1.41E-10 - 2.13E-05	9.02E-07 - 1.05E-03	31
23	Organismal development	1.41E-10 - 2.13E-05	7.6E-12 - 4.67E-04	11
24	Tissue development	1.41E-10 - 7.15E-05	2.22E-11 - 1.05E-03	12
25	Neurological disease	2E-10 - 1.44E-05	7.83E-14 - 6.27E-04	5
* Each category contains several subcategories and Benjamini-Hochberg-adjusted p-value range depicts the adjusted p-values of the subcategories.

## Sheet: b) #BiAll-93 top dis&funct
Supplementary Table 5 Top diseases and functions associated with DEGs in #BiAll-93 and #MonoAll-2.13 cells according to IPA core analysis.
5b Top diseases and functions associated with the #BiAll-93 transcriptome according to IPA core analysis.
© 2000-2018 QIAGEN. All rights reserved.
Category	B-H adjusted p-value*	Molecules
Cell Death and Survival	2.92E-25-7.15E-05	PDLIM4,DAPK2,MSX1,DHODH,NEDD9,ZNF431,PLCE1,SPHK1,CD22,PI3,PBK,ATR,ACOX2,CDC6,IL27RA,TOP2A,SPOCK1,NCR3LG1,TNFSF11,SOX15,PRDM1,HAT1,NRP1,NOL6,ADM,CD24,ERBB3,FBXO5,ACER3,TNS2,SULF2,FKBP1A,DEPDC1,ELF3,NPAS2,RGS3,ZNF85,CA2,ARHGEF19,RAD9A,TPD52,SLC9B2,FBLIM1,PDE7B,ARHGEF4,ORAI1,GSDMD,PHLDA2,EEF2K,TM9SF4,GPR180,MAVS,TK1,KLF8,EHF,SKA3,BARD1,BMP2,RRM2,MAPK8IP1,ACSL5,SKP2,CBLB,ZNF512B,DHCR7,RETREG1,SMOX,VS…
Cancer	1.65E-22-7.24E-05	DHODH,NEDD9,METRN,ANXA6,PCDHA4,RTN2,KIF20B,BORA,DAPP1,PAK3,PGP,SHOX2,CDC6,TOP2A,SPOCK1,APH1B,SOX15,S100A7,CHAF1B,CLK4,PBXIP1,MANEAL,ADM,FAM120C,STS,TMEM189,TNS2,EMB,EME2,FARP1,TPD52,DCN,RPL22L1,ARHGEF4,SPRR1A,UNC13D,CYB5R1,SHCBP1,EEF2KMT,SRSF5,LIFR,TM9SF4,MAVS,TENT5A,ZGPAT,CREG2,NEBL,RNF114,SIRPB2,HYLS1,TK1,NUP188,ZNF790,NT5DC2,SKA3,MYEF2,SCAND1,MUC19,CERS4,TNIK,ZNF251,NKX1-2,ADCY3,GINS3,KIAA1522…
Organismal Injury and Abnormalities	1.65E-22-7.24E-05	DHODH,NEDD9,METRN,ANXA6,PCDHA4,RTN2,KIF20B,BORA,DAPP1,PAK3,PGP,SHOX2,CDC6,TOP2A,SPOCK1,APH1B,SOX15,S100A7,CHAF1B,CLK4,PBXIP1,MANEAL,ADM,FAM120C,STS,TMEM189,TNS2,EMB,EME2,FARP1,TPD52,DCN,RPL22L1,ARHGEF4,SPRR1A,UNC13D,CYB5R1,SHCBP1,EEF2KMT,SRSF5,LIFR,TM9SF4,MAVS,TENT5A,ZGPAT,CREG2,NEBL,RNF114,SIRPB2,HYLS1,TK1,NUP188,ZNF790,NT5DC2,SKA3,MYEF2,SCAND1,MUC19,CERS4,TNIK,ZNF251,NKX1-2,ADCY3,GINS3,KIAA1522…
Reproductive System Disease	1.65E-22-5.95E-05	SPSB1,ENKUR,DHODH,RALGAPA2,ANXA6,PCDHA4,RTN2,DBF4,KIF20B,BORA,CRELD1,ZNF879,CXorf57,CDC6,TOP2A,SPOCK1,HLA-DOB,S100A7,CHAF1B,PBXIP1,CLK4,OGFR,HAT1,LLGL2,DQX1,MANEAL,ADM,FAM120C,STS,ERBB3,TMEM97,TNS2,POC1A,DEPDC1,EPB41L1,EME2,ARHGEF19,FARP1,TPD52,ALDH1L2,DCN,LSM14B,TACSTD2,ORAI1,RDH11,PHLDA2,PSTPIP2,SRSF5,ARHGAP19,LIFR,MAVS,TENT5A,ZGPAT,ATP10B,CREG2,NEBL,SIRPB2,HYLS1,SH3RF2,MINDY2,PRICKLE1,TK1,NUP1…
Cell Cycle	1.69E-21-5.82E-05	RFC3,SATB1,NEK2,POLA1,FANCC,NEDD9,SPHK1,COL1A1,MITF,DBF4,CCNB2,KIF20B,BORA,PI3,GRN,INHBA,ATR,KITLG,TNC,CDC6,ABCC3,PTX3,KNSTRN,MIR17HG,TOP2A,HOXA9,CDKN2C,BIRC5,SMC2,HELLS,IGF1R,BCL6,CDK5RAP3,AHR,HAT1,EPGN,CLU,SMARCA1,FANCA,PLK4,UBE2C,ZFAS1,CD24,DIAPH3,ERBB3,MCM4,FAM92A,CENPE,FBXO5,KIF20A,RUVBL1,MCM7,LGALS1,ZWINT,NDRG1,POLD1,HIST1H1B,CEP55,KIF11,INCENP,ORC1,CENPT,RAD9A,RFC2,DCN,UCA1,TPX2,EME1,TPD52…
Cellular Movement	4.32E-19-5.67E-05	SATB1,DAPK2,IL1RL1,COL7A1,SPSB1,NEK2,MMP2,CTSK,NEDD9,RALGAPA2,OBSCN,SH3PXD2B,SPHK1,COL1A1,MITF,DBF4,ZNF652,KIF20B,STX3,GRN,INHBA,CXCR4,PIK3CD,PBK,KITLG,TNC,LRP1,RFC4,CD9,CDC6,GTSE1,CHST2,SH3KBP1,TOP2A,HOXA9,EPHB6,MME,TNFSF11,BIRC5,TNFRSF21,NTN4,C5,S100A7,ITGB8,PIK3C2B,DPYSL2,ACTN1,IGF1R,CDK5RAP3,AHR,RIPOR2,CLU,NRP1,HOOK1,ADM,PLK4,CD24,DIAPH3,ERBB3,RHOU,TNS2,KIF20A,RUVBL1,LGALS1,WNT5A,GNAO1,ATAD3A…
Renal and Urological Disease	6.78E-18-5.84E-05	PDLIM4,RAE1,SLC6A9,MMP2,UGT1A7 (includes others),FAM169A,SH3PXD2B,SPHK1,MITF,DBF4,KIF20B,CCDC91,PSD4,HOXC13,ATR,ACOX2,LRP1,KCNJ15,SERPINB13,PSIP1,TMEM47,CD9,NFKBIZ,RFC4,NUP155,CDC6,KIFC2,TOP2A,MME,EPHB6,TNFSF11,DAPK1,CDKN2C,IFIT3,BIRC5,PSCA,PIK3C2B,HELLS,MFSD3,FAM110B,IGF1R,CLU,ADM,UBE2C,HLA-B,ERBB3,CENPE,ATAD3A,FKBP1A,EPHA3,TFPI2,SAMD11,KIF11,ELF3,R3HDM2,HIST1H1D,DCN,TACSTD2,NAP1L3,FGFR3,GSDMD,C…
Gastrointestinal Disease	7.8E-17-2.24E-05	DHODH,NEDD9,METRN,ANXA6,PCDHA4,RTN2,KIF20B,BORA,DAPP1,PAK3,PGP,CDC6,SHOX2,TOP2A,SPOCK1,APH1B,S100A7,PBXIP1,CLK4,MANEAL,FAM120C,ADM,STS,TMEM189,EMB,EME2,FARP1,TPD52,DCN,ARHGEF4,UNC13D,CYB5R1,EEF2KMT,SRSF5,LIFR,TM9SF4,MAVS,TENT5A,ZGPAT,CREG2,RNF114,NEBL,SIRPB2,HYLS1,TK1,NUP188,ZNF790,NT5DC2,SKA3,MYEF2,MUC19,TNIK,ZNF251,NKX1-2,ADCY3,GINS3,CDCA7,KIAA1522,CBLB,POLQ,STK36,PRR11,SMOX,TMEM237,VSTM2L,DLGA…
Hepatic System Disease	8.55E-17-2.22E-09	DHODH,ZNF431,RALGAPA2,PCDHA4,RTN2,CD22,DBF4,KIF20B,BORA,PAK3,CRELD1,PGP,ZNF879,CXorf57,CDC6,SHOX2,TOP2A,ABTB2,SYDE1,C11orf71,HLA-DOB,CLK4,OGFR,SPRR1B,LLGL2,MANEAL,DQX1,FAM120C,STS,TMEM189,ERBB3,SLCO4A1,POC1A,DEPDC1,EPB41L1,EMB,EME2,MND1,FARP1,TPD52,FBLIM1,DCN,ARHGEF4,TACSTD2,UNC13D,EEF2KMT,PSTPIP2,SRSF5,ARHGAP19,LIFR,ARMC5,TM9SF4,MAVS,ZGPAT,ATP10B,NEBL,SIRPB2,PRICKLE1,NUP188,NT5DC2,ZNF790,SKA3,MY…
Cellular Assembly and Organization	2.7E-15-4.89E-05	PDLIM4,RAE1,SATB1,NEK2,FANCC,NEDD9,SPHK1,COL1A1,CCNB2,KIF20B,BORA,PAK3,WTIP,SNCA,PIK3CD,KITLG,LRP1,NUP155,CDC6,KNSTRN,SH3KBP1,TOP2A,EPHB6,DAPK1,GPM6B,SYDE1,BIRC5,C5,ITGB8,ACTN1,DPYSL2,SMC2,TBC1D30,CDK5RAP3,HAT1,RIPOR2,CLU,HOOK1,NRP1,ADM,A4GALT,DIAPH3,FAM92A,SNX10,RHOU,CENPE,KIF20A,NLGN4X,WNT5A,ZWINT,NDRG1,EPHA3,FKBP1A,POLD1,HIST1H1B,KIF11,INCENP,BMP2K,CENPT,ARHGEF19,RAD9A,FBLIM1,ARHGEF4,TPX2,CROC…
Cellular Function and Maintenance	2.7E-15-2.91E-06	PDLIM4,RAE1,SATB1,NEK2,FANCC,NEDD9,SPHK1,KIF20B,BORA,WTIP,SNCA,PIK3CD,ATR,KITLG,LRP1,NUP155,KNSTRN,SH3KBP1,EPHB6,DAPK1,GPM6B,SYDE1,BIRC5,C5,ITGB8,ACTN1,DPYSL2,TBC1D30,IGF1R,CDK5RAP3,RIPOR2,CLU,HOOK1,NRP1,ADM,DIAPH3,FAM92A,SNX10,RHOU,CENPE,WNT5A,NDRG1,EPHA3,HIST1H1B,KIF11,BMP2K,CENPT,ARHGEF19,ARHGEF4,TPX2,CROCC,S100A8,AUNIP,STK35,MICAL3,BAIAP2,PRKD1,CEP250,PDGFA,AURKB,SRGAP2,CENPJ,DYNC2H1,TFB1M,PL…
Respiratory Disease	3.92E-15-1.11E-12	DHODH,ZNF431,PLCE1,SPHK1,DBF4,HOXC13,MAPKBP1,ATR,ACOX2,CDC6,TOP2A,ABCC2,TNFSF11,CLK4,LLGL2,NOL6,NRP1,HERC2P3,CD24,ERBB3,IQSEC2,SLCO4A1,FKBP1A,CELSR3,ELF3,ZNF85,ORC1,THEMIS2,ALDH1L2,DCN,RPL22L1,MMP28,TACSTD2,TMEM100,UNC13D,SHCBP1,LIFR,ARMC5,TENT5A,ATP10B,SIRPB2,SELENBP1,PRICKLE1,TK1,SKA3,BARD1,BMP2,MYEF2,RRM2,CERS4,TNIK,MAPK8IP1,SKP2,RNF44,CDCA7,POLQ,SASS6,STK36,PCGF6,PRC1,RACGAP1,ZNF195,BRIP1,TLE…
DNA Replication, Recombination, and Repair	4.45E-15-7.01E-05	RFC3,SATB1,NEK2,POLA1,FANCC,MITF,DBF4,CCNB2,INHBA,GRN,SNCA,PBK,NCOA6,KITLG,ATR,TNC,UBE2T,RFC4,CDC6,KNSTRN,TOP2A,HOXA9,TNFSF11,CDKN2C,DAPK1,BIRC5,PIK3C2B,SMC2,IGF1R,BCL6,AHR,HAT1,CLU,SMARCA1,FANCA,ADM,MCM4,CENPE,NEIL1,KIF20A,RUVBL1,LGALS1,MCM7,ZWINT,POLD1,TFPI2,HIST1H1B,NPAS2,KIF11,INCENP,ORC1,CENPT,RAD9A,RFC2,POLD3,EP300,DTL,PTMS,CDCA5,HMGB2,AURKB,MACROD2,KLF8,BARD1,SKA3,HIST1H3C,RRM2,HIST1H3H,GI…
Cellular Development	7.37E-14-2.13E-05	PDLIM4,SATB1,DAPK2,RFC3,NEK2,CTSK,MMP2,FANCC,NEDD9,NFS1,ANXA6,PLCE1,COL1A1,SPHK1,MITF,CCNB2,CMIP,INHBA,GRN,CXCR4,PIK3CD,PBK,KITLG,ATR,AFF1,TNC,LRP1,CCNL2,SERPINB13,RFC4,MIR17HG,HOXA9,TNFSF11,EPHB6,CDKN2C,SCEL,BIRC5,C5,S100A7,ITGB8,ACTN1,PRDM1,MAF,HELLS,OSBP2,THEM4,OGFR,IGF1R,BCL6,AHR,SPRR1B,HAT1,EPGN,CLU,NRP1,FBXO32,ADM,FANCA,UBE2C,ZFAS1,AKR1C1/AKR1C2,CD24,ERBB3,FAM92A,CENPE,NEIL1,TNS2,ACER3,KIF2…
Cellular Growth and Proliferation	7.37E-14-2.13E-05	PDLIM4,SATB1,DAPK2,RFC3,NEK2,MMP2,FANCC,NEDD9,NFS1,ANXA6,PLCE1,COL1A1,SPHK1,MITF,CCNB2,CMIP,INHBA,GRN,CXCR4,PIK3CD,PBK,KITLG,ATR,AFF1,TNC,CCNL2,LRP1,RFC4,MIR17HG,HOXA9,TNFSF11,EPHB6,CDKN2C,BIRC5,C5,S100A7,ITGB8,ACTN1,PRDM1,MAF,HELLS,OSBP2,THEM4,PBXIP1,OGFR,IGF1R,BCL6,AHR,HAT1,EPGN,CLU,NRP1,FBXO32,ADM,FANCA,UBE2C,ZFAS1,CD24,ERBB3,FAM92A,CENPE,NEIL1,TNS2,ACER3,KIF20A,BCL2L11,RUVBL1,LGALS1,MCM7,WNT5…
Hematological Disease	1.2E-13-7.1E-05	NEDD9,ANXA6,PCDHA4,PLCE1,RTN2,CD22,ZNF652,PNRC1,ATR,SHOX2,TOP2A,NCR3LG1,TNFSF11,ABCC2,CLMP,SORD,PRDM1,SMC2,THEM4,HAT1,NRP1,STS,CD24,HERC2P3,ERBB3,FKBP1A,CELSR3,RGS3,R3HDM2,CA2,RAD9A,PDE7B,ALDH1L2,UNC13D,OAS2,MSMO1,LIFR,SELENBP1,PRICKLE1,NUP188,BARD1,BMP2,RRM2,TNIK,MAPK8IP1,ADCY3,SKP2,CBLB,POLQ,ECHDC3,ZNF512B,DUSP16,SEMA5A,ISG20,SMYD3,CUL9,BRIP1,TLE3,ANKRD50,XDH,PRIM1,DENND4A,NQO1,SERINC3,SMYD2,HI…
Immunological Disease	1.37E-13-7.1E-05	DHODH,NEDD9,ANXA6,RTN2,CD22,SPHK1,ZNF652,PI3,PNRC1,ATR,ACOX2,SHOX2,TOP2A,NCR3LG1,TNFSF11,ABCC2,CLMP,S100A7,SORD,PRDM1,SMC2,HAT1,SPRR1B,NRP1,ADM,STS,CD24,ERBB3,RUVBL1,FKBP1A,RGS3,R3HDM2,CA2,RAD9A,PDE7B,ALDH1L2,UNC13D,OAS2,MSMO1,LIFR,SELENBP1,PRICKLE1,RRM2,TNIK,MAPK8IP1,ADCY3,CBLB,POLQ,DUSP16,SEMA5A,ISG20,CUL9,IL18,TLE3,ANKRD50,XDH,PRIM1,DENND4A,NQO1,PPARG,LAMA5,SERINC3,HIP1,CDCA2,FMN2,NDC80,SDC3,T…
Cell-To-Cell Signaling and Interaction	1.44E-12-5.79E-05	COL7A1,MMP2,THRA,INPPL1,COL1A1,TLN2,DBF4,ST6GALNAC2,PI3,CXCR4,SERPINA5,KITLG,ST6GAL1,TNC,LRP1,SERPINB2,CD9,TLR2,PTX3,SH3KBP1,SRC,HAS3,EPHB6,TNFSF11,DSG3,TIAM1,C5,PTGER2,CDH24,EGFL7,IGF1R,ETV5,RIPOR2,TGFB1I1,NRP1,VCAN,ADM,CD24,ERBB3,ITGA5,RHOU,SRGN,WNT5A,E2F1,TFPI2,IRS1,WISP2,VIM,FN1,FYN,FBLN5,ULBP3,FBLIM1,DCN,SIGMAR1,NT5E,LARGE2,S100A8,ITGB5,CCL28,NOTCH1,UCHL1,EP300,FYB1,ARHGAP19,NOV,RALGDS,MAD2L…
Dermatological Diseases and Conditions	2.2E-11-2.38E-05	ADA,PDLIM4,FEN1,MSX1,CTSK,MMP2,NKX2-5,CST3,ARHGDIB,PI3,CXCR4,ELL2,H2AFZ,OAS3,TNC,SERPINB2,SERPINB13,TLR2,MKI67,CYP1B1,PRRX2,PTX3,TOP2A,HOXA9,NCR3LG1,SRC,CCND2,HAS3,IFIT3,TGM1,GPM6B,NTN4,DSG3,C5,S100A7,DPYSL2,PRDM1,DUSP2,PTGER2,RRM1,AHR,SPRR1B,PHF1,TNFAIP6,NRP1,NR1D2,IFI35,TWIST2,TNFSF10,ADM,BCL2L1,DSC3,CD24,LRIG3,HES1,ZNF91,ITGA5,KRT17,RUVBL1,LGALS1,ZNF331,PLA2G16,WNT5A,GM2A,FKBP1A,IFI6,TFPI2,DIO…
Embryonic Development	1.41E-10-2.13E-05	KAT2B,COL7A1,KRT8,CTSK,COL1A1,CRABP2,ROCK2,FLOT2,HIST1H3C,INHBA,HIST1H3H,KITLG,SERPINB13,RND3,HIST4H4,HIST1H4D,SRC,KRT1,TGM1,SCEL,HIST1H4C,HIST1H3B,HIST1H4A,DSG3,HIST1H3F,S100A7,HIST1H3A,HIST1H3G,HIST1H4L,EREG,HIST1H3I,HIST1H4B,HIST1H3J,TINCR,TGM5,SPRR1B,DSC3,STS,KRT16,DSC2,KRT17,DSP,ITGA2,E2F1,KRT14,AQP3,NCOA3,DSG4,FN1,FYN,mir-34,CYP27B1,KRT10,CSTA,CDH1,SPRR1A,SH3PXD2A,NOTCH1,CDK2,COL17A1,ITGA6,…
Hair and Skin Development and Function	1.41E-10-7.15E-05	FEN1,COL7A1,KRT8,CTSK,COL1A1,CRABP2,ROCK2,FLOT2,INHBA,SERPINB13,ANGPT1,RND3,SRC,KRT1,TGM1,SCEL,DSG3,S100A7,EREG,TINCR,TGM5,SPRR1B,CLU,DSC3,STS,KRT16,DSC2,KRT17,DSP,ITGA2,KIF11,KRT14,AQP3,NCOA3,DSG4,FN1,FYN,mir-34,CYP27B1,KRT10,CSTA,CDH1,SPRR1A,TPX2,SH3PXD2A,NOTCH1,CDK2,COL17A1,ITGA6,KAZN,ARHGAP19,H2AFY2,PRKCA,KRT6B,VDR,AURKB,PLK1,CDK1
Organ Development	1.41E-10-2.13E-05	KAT2B,COL7A1,KRT8,CTSK,COL1A1,CRABP2,ROCK2,FLOT2,HIST1H3C,INHBA,HIST1H3H,CXCR4,SKP2,KITLG,SERPINB13,RND3,HIST4H4,HIST1H4D,SRC,IL1B,KRT1,TGM1,SCEL,HIST1H4C,HIST1H3B,HIST1H4A,C5,DSG3,HIST1H3F,S100A7,HIST1H3A,HIST1H3G,HIST1H4L,EREG,HIST1H3I,HIST1H4B,HIST1H3J,IGF1R,TINCR,TGM5,SPRR1B,DSC3,STS,KRT16,DSC2,KRT17,DSP,LGALS1,ITGA2,E2F1,KRT14,AQP3,NCOA3,DSG4,FN1,FYN,mir-34,DLC1,CYP27B1,KRT10,MET,CSTA,CDH1,S…
Organismal Development	1.41E-10-2.13E-05	IL1RL1,COL7A1,KRT8,MMP2,CTSK,NKX2-5,SPHK1,COL1A1,FLOT2,INHBA,CXCR4,KITLG,ST6GAL1,TNC,ATOH8,EMP2,SERPINB13,CD9,PTX3,SRC,HAS3,DLG1,TGM1,SCEL,ANG,DSG3,PIK3C2B,ITGB8,S100A7,EGFL7,TGM5,SPRR1B,EPGN,NRP1,ADM,TNFSF10,DSC3,STS,ITGA5,KRT17,LGALS1,WNT5A,E2F1,ARHGEF26,AQP3,KLF4,NCOA3,VIM,FN1,FYN,CYP27B1,DCN,CSTA,VEGFB,SPRR1A,ORAI1,FGFR3,NOTCH1,TGFBR3,COL17A1,EP300,KAZN,ARHGAP19,H2AFY2,NOV,E2F7,HMGB2,PRKCA,KR…
Tissue Development	1.41E-10-7.15E-05	FEN1,COL7A1,KRT8,CTSK,MMP2,SH3PXD2B,COL1A1,FLOT2,INHBA,CXCR4,KITLG,TNC,ATOH8,LRP1,SERPINB13,TLR2,MKI67,MST1,HOXA9,SRC,TNFSF11,CCND2,HAS3,DLG1,TGM1,SCEL,C5,ANG,DSG3,ITGB8,S100A7,EGFL7,IGF1R,COL16A1,TGM5,SPRR1B,CLU,VCAN,NRP1,ADM,TNFSF10,BCL2L1,AKR1C1/AKR1C2,DSC3,STS,ITGA5,KRT17,LGALS1,WNT5A,E2F1,AQP3,NCOA3,FN1,FYN,FBLN5,DLC1,CYP27B1,DCN,CSTA,SPRR1A,VEGFB,TPX2,FGFR3,ITGB5,NOTCH1,EP300,COL17A1,KAZN,A…
Neurological Disease	2E-10-1.44E-05	POLA1,DHODH,OBSCN,PCDHA4,COL1A1,SPHK1,PSD4,GRN,SNCA,CXCR4,PIK3CD,ATR,TNC,LRP1,ABCC3,PTX3,TOP2A,HOXA9,EPHB6,CFI,CDKN2C,BIRC5,SERPINB7,CLMP,C5,ITGB8,PIK3C2B,ACTN1,SORD,PRDM1,MAF,TBC1D30,CLK4,IGF1R,BCL6,CLU,DQX1,ADM,FANCA,UBE2C,HLA-B,HERC2P3,AKR1C1/AKR1C2,ERBB3,DIAPH3,MSRB3,GNAO1,WNT5A,ATAD3A,EPHA3,FKBP1A,POLD1,TFPI2,R3HDM2,CA2,FBLIM1,NAP1L3,ZNF772,UNC13D,FGFR3,EME1,CROCC,CYP4X1,PSTPIP2,EP300,GBP2,D…
Endocrine System Disorders	1.25E-09-5.95E-05	SLC4A11,MSX1,URB2,DHODH,HMGN2,RALGAPA2,ZNF431,PCDHA4,DBF4,STX3,CCDC34,WTIP,IFFO2,ATR,TOP2A,ABTB2,ABCC2,S100A7,PIK3C2B,PRDM1,PCMTD2,PBXIP1,NOL6,NRP1,FAM120C,CD24,ERBB3,MSRB3,FKBP1A,DOCK4,CELSR3,TIFA,ELF3,NPAS2,RGS3,DIO2,EMB,R3HDM2,THEMIS2,FARP1,KLHDC4,TPD52,ALDH1L2,LSM14B,TACSTD2,TTC30B,SLC9A7,AUNIP,PSTPIP2,PLEKHA4,LIFR,TM9SF4,ATP10B,NEBL,SLC43A3,SH3RF2,PRICKLE1,NUP188,C9orf3,ZNF790,KLF8,BARD1,BMP…
Post-Translational Modification	2.56E-08-3.04E-05	DAPK2,DCLK1,NEK2,HPRT1,PI3,INHBA,TYRO3,PIK3CD,ATR,KITLG,PID1,CD9,STAP2,SRC,CCND2,EPHB6,DAPK1,CDKN2C,TGM1,BIRC5,ANG,HASPIN,IGF1R,CDK5RAP3,SPRR1B,NRP1,ACACB,PLK4,CD24,STK4,LGALS1,MCM7,LIMCH1,ULK1,FN1,FYN,CSTA,IRAK2,SPRR1A,FGFR3,FARSB,FYB1,EPHA4,EEF2K,MAVS,GRK5,PRKCA,PIM1,PRKD1,AURKB,CDK1,CHST15,PLPP3,TK1,FLCN,BARD1,BMP2,ROCK2,HIST1H3C,HIST1H3H,RPS6KA5,TNIK,SYK,MAP3K8,WARS,STK36,HIST4H4,HIST1H4D,KRT…
Protein Synthesis	2.56E-08-7.9E-06	HIST4H4,TK1,HIST1H4D,KRT1,CCL5,HIST1H4C,HIST1H3B,HIST1H4A,FARSB,HIST1H3F,HIST1H3A,HPRT1,HIST1H3G,HIST1H4L,HIST1H4B,HIST1H3I,HIST1H3J,IGF1R,HIST1H3C,HIST1H3H,CDA,ALDH5A1,KRT10,ACACB
Protein Trafficking	2.56E-08-1.04E-05	TK1,HPRT1,HIST1H3C,HIST1H3H,FN1,KRT10,MST1,HIST4H4,HIST1H4D,KRT1,CCL5,IL1B,HIST1H4C,TGM1,HIST1H3B,HIST1H4A,FARSB,HIST1H3F,HIST1H3A,HIST1H3G,HIST1H4L,HIST1H4B,HIST1H3I,HIST1H3J,IGF1R,CDA,CD36,CAV1,ALDH5A1,ACACB,VDR,HERC5,LYST
Cell Morphology	1.9E-07-4E-05	PLAU,SPRY2,INPPL1,SPHK1,KIF4A,TNIK,ARHGAP11A,NCAPG,KITLG,TNC,TMPO,CD9,SH3KBP1,SRC,EPHB6,TNFSF11,CCL5,AURKA,CRYAB,RACGAP1,SMC2,SAMSN1,CD36,PRNP,HAT1,HOOK1,SERPINE1,ITGA5,CENPE,MARCKS,DNMT1,ITGA2,NCAPD2,ATRN,NCAPG2,CYTH2,VIM,FN1,DLC1,MET,SIRPA,TPM1,LMNB2,BRCA1,LMNB1,UCHL1,SDC2,EP300,FYB1,PARVB,STMN1,SPARC,TACC3,PRKD1,PLCG1,CHAF1A,AURKB,CHEK1
Hereditary Disorder	2.37E-07-1.02E-05	MSX1,POLA1,CTSK,MMP2,FANCC,COL1A1,TYRO3,ATR,TNC,PRRX2,PTX3,HOXA9,CCND2,ABCC2,TNFSF11,HAS3,BIRC5,LAPTM5,NTN4,PTGER2,FANCD2,RRM1,AHR,CLU,MYLK,TWIST2,FANCA,ADM,BRCA2,BCL2L1,ERBB3,HES1,BCL2L11,FKBP1A,E2F1,TFPI2,NCOA3,CA2,VIM,FANCG,DDIT3,PTGES,EIF4EBP1,UNC13D,FGFR3,TCOF1,NOTCH1,COL17A1,PRKCA,PLCG1,APOE,CENPJ,ADRB2,GATA2,FLCN,TUBG1,BARD1,LRP8,RRM2,XRCC2,MVK,SMAD3,IRX5,RAD51D,TMPO,CCNE2,JAK2,IL1B,ODC1,T…
Lipid Metabolism	2.96E-07-6.8E-05	ETV1,PANK2,ACAT2,PLCE1,SPHK1,INPPL1,INHBA,HSD3B7,SNCA,IMPA1,KITLG,ACOX2,RGS2,LRP1,CD9,TLR2,CYP1B1,ABCC3,PTX3,MLYCD,SRD5A1,ABCC2,TGM1,C5,ANG,PIK3C2B,PTGER2,THEM4,AHR,CLU,TNFSF10,ADM,ACACB,A4GALT,ACOT8,HACD2,LCAT,BCL2L1,AKR1C1/AKR1C2,STS,RDH10,ACER3,HACD3,IRS1,PLPP2,UCN2,CYP4V2,RGS3,STARD4,ELOVL6,FN1,CYP27B1,NR1H3,LOC102724788/PRODH,PTGES,ORAI1,PLPP1,SLC27A6,HSD11B2,CEL,RDH11,ACSF2,PPM1L,EP300,ABCG…
Small Molecule Biochemistry	2.96E-07-6.8E-05	ETV1,PANK2,ACAT2,PLCE1,SPHK1,INPPL1,INHBA,HSD3B7,SNCA,IMPA1,KITLG,ACOX2,RGS2,LRP1,CD9,TLR2,CYP1B1,ABCC3,PTX3,MLYCD,SRD5A1,ABCC2,TGM1,C5,ANG,PIK3C2B,PTGER2,THEM4,AHR,CLU,TNFSF10,ADM,ACACB,A4GALT,ACOT8,HACD2,LCAT,BCL2L1,AKR1C1/AKR1C2,STS,RDH10,ACER3,HACD3,IRS1,PLPP2,UCN2,CYP4V2,RGS3,STARD4,ELOVL6,FN1,CYP27B1,NR1H3,LOC102724788/PRODH,PTGES,ORAI1,PLPP1,SLC27A6,HSD11B2,CEL,RDH11,ACSF2,PPM1L,EP300,ABCG…
Tissue Morphology	4.64E-07-1.18E-06	GATA2,KLF8,INPPL1,BMP2,KIF20B,ST6GALNAC2,GATA3,IFNGR1,INHBA,SNCA,PIK3CD,SKP2,KITLG,TNC,ANGPT1,CD9,ZNF350,BDNF,CHST2,IL32,TNFSF11,IL1B,CYP2J2,CDC25A,PRC1,RACGAP1,GNRH1,KIF13A,IGF1R,BLM,CDK5RAP3,EZH2,VCAN,UHRF1,TNFSF10,BCL2L1,FOXO3,DSP,E2F1,DENND4A,FPR1,CD40,PPARG,KLF4,RASSF6,FN1,DHFR,mir-34,ISG15,WDHD1,ADNP,VEGFB,ORAI1,IGFBP6,BRCA1,DBF4B,EYA2,NOTCH1,ITGA6,CDK2,CDC20,HMOX1,STMN1,MYBL2,ICAM1,PDGFA,C…
Cardiovascular Disease	1.01E-06-6.48E-05	ADA,DCLK1,POLA1,MMP2,CTSK,FANCC,ACAT2,THRA,ZNF431,CST3,HPRT1,BIRC3,ATR,LRP1,TLR2,MKI67,MIR17HG,PSRC1,TOP2A,TNFSF11,CFI,GPM6B,BIRC5,C5,PIK3C2B,SLC12A4,PTGER2,NPR3,IGF1R,FANCD2,RRM1,MTHFD1L,CLU,LLGL2,VCAN,MYLK,ADM,TNFSF10,FANCA,BRCA2,HLA-B,BCL2L1,ITGA5,NNMT,DNMT1,FKBP1A,POLD1,IRS1,NPAS2,KLF4,CA2,FN1,PDE7B,NR1H3,SIGMAR1,FANCG,PTGES,STEAP4,FGFR3,S100A8,NOTCH1,TGFBR3,EP300,ABCG1,KAZN,NETO2,SOAT1,THBD,…
Developmental Disorder	1.01E-06-1.02E-05	MSX1,POLA1,FANCC,ITGA2,FKBP1A,TFPI2,NQO1,GATA6,LRP8,LAMA5,NCOA3,HS3ST3A1,RRM2,IRX5,FANCG,TNC,TMPO,PTGES,PRRX2,PTX3,UNC13D,HOXA9,HAS3,EYA2,NTN4,HMOX1,PTGER2,BRIP1,EZH2,FANCD2,RRM1,AHR,TWIST2,FANCA,BRCA2,HES1,SOX4,FOXO3,PRIM1,TFAP2C
Metabolic Disease	1.01E-06-1.02E-05	MSX1,POLA1,FANCC,ITGA2,FKBP1A,TFPI2,NQO1,GATA6,LRP8,LAMA5,NCOA3,HS3ST3A1,RRM2,IRX5,FANCG,TNC,TMPO,PTGES,PRRX2,PTX3,UNC13D,HOXA9,HAS3,EYA2,NTN4,HMOX1,PTGER2,BRIP1,EZH2,FANCD2,RRM1,AHR,TWIST2,FANCA,BRCA2,HES1,SOX4,FOXO3,PRIM1,TFAP2C
Skeletal and Muscular Disorders	1.01E-06-2.86E-05	IL1RL1,SPSB1,POLA1,MMP2,DHODH,FANCC,SPHK1,CD22,COL1A1,STX3,GRN,CXCR4,SNCA,ACOX2,TNC,LRP1,SERPINB13,TNFRSF10C,PTX3,TOP2A,MME,TNFSF11,ABCC2,DAPK1,IFIT3,BIRC5,C5,PRDM1,MAF,DUSP2,IGF1R,BCL6,AHR,CLU,NRP1,ADM,FANCA,UBE2C,HLA-B,CD24,DIAPH3,PHF20,ZNF331,LGALS1,WNT5A,NDRG1,FKBP1A,POLD1,TFPI2,ELF3,R3HDM2,CA2,PDE7B,PTGES,MMP28,UNC13D,FGFR3,S100A8,PHLDA2,OASL,GBP2,LIFR,RALGDS,ARFGAP1,ADAMTS7,SELENBP1,AURKB,I…
Tumor Morphology	1.22E-06-1.44E-05	DIRAS1,POLA1,FOXM1,CD22,COL1A1,GRN,INHBA,TYRO3,CXCR4,PIK3CD,KITLG,ATR,PSIP1,CDC6,MST1,TOP2A,PEG10,SRC,TNFSF11,BIRC5,PSCA,S100A7,IGF1R,RRM1,CLU,TWIST2,TNFSF10,CD24,BCL2L1,HES1,ERBB3,RUVBL1,BCL2L11,WNT5A,LGALS1,FKBP1A,POLD1,CLDN4,NCOA3,ULK1,FYN,LZTS2,CDC45,DCN,DDIT3,VEGFB,EIF4EBP1,TACSTD2,FGFR3,NOTCH1,EP300,MAD2L1,PRKCA,APOE,B4GALT5,PLAU,TUBG1,KLF8,BMP2,RRM2,SYK,SKP2,SMAD3,BDNF,STK36,IL1B,JAK2,HSPB…
Inflammatory Disease	1.49E-06-2.86E-05	IL1RL1,POLA1,MMP2,DHODH,NKX2-5,SPHK1,CD22,COL1A1,GRN,CXCR4,SNCA,ACOX2,TNC,LRP1,SERPINB13,TNFRSF10C,PTX3,TOP2A,NCR3LG1,MME,TNFSF11,ABCC2,DAPK1,BIRC5,C5,S100A7,DPYSL2,PRDM1,DUSP2,IGF1R,BCL6,CLU,NRP1,ADM,DSC3,HLA-B,CD24,PHF20,RUVBL1,LGALS1,ZNF331,WNT5A,FKBP1A,POLD1,TFPI2,ELF3,R3HDM2,CA2,PDE7B,PTGES,MMP28,UNC13D,FGFR3,S100A8,OASL,GBP2,RALGDS,ARFGAP1,SELENBP1,ADAMTS7,IL17RC,BARD1,BMP2,RANBP1,NCF2,RRM2…
Inflammatory Response	1.49E-06-2.86E-05	ADA,PANK2,POLA1,MMP2,DHODH,NKX2-5,MAFB,CST3,SPHK1,HPRT1,ARHGDIB,GRN,CXCR4,SMG7,TMEM173,SNCA,ACOX2,TNC,LRP1,SERPINB2,SERPINB13,TLR2,MKI67,TNFRSF10C,PTX3,TOP2A,NCR3LG1,SRC,MME,TNFSF11,ABCC2,BIRC5,DSG3,ANG,S100A7,DPYSL2,PRDM1,DUSP2,PTGER2,BCL6,RRM1,PHF1,CLU,NRP1,TNFSF10,ADM,ADGRG6,BCL2L1,DSC3,HLA-B,CD24,ITGA5,KRT17,PHF20,PDGFD,RUVBL1,LGALS1,ZNF331,LY6E,WNT5A,FKBP1A,POLD1,IRS1,TFPI2,ELF3,R3HDM2,CA2,V…
Connective Tissue Disorders	1.55E-06-2.86E-05	ADA,IL1RL1,PANK2,POLA1,MMP2,CTSK,DHODH,MAFB,SPHK1,HPRT1,CST3,COL1A1,CD22,ARHGDIB,GRN,CXCR4,SMG7,TMEM173,SNCA,ACOX2,TNC,LRP1,SERPINB2,SERPINB13,TLR2,TNFRSF10C,PTX3,SRC,MME,TNFSF11,ABCC2,DAPK1,BIRC5,ANG,C5,PRDM1,DUSP2,PTGER2,IGF1R,BCL6,RRM1,CLU,NRP1,MYLK,ADM,TNFSF10,ADGRG6,HLA-B,CD24,ERBB3,ITGA5,PHF20,PDGFD,ZNF331,LY6E,LGALS1,WNT5A,DNMT1,FKBP1A,POLD1,IRS1,TFPI2,ELF3,R3HDM2,CA2,VIM,FN1,ISG15,NR1H3,P…
Organismal Survival	1.75E-06-1.75E-06	FEN1,MMP2,PLAU,THRA,FOXM1,SPHK1,SLC22A5,EEF1A2,CST3,RECQL4,GATA3,IFNGR1,ACTB,TNC,HCG11,ANGPT1,ASXL1,MKI67,TOP2A,RETREG1,HOXA9,IL1B,CFI,AURKA,LEF1,BIRC5,C5,ENG,ODC1,THEM4,MALAT1,BRIP1,IGF1R,IL18,EZH2,VCAN,ZFAS1,CD24,BCL2L1,SERPINE1,PDLIM1,ITGA5,STK4,BLMH,FGFR2,KIF20A,DBNDD1,LY6E,ATAD3A,MCM2,SLC20A1,NQO1,CKB,NORAD,GATA6,KLF4,NCOA3,VIM,FN1,TP53BP2,FBLIM1,NR1H3,SIGMAR1,MET,PMEPA1,NDC80,NT5E,CXADR,LY6…
Digestive System Development and Function	1.79E-06-9.75E-06	IGF1R,INHBA,CXCR4,IL1B,DLC1,LGALS1,SKP2,MET,C5,COL1A1
Hepatic System Development and Function	1.79E-06-9.75E-06	IGF1R,INHBA,CXCR4,IL1B,DLC1,LGALS1,SKP2,MET,C5,COL1A1
Cardiovascular System Development and Function	2.76E-06-5.67E-05	IL1RL1,MMP2,THRA,NKX2-5,SPHK1,COL1A1,CXCR4,KITLG,ST6GAL1,TNC,ATOH8,EMP2,CD9,PTX3,HOXA9,SRC,HAS3,DLG1,ANG,PIK3C2B,ITGB8,EGFL7,EPGN,NRP1,ADM,TNFSF10,ITGA5,OSR1,LGALS1,WNT5A,ARHGEF26,DIO2,KLF4,VIM,FN1,DLC1,DCN,VEGFB,NT5E,ORAI1,FGFR3,NOTCH1,TGFBR3,NOV,E2F7,HMGB2,PRKCA,THBD,PIM1,PRKD1,PLCG1,APOE,FAP,RAMP1,PLPP3,BTG1,GATA2,SERPINF1,SPRY2,BMP2,ANGPTL4,ROCK2,GATA3,SKP2,SMAD3,CXCL1,UNC5B,ANGPT1,WARS,BACE1…
Molecular Transport	7.49E-06-7.49E-06	ACER3,ADRB2,LGR4,GNE,RILP,IRS1,SPHK1,EEF1A2,PLA2G6,INPPL1,PLPP2,PPARG,ROCK2,INHBA,SNCA,INPP5D,SCD,PNPLA2,PSAP,LOC102724788/PRODH,PTGES,INSIG1,IL1B,EP300,ABCG1,SGMS1,FDFT1,GNRH1,HMOX1,OLR1,EZH2,IL18,CD36,CAV1,AHR,AKR1B10,ADM,A4GALT,TNFSF10,ACACB,SERPINA1,STS,BCL2L1,APOE,TIMP1,ICMT,PLPP3,PLA2R1
Vitamin and Mineral Metabolism	8.5E-06-6.8E-05	AMACR,ACAT2,RBP4,BMP2,UCN2,CYP4V2,LRP8,GPC6,ELOVL6,LDLR,PPARGC1A,IDI1,MVK,SCD,CYP27B1,LRP1,CYP39A1,SDC3,CYP1B1,DHCR7,CEL,HMGCS1,RDH11,SDC2,ITGA6,ABCG1,FDFT1,MSMO1,CAV1,SOAT1,AKR1B10,GPAM,ACACB,SERPINA1,ADM,LCAT,VDR,APOE,AKR1C1/AKR1C2,STS,CLN6,RDH10
Hematopoiesis	1.16E-05-2.13E-05	KAT2B,GATA2,E2F1,BMP2,CSF1R,HIST1H3C,INHBA,HIST1H3H,FN1,mir-34,KITLG,HIST4H4,HOXA9,HIST1H4D,TNFSF11,NOTCH1,IL1B,JAK2,JAG1,HIST1H4C,EP300,HIST1H4A,HIST1H3B,HIST1H3F,HIST1H3A,HIST1H3G,HIST1H4L,MLLT11,HIST1H3I,HIST1H4B,PTPN1,HIST1H3J,HMGB2,PRKCA,HIST2H3D,BCL2L1,TIMP1
Cellular Compromise	1.32E-05-1.32E-05	BRCA1,NEK2,KIF23,AURKA,SEPT6,MAD2L1,SEPT11,LZTS2,BRCA2,SNX33,DIAPH3,ECT2,AURKB,KIF14
Hematological System Development and Function	1.53E-05-2.13E-05	KAT2B,GATA2,DAPK2,PLAU,ALPP,SERPINB3,SPHK1,ROCK2,HIST1H3C,INHBA,HIST1H3H,CXCR4,SYK,PIK3CD,KITLG,CXCL1,LRP1,TLR2,CD86,MST1,HIST4H4,CHST2,HOXA9,HIST1H4D,TNFSF11,IL1B,JAK2,CCL5,HIST1H4C,HIST1H4A,HIST1H3B,HIST1H3F,C5,HIST1H3A,S100A7,HIST1H3G,DPYSL2,HIST1H4L,MLLT11,HIST1H3I,HIST1H4B,PTPN1,HIST1H3J,PLXND1,IL18,PRNP,RIPOR2,MYLK,BCL2L1,JAM3,SERPINE1,CXCL14,ITGA5,STK4,LGALS1,WNT5A,GNAO1,ITGA2,E2F1,ATRN,PL…
Immune Cell Trafficking	1.53E-05-1.53E-05	DAPK2,PLAU,ALPP,SERPINB3,SPHK1,ROCK2,CXCR4,SYK,PIK3CD,KITLG,CXCL1,LRP1,TLR2,CD86,MST1,CHST2,TNFSF11,IL1B,CCL5,JAK2,C5,S100A7,DPYSL2,PLXND1,IL18,PRNP,RIPOR2,MYLK,JAM3,SERPINE1,CXCL14,ITGA5,STK4,LGALS1,WNT5A,GNAO1,ITGA2,ATRN,PLA2G6,FPR1,CD40,PPARG,CFH,INPP5D,FN1,FYN,SIRPA,CXADR,S100A8,CCL28,GDF15,ITGA6,FYB1,CXCL2,RALGDS,GNAS,SERPINA1,MCAM,PLCG1,EDN2,TIMP1,ICAM1,C5AR2
Lymphoid Tissue Structure and Development	2.13E-05-2.13E-05	KAT2B,HIST4H4,HIST1H4D,NOTCH1,HIST1H4C,EP300,HIST1H3B,HIST1H4A,E2F1,HIST1H3F,HIST1H3A,HIST1H3G,HIST1H4L,HIST1H3I,HIST1H4B,HIST1H3J,HIST1H3C,HIST1H3H,FN1,HMGB2,HIST2H3D,mir-34,KITLG
* Each category contains several sub-categories and the Benjamini-Hochberg-adjusted p-value range depictst the adjusted p-values of the sub-categories.

## Sheet: c) #MonoAll-2.13 top dis&funct
Supplementary Table 5 Top diseases and functions associated with DEGs in #BiAll-93 and #MonoAll-2.13 cells according to IPA core analysis.
5c Top diseases and functions associated with the altered transcriptome in #MonoAll-2.13 according to IPA core analysis.
© 2000-2018 QIAGEN. All rights reserved.
Category	B-H adjusted p-value*	Molecules
Cellular Movement	3.14E-27-1.12E-03	DAPK2,COL7A1,SPSB1,HSPA1A/HSPA1B,NEDD9,LAMA3,ANPEP,SH3PXD2B,COL1A1,MITF,ADD2,FOS,GRN,SNAI2,LAMB3,TNC,HMGA2,S1PR1,FERMT2,HBEGF,CHST2,EPHB6,TNFSF11,NTN4,C5,PIK3C2B,SERPINA3,DPYSL2,ACTN1,PTK2,WWC1,CLU,SGK1,RAP1GAP2,NRP1,HOOK1,CD24,TNFRSF12A,DIAPH3,HEY1,TNS2,EFEMP1,HTATIP2,CYR61,WNT5A,GNAO1,DOCK4,LEPR,ELF3,SLC16A1,GPR161,BTG2,SMAD7,TMSB15B,DCN,LPAR3,S100A11,CDH13,FGFR3,S100A8,CCL28,TGFBR3,PHLDA1,CTSH…
Cell Death and Survival	9.82E-19-8.98E-04	PDLIM4,DAPK2,HSPA1A/HSPA1B,NEK11,NEDD9,LAMA3,ZNF431,ANPEP,COL1A1,MITF,MAT2A,ZNF528,FOS,GRN,TUBA1A,CAVIN3,SNAI2,LAMB3,TNC,HMGA2,TNFRSF10C,S1PR1,ERCC3,MIR17HG,HBEGF,NCR3LG1,TNFSF11,EPHB6,IFIT3,NTN4,C5,SOX15,SERPINA3,DUSP2,PTK2,WWC1,CD70,CDIP1,SYNGR2,SGK1,CLU,NRP1,SMARCA1,CD24,TNFRSF12A,BID,HEY1,RNF152,MOB3C,H1F0,PMAIP1,TNS2,ACER3,EFEMP1,DNAJA1,HTATIP2,CYR61,IL17RD,WNT5A,NEAT1,GPX1,NR1D1,LEPR,ELF3,S…
Cellular Development	7.17E-16-1.05E-03	PDLIM4,DAPK2,HSPA1A/HSPA1B,NEDD9,ANXA6,ANPEP,COL1A1,SLC25A33,MITF,FOS,PCDHB13,GRN,SNAI2,TNC,HMGA2,S1PR1,MIR17HG,HBEGF,TXNIP,TNFSF11,EPHB6,ARHGEF25,PIK3C2B,SAMD9L,ACTN1,PTK2,CD70,WWC1,OSBP2,EPGN,SGK1,CLU,NRP1,HOOK1,TNFRSF12A,CD24,HEY1,BID,GNA15,TNS2,ACER3,EFEMP1,CYR61,HTATIP2,IL17RD,WNT5A,MAFK,GPX1,ELF3,SLC16A1,GPR161,PCDHB4,BTG2,HIST1H1D,SMAD7,DCN,LPAR3,S100A11,CDH13,FGFR3,ADIRF,TGFBR3,TRIM35,H2A…
Cellular Growth and Proliferation	7.17E-16-1.05E-03	PDLIM4,DAPK2,HSPA1A/HSPA1B,NEDD9,LAMA3,ANXA6,ANPEP,COL1A1,MITF,PAK3,FOS,PCDHB13,GRN,SNAI2,TNC,HMGA2,S1PR1,MIR17HG,HBEGF,TXNIP,TNFSF11,EPHB6,ARHGEF25,C5,PIK3C2B,SAMD9L,ACTN1,PTK2,CD70,WWC1,OSBP2,EPGN,SGK1,CLU,NRP1,TNFRSF12A,CD24,HEY1,BID,GNA15,TNS2,ACER3,EFEMP1,CYR61,HTATIP2,IL17RD,WNT5A,MAFK,NEAT1,GPX1,ELF3,SLC16A1,GPR161,SPRY4,PCDHB4,BTG2,HIST1H1D,SMAD7,DCN,LPAR3,S100A11,CDH13,FGFR3,TGFBR3,TRIM3…
Neurological Disease	7.83E-14-6.27E-04	HSPA1A/HSPA1B,NEK11,ISOC1,PICK1,P2RX5,PCDHA4,COL1A1,FOS,PCDHB13,GRN,PITPNC1,TUBA1A,TRIML2,SNAI2,LAMB3,TNC,PTX3,HBEGF,ABCC2,EPHB6,SLC2A14,C5,SERPINB7,CLMP,SERPINA3,PIK3C2B,ACTN1,DUSP2,TBC1D30,ABI3BP,CLU,SGK1,RAP1GAP2,DIAPH3,EFEMP1,CYR61,GNAO1,WNT5A,NEAT1,GPX1,GPR137B,CA11,NR1D1,GPSM1,SLC16A1,R3HDM2,RFX3,ZNF490,HSPA8,ARID5B,NFIL3,ZNF772,PIK3C2G,UNC13D,FGFR3,CROCC,ADIRF,EEF2K,IRF5,PHLDA1,TSPYL4,PTP4…
Organismal Injury and Abnormalities	7.83E-14-1.12E-03	SPSB1,JAZF1,CCDC171,ISOC1,NEDD9,ZNF431,ANXA6,PCDHA4,CERCAM,DAPP1,PAK3,CNTNAP3B,BEST2,SNAI2,RASL11B,CXorf57,SHOX2,ABTB2,NECTIN1,SYDE1,CLMP,SOX15,SERPINA3,SAMD9L,SYNGR2,ABLIM3,GPR137C,PGBD5,COL5A2,FAM171A1,GSTA4,THSD4,PMAIP1,ZNF219,TNS2,CYR61,WDR91,IFNLR1,CA11,NR1D1,EMB,RFX3,TMSB15B,CNTLN,PER1,MANSC1,DCN,NANOS1,IGSF9B,S100A11,UNC13D,CDH13,SRSF5,ENPP4,LRRC20,ATP10B,PTP4A1,PTPRE,NEBL,FZD8,TM7SF3,PPFI…
Cell-To-Cell Signaling and Interaction	1.71E-13-8.35E-04	COL7A1,DAPK2,NEK11,LAMA3,NEDD9,P2RX5,CERCAM,COL1A1,DAPP1,PAK3,PCDHB13,FOS,PITPNC1,TNC,S1PR1,PTX3,FERMT2,HBEGF,NCR3LG1,TNFSF11,EPHB6,RGS19,ARHGEF25,C5,ACTN1,DPYSL2,PTK2,CD70,COL16A1,MAPRE2,NRP1,CD24,GNA15,EFEMP1,CYR61,WNT5A,IFNLR1,LEPR,GJB2,PCDHB4,HSPA8,PDE7B,DCN,LPAR3,S100A11,CDH13,S100A8,CCL28,TGFBR3,CD276,LIPG,PHLDA1,CTSH,CSF1,PDGFA,SRPX2,AFAP1,GATA2,NRCAM,C3,EXT1,PCSK1,THBS1,LRP8,DGKD,ARHGAP24…
Cancer	1.84E-13-1.12E-03	SPSB1,JAZF1,CCDC171,ISOC1,NEDD9,ZNF431,ANXA6,PCDHA4,CERCAM,DAPP1,PAK3,CNTNAP3B,BEST2,SNAI2,RASL11B,CXorf57,SHOX2,ABTB2,SYDE1,CLMP,SOX15,SERPINA3,SAMD9L,SYNGR2,ABLIM3,PGBD5,GPR137C,COL5A2,FAM171A1,GSTA4,THSD4,ZNF219,PMAIP1,TNS2,WDR91,CYR61,CA11,NR1D1,RFX3,EMB,TMSB15B,CNTLN,MANSC1,PER1,DCN,NANOS1,IGSF9B,S100A11,UNC13D,CDH13,ENPP4,SRSF5,LRRC20,ATP10B,PTP4A1,NEBL,PTPRE,FZD8,TM7SF3,PPFIA3,ZNF790,THBS1…
Gastrointestinal Disease	7.59E-13-7.28E-04	SPSB1,JAZF1,CCDC171,ISOC1,NEDD9,ZNF431,ANXA6,PCDHA4,CERCAM,DAPP1,PAK3,CNTNAP3B,BEST2,SNAI2,RASL11B,CXorf57,SHOX2,ABTB2,SYDE1,CLMP,SERPINA3,SAMD9L,SYNGR2,ABLIM3,GPR137C,PGBD5,COL5A2,FAM171A1,GSTA4,THSD4,ZNF219,PMAIP1,WDR91,CYR61,IFNLR1,CA11,NR1D1,RFX3,EMB,TMSB15B,CNTLN,MANSC1,PER1,DCN,NANOS1,IGSF9B,S100A11,UNC13D,CDH13,SRSF5,ENPP4,LRRC20,ATP10B,PTPRE,NEBL,FZD8,TM7SF3,PPFIA3,ZNF790,THBS1,SLC16A3,SP…
Cardiovascular System Development and Function	2.31E-12-3.81E-04	LOX,THRA,ANPEP,COL1A1,F2R,ST6GAL1,TNC,EMP2,PTX3,S1PR1,FERMT2,HAS3,NTN4,PIK3C2B,PTK2,EGFL7,EPGN,PTK2B,NRP1,TNFSF10,IL4R,TNFRSF12A,HEY1,CYR61,HTATIP2,WNT5A,KLF10,EPHA2,LEPR,MELTF,KLF4,BTG2,FN1,STAT5A,DCN,IGFBP3,NT5E,CDH13,FGFR3,KLF6,NR4A1,TGFBR3,ANXA3,BDKRB2,KLF7,CSF1,AGGF1,APOE,PTAFR,FAP,RAMP1,GATA2,TGFB1,C3,THBS1,SPRED1,NCF2,ARHGAP24,ARHGEF6,ERBB2,RUNX1,ANGPT1,VEGFC,BACE1,CD86,S100P,PTPRZ1,COL4A1…
Organismal Development	7.6E-12-4.67E-04	LOX,COL7A1,KRT8,ABCB6,LAMA3,PKP2,ANPEP,COL1A1,FOS,F2R,LAMB3,ST6GAL1,TNC,EMP2,ZFP36,PTX3,S1PR1,TXNIP,HAS3,TGM1,DSG3,PIK3C2B,PTK2,EGFL7,COL5A2,EPGN,NRP1,TNFSF10,IL4R,TNFRSF12A,HES1,HEY1,JUNB,CYR61,HTATIP2,WNT5A,MAFK,BNC1,KLF10,EPHA2,LEPR,S100A4,KLF4,FN1,FYN,STAT5A,DCN,IGFBP3,CDH13,FGFR3,KLF6,NR4A1,TGFBR3,ANXA3,H2AFY2,LAMC2,KLF7,KRT6B,CSF1,AGGF1,APOE,PTAFR,RAMP1,GATA2,TGFB1,C3,CCL20,THBS1,SPRED1,LPI…
Tissue Development	2.22E-11-1.05E-03	COL7A1,KRT8,ABCB6,LAMA3,THRA,LAMC1,PKP2,ANPEP,SH3PXD2B,COL1A1,KLF9,PHLDB2,PAK3,FOS,PCDHB13,F2R,SNAI2,LAMB3,TNC,S100A10,ZFP36,HMGA2,S1PR1,HBEGF,TXNIP,HAS3,TNFSF11,CCND2,LAMA1,TGM1,ARHGEF25,C5,TRIB1,DSG3,PIK3C2B,DPYSL2,PTK2,EGFL7,COL5A2,COL16A1,SLITRK6,CLU,PTK2B,NRP1,VCAN,TNFSF10,IL4R,TNFRSF12A,CSF3,HES1,HEY1,ZNF675,THSD4,JUNB,GNA15,EFEMP1,CYR61,PDGFD,WNT5A,GNAO1,MAFK,BNC1,FBN2,WISP2,EPHA2,CACNB2,S…
Reproductive System Disease	3.27E-11-8.48E-04	PDLIM4,SPSB1,CCDC171,NMNAT2,ISOC1,ANXA6,PCDHA4,ANPEP,CERCAM,CNTNAP3B,WTIP,BEST2,SNAI2,TBCK,CXorf57,HBEGF,CHST2,NECTIN1,TXNIP,ABCC2,TNFSF11,ZNF285,SERPINB7,SERPINA3,PIK3C2B,SAMD9L,CD70,ABLIM3,PGBD5,COL5A2,FAM171A1,THNSL1,SGK1,NRP1,SORBS2,CD24,THSD4,PMAIP1,ZNF219,TNS2,DNAJA1,CYR61,DMKN,DOCK4,CELSR3,EIF4A2,LEPR,ELF3,NPAS2,R3HDM2,RFX3,GPR161,GJB2,GREB1,HIST1H1D,KLHDC4,PER1,PDE7B,DCN,IGSF9B,NFIL3,PCED…
Dermatological Diseases and Conditions	3.53E-11-8.38E-04	PDLIM4,DAPK2,SPSB1,JAZF1,NMNAT2,ANPEP,PCDHA4,CERCAM,DAPP1,PAK3,TBCK,RASSF7,SHOX2,HBEGF,ABTB2,NCR3LG1,TXNIP,TNFSF11,ABCC2,SYDE1,ZNF285,SERPINB7,SERPINA3,PIK3C2B,SAMD9L,ABLIM3,PGBD5,COL5A2,FAM171A1,SGK1,RAP1GAP2,NRP1,SORBS2,GSTA4,CD24,SPINDOC,THSD4,ZNF219,WDR91,SEC31B,DOCK4,GPX1,CELSR3,CA11,LEPR,NR1D1,NPAS2,RFX3,EMB,R3HDM2,SPRY4,GREB1,GJB2,CNTLN,KLHDC4,PER1,PDE7B,TSPAN5,DCN,IGSF9B,LPAR3,NFIL3,TMEM1…
Hematological Disease	3.02E-10-7.2E-04	COL7A1,HSPA1A/HSPA1B,NEK11,NEDD9,LAMA3,ANXA6,ANPEP,PCDHA4,COL1A1,ADD2,PCDHB13,CNTNAP3B,FOS,GRN,TUBA1A,GAMT,LAMB3,TNC,KCNJ15,HMGA2,SHOX2,TNFRSF10C,S1PR1,FERMT2,MIR17HG,NCR3LG1,TNFSF11,ZNF711,LAMA1,ABCC2,IFIT3,ABCA9,CLMP,C5,DUSP2,CD70,ZNF440,ABI3BP,COL5A2,COL16A1,CLU,SGK1,SMARCA1,NRP1,HOOK1,SORBS2,CD24,HEY1,DNAJA1,CYR61,WDR91,ARHGAP31,ZNF331,CELSR3,SLC16A1,R3HDM2,PCDHB4,GREB1,ZNF490,BTG2,SMAD7,CNTL…
Immunological Disease	3.02E-10-4.01E-04	COL7A1,HSPA1A/HSPA1B,LAMA3,NEDD9,ANXA6,ANPEP,COL1A1,MITF,ADD2,FOS,GRN,TUBA1A,SNAI2,GAMT,MFHAS1,TNC,SHOX2,TNFRSF10C,S1PR1,FERMT2,MIR17HG,NCR3LG1,NECTIN1,TNFSF11,ZNF711,IFIT3,CLMP,C5,DPYSL2,SAMD9L,DUSP2,CD70,ABI3BP,CLU,SGK1,SMARCA1,NRP1,CD24,H1F0,ZNF219,GNA15,CYR61,WDR91,ZNF331,WNT5A,LEPR,SLC16A1,R3HDM2,RFX3,GREB1,BTG2,ZNF490,SMAD7,HSPA8,PER1,PDE7B,ARID5B,S100A11,UNC13D,FGFR3,S100A8,OASL,CD276,IRF5…
Connective Tissue Disorders	2.96E-09-6.52E-04	COL7A1,HSPA1A/HSPA1B,CLEC16A,COL1A1,EPHX2,ARHGDIB,FOS,GRN,TMEM173,TUBA1A,SNAI2,GHR,RYR1,MFHAS1,LAMB3,TNC,S100A10,ZFP36,TNFRSF10C,S1PR1,PTX3,NECTIN1,OTUD1,TNFSF11,ABCC2,NOD2,C5,SAMD9L,DUSP2,CD70,PCDHAC1,COL16A1,COL5A2,TRAM2,CLU,PTK2B,SGK1,NRP1,TNFSF10,CTSC,IL4R,ADGRG6,CD24,STAT5B,JUNB,PDGFD,CYR61,MCL1,ZNF331,WNT5A,GPC1,KLF12,FBN2,LEPR,PDE4B,ELF3,R3HDM2,RFX3,SERINC2,ARRB1,AREG,FN1,DUSP1,HSPA8,DEDD2…
Inflammatory Disease	2.96E-09-6.52E-04	LOX,HSPA1A/HSPA1B,CLEC16A,THRA,ANPEP,COL1A1,EPHX2,ARHGDIB,FOS,GRN,TMEM173,TUBA1A,SNAI2,GHR,MFHAS1,ST6GAL1,TNC,S100A10,ZFP36,TNFRSF10C,S1PR1,PTX3,HBEGF,NCR3LG1,NECTIN1,TNFSF11,ABCC2,NOD2,IFIT3,C5,ACTN1,DPYSL2,SAMD9L,DUSP2,CD70,COL5A2,PANX1,CLU,TRAM2,PTK2B,SGK1,NRP1,TNFSF10,IL4R,ADGRG6,CD24,RNF138,STAT5B,JUNB,PDGFD,MCL1,ZNF331,WNT5A,KLF12,IFNLR1,PDE4B,LEPR,CKB,ELF3,S100A4,R3HDM2,RFX3,SERINC2,ARRB1,…
Inflammatory Response	2.96E-09-8.33E-04	DAPK2,HSPA1A/HSPA1B,ANPEP,FOS,GRN,TUBA1A,SNAI2,MFHAS1,TNC,TNFRSF10C,QSOX1,PTX3,S1PR1,NCR3LG1,NECTIN1,TNFSF11,ABCC2,C5,SERPINA3,DPYSL2,SAMD9L,ACTN1,DUSP2,CD70,CLU,NRP1,CD24,TOR4A,WNT5A,GNAO1,ZNF331,LEPR,ELF3,R3HDM2,RFX3,HSPA8,PER1,PDE7B,S100A11,UNC13D,FGFR3,S100A8,CCL28,ENPP4,TRIM35,CD276,CTSH,CSF1,PTPRE,ADAMTS7,PDGFA,C3,THBS1,GPER1,ERBB2,FABP5,BDNF,S100P,ZNF92,MGST1,OLR1,CD36,CD55,JAM3,STK17B,XDH…
Skeletal and Muscular Disorders	2.96E-09-1.01E-03	COL7A1,HSPA1A/HSPA1B,SPSB1,ISOC1,SLC25A33,COL1A1,MIOS,FOS,GRN,TUBA1A,SNAI2,MFHAS1,TNC,TNFRSF10C,S1PR1,PTX3,FERMT2,MLYCD,NECTIN1,TNFSF11,ABCC2,IFIT3,C5,SERPINA3,SAMD9L,DUSP2,CD70,COL5A2,COL16A1,CLU,SGK1,NRP1,SORBS2,CD24,DIAPH3,CYR61,ZNF331,WNT5A,GNAO1,CA11,NR1D1,LEPR,ELF3,R3HDM2,RFX3,HSPA8,PER1,PDE7B,TG,S100A11,UNC13D,FGFR3,S100A8,OASL,TGFBR3,CD276,IRF5,MGA,BMP1,PTPRE,CSF1,NEBL,LIPE,ADAMTS7,USP53,…
Cellular Function and Maintenance	3.26E-09-1.12E-03	PDLIM4,DAPK2,VPS18,PICK1,LAMA3,NEDD9,GTF2IRD2/GTF2IRD2B,ANPEP,SLC25A33,MITF,PAK3,PCDHB13,WTIP,TBCK,QSOX1,PTX3,S1PR1,FERMT2,LAMA1,EPHB6,RGS19,NTN4,SYDE1,ARHGEF25,C5,CLMP,PIK3C2B,ACTN1,DPYSL2,PTK2,TBC1D30,ABLIM3,COL16A1,SGK1,CLU,NRP1,HOOK1,CD24,TNFRSF12A,DIAPH3,BID,RNF152,HEY1,PMAIP1,WNT5A,GNAO1,ARHGAP44,DOCK4,LEPR,GPSM1,RFX3,GJB2,PCDHB4,BTG2,HSPA8,DCN,LPAR3,S100A11,CDH13,FGFR3,S100A8,CROCC,CCL28,N…
Developmental Disorder	1.48E-08-1.01E-03	ADRB2,LOX,TGFB1,IRX1,SLC25A33,COL1A1,LRP8,KLF9,F2R,GPER1,TNC,PRRX2,S1PR1,PTX3,KRT7,COL4A1,SELENON,HAS3,NTN4,COL5A2,CLU,COL4A2,HES1,CXCL14,SOX4,UTRN,ITGA2,NR1D1,KIAA1549,LAMA5,SERINC2,SDC1,FN1,DDX5,PRR5,SDC3,INPP5A,S100A11,UNC13D,LARGE1,TGFBR3,SDC2,FOXF2,SPARC,POSTN,LOXL2,PBX1,BMP1,TIMP3,PTPRE,APOE
Hereditary Disorder	1.48E-08-1.01E-03	MREG,LOX,HSPA1A/HSPA1B,ISOC1,PKP2,COL1A1,SLC25A33,EPHX2,KLF9,PITPNC1,TUBA1A,F2R,GHR,RYR1,DNAJC15,LAMB3,TNC,HBP1,PRRX2,S1PR1,PTX3,ABCC2,TNFSF11,HAS3,NOD2,TGM1,NTN4,SERPINA3,DDX58,EGR4,RHBDF2,COL5A2,ETV5,SGK1,CLU,PTK2B,RAP1GAP2,VCAN,CTSC,HES1,UTRN,GNAO1,GPC1,SERPINE2,GPR137B,CA11,NR1D1,CACNB2,LEPR,SLC16A1,KIAA1549,RFX3,GPRC5C,SERINC2,GJB2,FN1,IER3,CACNA2D3,ATP1B1,OPTN,S100A11,INPP5A,UNC13D,FGFR3,LR…
Metabolic Disease	1.48E-08-7.28E-04	ADRB2,COL7A1,KRT8,JAZF1,IRX1,TGFB1,C3,COL1A1,PCSK1,RBP4,THBS1,LRP8,KLF9,NCF2,FOS,TYRO3,F2R,GPER1,TUBA1A,PPARGC1A,GHR,PNLIP,TNC,FABP5,BDNF,PRRX2,PTX3,KRT7,COL4A1,HAS3,TNFSF11,IL1B,LEF1,NTN4,C5,FRMD3,MYO1B,OLR1,CD36,COL16A1,COL5A2,CLU,CCND1,COL4A2,CD24,HES1,RNF138,KLF11,XDH,SOX4,MT2A,PLSCR1,HSD17B1,ITGA2,COL4A4,KLF10,CACNB2,PDE4B,NR1D1,S100A4,RAC2,KIAA1549,LAMA5,SERINC2,SDC1,FOXC2,FN1,ACSL1,FYN,SCD…
Cardiovascular Disease	2.06E-08-7.2E-04	ADRB2,HSPA1A/HSPA1B,C3,TGFB1,SCNN1G,THRA,NEDD9,COL1A1,THBS1,LRP8,PAK3,ARHGDIB,FOS,VWA5A,TUBA1A,F2R,SYK,GHR,RUNX1,ST6GAL1,ZFP36,ANGPT1,TTLL7,VEGFC,BDNF,S1PR1,S100P,MIR17HG,FERMT2,COL4A1,IL1B,C5,NPR3,OLR1,SAMSN1,CD36,COL5A2,MTHFD1L,CLU,SGK1,VCAN,SMARCA1,ADGRE5,CD55,TNFSF10,MARK1,CTSC,HSPH1,TNFRSF12A,XDH,NPL,JUNB,CFB,DNAJA1,HTATIP2,CACNB2,PDE4B,KLF4,CFH,ETS2,SLC19A2,CD83,BTG2,FN1,SCD,KCTD12,PDE7B,TR…
Renal and Urological Disease	3.32E-08-7.28E-04	PDLIM4,HSPA1A/HSPA1B,ANPEP,SH3PXD2B,MITF,FOS,PNISR,PITPNC1,BEST2,TUBA1A,LAMB3,KCNJ15,TMEM47,S1PR1,ERCC3,TXNIP,EPHB6,TNFSF11,CNTNAP3,IFIT3,NINJ1,C5,PIK3C2B,SAMD9L,CD70,CLU,CD24,CYR61,SEC31B,EIF4A2,SAMD11,ELF3,RFX3,R3HDM2,GREB1,PCDHB4,GJB2,BTG2,HIST1H1D,SMAD7,DCN,TSPAN5,NANOS1,ARID5B,LPAR3,S100A11,FGFR3,CROCC,CD276,EEF2K,CTSH,ATP10B,PTPRE,C3orf52,TGIF1,NEBL,FOSL1,PSD3,BHLHE40,C3,EXT1,SCNN1G,SRGAP3,…
Cellular Assembly and Organization	4.94E-08-1.12E-03	PDLIM4,VPS18,THRA,NEDD9,PKP2,ANPEP,CERCAM,SLC25A33,PHLDB2,ABL2,PAK3,PCDHB13,WTIP,F2R,KIFC3,TBCK,EMP2,S100A10,DZIP1,S1PR1,FERMT2,HBEGF,TNFSF11,EPHB6,HAS3,SYDE1,ARHGEF25,DSG3,C5,ACTN1,DPYSL2,MYO1B,PTK2,TMEM216,TBC1D30,ABLIM3,COL16A1,SLITRK6,CLU,PTK2B,HOOK1,NRP1,TNFSF10,CSF3,DIAPH3,THSD4,RAB38,UTRN,WNT5A,GNAO1,ARHGAP44,DOCK4,CACNB2,DZIP1L,EPHA2,ROR1,RFX3,ARRB1,GJB2,PCDHB4,BTG2,FN1,SMAD7,NT5E,OPTN,S1…
Cell Morphology	1.56E-07-1.12E-03	NEDD9,ANPEP,MITF,PHLDB2,F2R,SNAI2,TNC,DZIP1,S1PR1,FERMT2,HBEGF,EPHB6,HAS3,LAMA1,TNFSF11,NTN4,ARHGEF25,CLMP,C5,DPYSL2,PTK2,TMEM216,TBC1D30,SAMSN1,ABLIM3,PTK2B,CLU,TGFB1I1,HOOK1,NRP1,TNFSF10,DIAPH3,CYR61,WNT5A,WISP2,EPHA2,LEPR,DZIP1L,KLF4,RFX3,FOXC2,BTG2,FN1,FYN,SEPT11,RAP2B,NT5E,S100A11,CDH13,FGFR3,CROCC,NR4A1,FYB1,RTN4R,HDAC6,CSF1,FUZ,CDK18,FOSL1,ADRB2,C3,TGFB1,THBS1,NCF2,ARHGAP24,SYK,PPARGC1A,RU…
Embryonic Development	9.02E-07-4.67E-04	COL7A1,KRT8,TGFB1,C3,ABCB6,LAMA3,CCL20,PKP2,COL1A1,FOS,LPIN1,F2R,RUNX1,ZFP36L1,LAMB3,ZFP36,ANGPT1,FABP5,RND3,KRT7,TXNIP,UGCG,NOD2,TGM1,DSG3,PIK3C2B,COL5A2,HES1,CXCL14,JUNB,FGFR2,CYR61,WNT5A,ITGA3,MAFK,ITGA2,BNC1,DOCK4,DKK1,EPHA2,S100A4,KRT14,FN1,FYN,IER3,KRT10,MAFG,IGFBP3,TGFA,NR4A1,ITGA6,IVL,H2AFY2,COL18A1,POSTN,LAMC2,HDAC6,EMP1,KRT6B,KRT81,PTP4A1,FOSL1
Hair and Skin Development and Function	9.02E-07-9.07E-04	COL7A1,KRT8,TGFB1,C3,ABCB6,LAMA3,CCL20,PKP2,COL1A1,KLF9,FOS,LPIN1,SNAI2,RUNX1,ZFP36L1,ERBB2,LAMB3,ZFP36,FABP5,RND3,PTPRZ1,KRT7,TXNIP,UGCG,FLNA,TGM1,DSG3,PIK3C2B,COL5A2,CLU,STAT5B,JUNB,FGFR2,CYR61,ITGA3,MAFK,ITGA2,BNC1,DOCK4,DKK1,EPHA2,KRT14,FN1,FYN,TSC22D3,KRT10,MAFG,DDX5,S100A11,FSCN1,TGFA,CDH13,ITGA6,IVL,H2AFY2,POSTN,LAMC2,HDAC6,EMP1,KRT6B,KRT81,PTP4A1,PTAFR
Organ Development	9.02E-07-1.05E-03	COL7A1,KRT8,TGFB1,ABCB6,LAMA3,PKP2,COL1A1,THBS1,KLF9,FOS,LPIN1,GPER1,SNAI2,RUNX1,ZFP36L1,LAMB3,NDRG4,ZFP36,FABP5,RND3,PTPRZ1,KRT7,HBEGF,TXNIP,IL1B,UGCG,TGM1,TRIB1,DSG3,COL5A2,CLU,CCND1,KLF11,JUNB,FGFR2,ITGA3,MAFK,BNC1,ITGA2,FHL1,WISP2,DKK1,EPHA2,KRT14,FN1,FYN,KRT10,MAFG,IGFBP3,DDX5,S100A11,TGFA,CDH13,NR4A1,ITGA6,IVL,H2AFY2,MMP7,LAMC2,EMP1,KRT6B,KRT81,APOE,PTAFR
Tissue Morphology	1.37E-06-9.41E-04	ADRB2,GATA2,BHLHE40,TGFB1,NEK11,LAMA3,THBS1,PPARGC1A,SNAI2,ERBB2,RUNX1,TNC,HMGA2,ANGPT1,BDNF,NRG4,CHST2,TNFSF11,IL1B,NOD2,CYP2J2,SGK1,CCND1,VCAN,RHOB,TNFSF10,CSF3,STAT5B,PMAIP1,JUNB,HTATIP2,CHD7,DKK1,DENND4A,LEPR,RAC2,KLF4,RASSF6,CD83,FN1,STAT5A,ISG15,IGFBP3,IGFBP6,NR4A1,ITGA6,STMN1,TIMP3,CSF1,ELL,PDGFA,ARNTL2,PLA2R1
Endocrine System Disorders	1.39E-06-7.28E-04	COL7A1,VPS18,ANPEP,CERCAM,COL1A1,ADD2,FOS,WTIP,BEST2,TUBA1A,SNAI2,HMGA2,QSOX1,S1PR1,HBEGF,TXNIP,EPHB6,ABCC2,TNFSF11,C5,PIK3C2B,PTK2,COL16A1,COL5A2,FAM171A1,THNSL1,CLU,NRP1,CD24,ZHX2,DNAJA1,CYR61,WNT5A,ARHGAP44,GPR137B,EIF4A2,CELSR3,NPAS2,ELF3,GPR161,PCDHB4,KLHDC4,ARID5B,TG,S100A11,FGFR3,CROCC,FMO4,TGFBR3,IRF5,PHLDA1,OMA1,CTSH,MGA,ATP10B,KCNK6,NEBL,C3orf52,PTPRE,SLC43A3,LIPE,PPFIA3,ADAMTS7,MUM1L1,…
Gene Expression	2.04E-06-1.76E-05	ETV1,HSPA1A/HSPA1B,JAZF1,THRA,COL1A1,MITF,KLF9,EPHX2,ATF3,FOS,F2R,TMEM173,SNAI2,GHR,FAM129B,ZFP36,HMGA2,HBP1,ERCC3,RPS6KA4,TNFSF11,HAS3,ZNF711,NOD2,SOX15,MLH1,DDX58,EGR4,PTK2,WWC1,ETV5,TGFB1I1,SMARCA1,NR1D2,TNFSF10,CSF3,HES1,ZHX2,STAT5B,SPINDOC,ZNF675,HEY1,RBX1,ZNF219,JUNB,EFEMP1,CYR61,HTATIP2,WNT5A,MAFK,BNC1,KLF12,ZBTB38,SLC20A1,GPX1,EIF4A2,KLF10,NR1D1,LEPR,SAMD11,ELF3,NPAS2,KLF4,RFX3,ARRB1,FOXC…
Connective Tissue Development and Function	2.73E-06-1.1E-03	ADRB2,GATA2,COL7A1,TGFB1,THRA,PKP2,ANPEP,GADD45B,COL1A1,THBS1,KLF9,LPIN1,F2R,GPER1,PPARGC1A,SNAI2,RUNX1,ZFP36L1,TNC,HMGA2,ZFP36,TFRC,PTPRZ1,HBEGF,TNFSF11,IL1B,DYRK1B,TGM1,PTK2,CCND1,VCAN,TNFSF10,TNFRSF12A,JAM3,ZNF675,TNFAIP8,FGFR2,EFEMP1,CYR61,PDGFD,AKT3,WNT5A,MAFK,METRNL,DKK1,PLA2G6,LEPR,KLF4,SDC1,AREG,CD83,FN1,SCD,MAFG,IGFBP3,DDX5,LGALS3BP,S100A11,FGFR3,CDH13,SOX6,ADIRF,SDC2,SPARC,MMP7,HSPA5,CS…
Organismal Survival	2.9E-06-6.47E-04	DUSP10,LOX,TGFB1,PICK1,LAMA3,THRA,ATF3,SYK,CAVIN3,SNAI2,ERBB2,RUNX1,TNC,HCG11,HMGA2,ANGPT1,ZFP36,DUSP4,PTX3,SIM2,HBEGF,RETREG1,CCND2,IL1B,FLNA,RAB31,LEF1,C5,SERPINA3,CCND1,VCAN,TNFSF10,IL4R,INPP4B,CSF3,CD24,HEY1,SOX4,RBX1,H1F0,BLMH,FGFR2,EFEMP1,HTATIP2,MYD88,MCL1,PFKFB3,HSD17B1,KLF12,NEAT1,SLC20A1,EPHA2,CKB,GPSM1,S100A4,KLF4,CFH,ETS2,AREG,SNCG,FN1,ITGB6,SULT1A1,KCTD12,IGFBP3,DDX5,ATP1B1,NT5E,NFIL…
Hematological System Development and Function	3.11E-06-1.08E-03	DAPK2,HSPA1A/HSPA1B,P2RX5,ANPEP,VSIR,CERCAM,COL1A1,F2R,SERPINA5,TNC,S1PR1,CHST2,NCR3LG1,TNFSF11,EPHB6,NOD2,DSG3,C5,SERPINA3,DPYSL2,CD70,PTK2B,TNFSF10,IL4R,CSF3,TNFRSF12A,CD24,GNA15,JUNB,UTRN,WNT5A,GNAO1,MAFK,SERPINE2,KLF4,ARRB1,BTG2,FN1,FYN,ISG15,STAT5A,IGFBP3,RAP2B,NT5E,S100A8,CCL28,S100A9,FYB1,BDKRB2,CD276,LIPG,CTSH,HIST2H3D,CSF1,APOE,GNG2,PDGFA,GATA2,TGFB1,C3,CCL20,THBS1,LRP8,DGKD,SYK,RUNX1,ER…
Immune Cell Trafficking	3.11E-06-8.33E-04	DAPK2,C3,TGFB1,SLC7A8,CCL20,COL1A1,CERCAM,THBS1,ADD2,SLC16A3,F2R,SYK,ERBB2,TNC,ANGPT1,VEGFC,CD86,S1PR1,CHST2,PAG1,NCR3LG1,TNFSF11,IL1B,NOD2,HSPB8,C5,SERPINA3,DPYSL2,OLR1,PTK2B,ADGRE5,TNFSF10,JAM3,CSF3,HSPH1,CXCL14,UTRN,GJA1,SEMA4D,MYD88,WNT5A,NRP2,GNAO1,ITGA3,GPC1,ITGA2,TNFSF9,PLA2G6,RAC2,SLC16A1,CFH,SDC1,CD83,FN1,FYN,CD1D,KLRC2,KNG1,IGFBP3,TREM1,ATP1B1,SIRPA,LGALS3BP,NT5E,SDC3,S100A8,CCL28,TNFSF…
Nervous System Development and Function	3.73E-06-7.45E-04	NRCAM,ITGA3,NOCT,PER2,THBS1,EPHA2,CACNB2,NR1D1,NPAS2,PCDHB13,PCDHB4,FN1,PPARGC1A,TNC,BDNF,PTPRZ1,FGFR3,TGFA,ARHGEF25,PCDHB2,RTN4R,WWC1,SLITRK6,EGR3,NAMPT,ICAM5,PCDHB10,APOE,SRPX2,PCDHB11,ARNTL2
Hepatic System Disease	6.18E-06-7.2E-04	DAPK2,ISOC1,NMNAT2,ZNF431,ANPEP,PCDHA4,CERCAM,PAK3,CNTNAP3B,WTIP,BEST2,IFFO2,SNAI2,RASL11B,TBCK,CXorf57,RASSF7,SHOX2,CHST2,ABTB2,ZNF22,TXNIP,NCR3LG1,TNFSF11,ABCC2,SYDE1,SERPINB7,SERPINA3,PIK3C2B,SAMD9L,SYNGR2,ABLIM3,COL5A2,FAM171A1,THNSL1,EPGN,SGK1,RAP1GAP2,NRP1,SORBS2,CD24,THSD4,PMAIP1,TOR4A,DNAJA1,CYR61,GRAMD4,IFNLR1,DMKN,DOCK4,GPX1,CELSR3,CA11,TSPAN7,NR1D1,LEPR,EMB,R3HDM2,SPRY4,GPR161,GREB1,TM…
Cellular Compromise	8.7E-06-5.86E-04	HSPA1A/HSPA1B,TGFB1,C3,ANPEP,THBS1,STK10,GRN,TMEM173,SYK,ERBB2,IQGAP2,FABP5,VEGFC,QSOX1,PTX3,S100P,NCR3LG1,IL1B,FLNA,RAB31,GHDC,C5,SERPINA3,ACTN1,MGST1,OLR1,VNN1,CD36,CLU,SGK1,ADGRE5,CD55,CTSC,TNFSF10,KCNAB2,TOR4A,LPCAT1,CALM1 (includes others),MYD88,VAMP2,METTL7A,FN1,FYN,SMAD7,HSPA8,KNG1,TREM1,RAP2B,LGALS3BP,SIRPA,SELENOP,FAM3C,S100A11,UNC13D,S100A8,ANXA3,ENPP4,S100A9,SPARC,BST2,CTSH,NAMPT,TIMP3…
Post-Translational Modification	8.78E-06-8.78E-06	DAPK2,TGFB1,NEK11,C3,THBS1,STK10,TYRO3,GPER1,SYK,ERBB2,CDKN1C,RPS6KA4,PAG1,CCND2,IL1B,EPHB6,DYRK1B,PTK2,CD36,EPHA1,SGK1,PTK2B,NRP1,CCND1,CD55,MARK1,CD24,PLK2,STK17B,XDH,SEMA4D,FGFR2,CYR61,AKT3,FAM20C,PKN1,FZD7,CSF1R,ARRB1,FN1,FYN,IGFBP3,CDC42BPG,PIM3,FGFR3,MAP4K4,SESN2,ITGA6,GPNMB,FYB1,EEF2K,STK39,MAP3K2,CSF1,LIPE,FNIP2,SRPX2,ULK2,NEK6
Cell Cycle	8.81E-06-8.52E-04	VPS18,NEK11,NEDD9,THRA,COL1A1,SSBP2,MITF,AJUBA,ATF3,FOS,GRN,TUBA1A,CAVIN3,SNAI2,TNC,ADGRL2,HMGA2,ZFP36,CHN2,PTX3,MIR17HG,HBEGF,TXNIP,CCND2,TGM1,MLH1,DDX58,CAMKK1,PTK2,WWC1,EPGN,SGK1,CLU,SMARCA1,GSTA4,CSF3,CD24,HES1,RBX1,CYR61,CCAT1,KLF12,SLC20A1,KLF10,S100A4,KLF4,ARRB1,ZBTB10,AREG,BTG2,FN1,FYN,CAMK2N2,DUSP1,IER3,PER1,LZTS2,DCN,IGFBP3,OPTN,PIM3,CDH13,KLF6,NR4A1,TRIM35,RASSF5,IRF5,CARD10,PHLDA1,PLK…
Ophthalmic Disease	1.13E-05-1.13E-05	POSTN,TGFB1,CLU,APOE
Protein Synthesis	1.38E-05-1.38E-05	CYR61,FAM20C,C3,LAMC1,AMTN,TMEM132A,MELTF,FN1,KNG1,TNC,IGFBP3,BACE1,QSOX1,IGFBP6,SDC2,HIST1H3F,FSTL1,HIST1H3I,VWA1,ANO8,CTSH,HIST2H3D,UBE2L6,MSLN,VCAN,CSF1,SERPINA1,APOE,LTBP1
Respiratory Disease	2.38E-05-6.52E-04	NMNAT2,NEK11,CCDC171,LAMA3,ZNF431,ANPEP,PCDHB13,CNTNAP3B,TUBA1A,SNAI2,LAMB3,TNC,HMGA2,S1PR1,MIR17HG,EPHB6,ABCC2,TNFSF11,CDYL2,SLC2A14,ACTN1,PTK2,ABLIM3,FAM171A1,CLU,SMARCA1,NRP1,CD24,THSD4,H1F0,HTATIP2,ARHGAP31,WNT5A,GNAO1,DMKN,GPX1,EIF4A2,CELSR3,LEPR,ELF3,GREB1,PCDHB4,CNTLN,HSPA8,DCN,ARID5B,TG,NFIL3,PIK3C2G,TMEM100,UNC13D,CDH13,FGFR3,FMO4,ENPP4,PPM1L,TRIM35,IRF5,PHLDA1,ATP10B,MGA,PTP4A1,PTPRE,C3…
Cell Signaling	2.39E-05-7.31E-04	ADRB2,TGFB1,PICK1,CCL20,THBS1,SPRED1,FOS,CRLF1,F2R,ERBB2,PTPRF,CD86,S1PR1,PTPRZ1,FERMT2,TNFSF11,IL1B,C5,TRIB1,SERPINA3,PTK2,CD36,COL16A1,EPHA1,PTK2B,CCND1,NRP1,IL4R,CSF3,STAT5B,ZNF675,XDH,STX1A,JUNB,GNA15,HACD3,CYR61,MCL1,WNT5A,PKN1,ITGA2,IFNLR1,LAMA5,CSF1R,SDC1,FN1,FYN,HSPA8,STAT5A,FSCN1,BOK,TGFA,S100A8,STAT4,ITGB5,CAMK2N1,S100A9,HIP1R,BDKRB2,STK39,SH3RF3,PSEN2,MAP3K2,CSF1,PTAFR
Carbohydrate Metabolism	4.67E-05-6.9E-04	HS3ST3B1,CHST2,IRS2,EXT1,TGFB1,IL1B,HAS3,GPC1,SDC2,CHST11,GPC6,SDC1,CD36,VCAN,DCN,IGFBP3,APOE,ANGPT1,CHPF2,SDC3,DSEL,S100A11,ABCC5
Small Molecule Biochemistry	4.67E-05-9.05E-04	ADRB2,EXT1,TGFB1,C3,GPC6,SYK,F2R,RUNX1,PNLIP,S100A10,ANGPT1,BDNF,S1PR1,CHST2,IL1B,HAS3,TGM1,C5,OLR1,CD36,CLU,VCAN,TNFSF10,CSF3,CHPF2,KLF11,MGLL,ABCC5,ACER3,CYR61,FAM213B,GPC1,ITGA3,PLA2G6,SDC1,CD83,FN1,SCD,KNG1,DCN,SDC3,S100A11,HS3ST3B1,HPGD,SDC2,VIPR1,BDKRB2,CHST11,LIPG,NEO1,NAAA,LIPE,APOE,PTAFR,DSEL
Free Radical Scavenging	7.98E-05-6.42E-04	TOP1,CYR61,TGFB1,MYD88,THRA,GPX1,SH3PXD2B,RAC2,SH3BP5,CFH,NCF2,SYK,STAT5A,TFRC,RND3,SELENOP,TGFA,SMOX,IL1B,TNFSF14,ITGA6,C5,COL18A1,OLR1,SESN3,CD36,PXDN,NAMPT,CSF1,SERPINA1,CSF3,APOE,GSTA4,BID,XDH,ULK2,LTBP1
Reproductive System Development and Function	9.07E-05-7.78E-04	FGFR2,LOX,CYR61,TGFB1,EPHA2,ELF3,KLF4,LRP8,FOXC2,GPR161,ETS2,SDC1,AREG,BTG2,FN1,IER3,SNAI2,ERBB2,IGFBP3,S1PR1,FGFR3,TGFA,HSPB8,FOXF2,WWC1,LAMC2,CCND1,DUSP6,STAT5B
Skeletal and Muscular System Development and Function	1.03E-04-1.05E-03	EFEMP1,TGFB1,FHL1,GADD45B,WISP2,THBS1,S100A4,FOS,GPER1,F2R,FN1,SNAI2,IGFBP3,NDRG4,HMGA2,S1PR1,FGFR3,CDH13,SOX6,HBEGF,IL1B,TNFSF11,NR4A1,ITGA6,TRIB1,MMP7,NEO1,CCND1,CSF1,TNFSF10,APOE,ADAMTS7,KLF11
Infectious Diseases	1.18E-04-1.07E-03	DAPK2,VPS18,ANXA6,ANPEP,MAT2A,PAK3,TYRO3,F2R,TMEM173,TUBA1A,SERPINA5,OAS3,GHR,ST6GAL1,ERCC3,PTX3,NECTIN1,LRAT,NCR3LG1,OTUD1,TXNIP,EPHB6,ABCC2,IFIT3,PTPMT1,MLH1,C5,DDX58,ACTN1,ST13,SAMSN1,ABLIM3,PANX1,SGK1,CLU,PTK2B,ACACB,TNFSF10,CD24,HES1,STAT5B,MAFK,IFNLR1,KIF3C,WISP2,PDE4B,EPHA2,S100A4,ARRB1,SPTBN1,AREG,BTG2,FYN,FN1,DUSP1,IER3,ISG15,STAT5A,PDE7B,CACNA2D3,C4orf33,NFIL3,OPTN,PIK3C2G,PARP12,MAP4K4…
Psychological Disorders	2.27E-04-4.1E-04	ADRB2,PFKP,BHLHE40,HSPA1A/HSPA1B,ISOC1,C3,RBP4,COL1A1,MAN1A1,EPHX2,GRN,GPER1,TUBA1A,PPARGC1A,ABCA8,PPRC1,ZFP36L1,CDKN1C,ELAVL2,BDNF,HBP1,TFRC,IL1B,TGM1,SERPINA3,EGR4,MAFF,CRIM1,ETV5,SGK1,CLU,PTK2B,VCAN,RHOB,KCNAB2,PLK2,SOX4,ICA1,GJA1,MT2A,FLRT2,CYR61,CALM1 (includes others),GNAO1,VAMP2,SMTN,NEAT1,CA11,NR1D1,PDE4B,S100A4,GPRC5C,TPD52L2,ZFP36L2,ETS2,HOMER1,IER3,SCD,CACNA2D3,SH3BP4,ATP1B1,RHOBTB3,PR…
Lipid Metabolism	2.51E-04-9.05E-04	ACER3,ADRB2,CYR61,FAM213B,C3,GPC1,ITGA3,PLA2G6,CD83,SYK,F2R,FN1,SCD,KNG1,RUNX1,PNLIP,S100A10,BDNF,S1PR1,IL1B,HPGD,TGM1,C5,VIPR1,BDKRB2,OLR1,LIPG,NEO1,CLU,NAAA,TNFSF10,LIPE,CSF3,APOE,PTAFR,KLF11,MGLL
Lymphoid Tissue Structure and Development	3.46E-04-9.41E-04	SEMA4D,GATA2,HSPA1A/HSPA1B,TGFB1,MYD88,LAMA3,CHD7,TNFSF9,ANPEP,VSIR,PLA2G6,THBS1,KLF4,CSF1R,CD83,FN1,CD1D,ISG15,STAT5A,ERBB2,IGFBP3,TREM1,TFRC,CD86,IL1B,EPHB6,NOD2,TNFSF14,DSG3,GPNMB,CD70,CD276,CD36,HSPA5,CSF1,TNFSF10,SERPINA1,IL4R,CSF3,CD24,APOE,STAT5B
Behavior	4.72E-04-4.72E-04	PPARGC1A,EGR3,NAMPT,NOCT,PER2,NR1D1,NPAS2,ARNTL2
Molecular Transport	4.87E-04-4.87E-04	SYK,C3,IL1B,GPC1,KNG1,C5,S100A10,CSF3,PLA2G6,PTAFR,BDNF,LIPG
Hematopoiesis	5.16E-04-5.36E-04	GATA2,TGFB1,WNT5A,MAFK,CCL20,DKK1,THBS1,RAC2,CSF1R,BTG2,FN1,STAT5A,RUNX1,CDKN1C,MAFG,TFRC,TNFSF11,IL1B,HIST1H3F,JAG2,HIST1H3I,HIST2H3D,EMP1,CSF1,IL4R,CSF3,TNFRSF12A,EPAS1,GNA15,JUNB
DNA Replication, Recombination, and Repair	5.26E-04-5.26E-04	EFEMP1,CYR61,PDGFD,MCL1,TGFB1,CSF1R,ARRB1,NBN,FOS,AREG,FN1,HSPA8,ERBB2,TNC,CDKN1C,IGFBP3,ADRM1,S100A11,TGFA,HBEGF,IL1B,NR4A1,SPARC,CLU,CSF1,SERPINA1,APOE,STAT5B,ALDH3A1,TNFAIP8
Tumor Morphology	7.45E-04-7.45E-04	SNAI2,TNFSF10,BID
Renal and Urological System Development and Function	8.35E-04-8.35E-04	HBEGF,C3,ITGA3,SDC2,LIPG,POSTN,AREG,FN1,KNG1,TIMP3,ST6GAL1,IGFBP3,RAMP1
Nutritional Disease	1.01E-03-1.01E-03	ADRB2,IRS2,TGFB1,LEPR,NPR3,FOXC2,PPARGC1A,SGK1,ACACB,ACSM3,LIPE,PTPRF,APOE,BDNF
Organismal Functions	1.08E-03-1.08E-03	GATA2,MAFK,ITGA2,P2RX5,SERPINE2,COL1A1,THBS1,DGKD,ARRB1,F2R,SYK,SERPINA5,FYN,KNG1,MAFG,RAP2B,C1QTNF1,FLNA,HIST1H3F,HIST1H3I,MAFF,ITPK1,CD36,HIST2H3D,APOE,GNG2,PDGFA,GNA15
Protein Trafficking	1.12E-03-1.12E-03	FGFR2,FN1,THBS1,VEGFC
* Each category contains several sub-categories and the Benjamini-Hochberg-adjusted p-value range depictst the adjusted p-values of the sub-categories.
