# Supplementary material for: PALB2-mutated human mammary cells display a broad spectrum of morphological and functional abnormalities induced by increased TGFβ signaling
Source: Cell Mol Life Sci. 2024 Apr 10;81(1):173. doi: 10.1007/s00018-024-05183-6 (PMC11006627; doi:10.1007/s00018-024-05183-6)
Supplement: Supplementary file 6 — Supplementary file6 (XLSX 27 KB) [file 18_2024_5183_MOESM6_ESM.xlsx]

## Sheet: Information
Cellular and Molecular Life Sciences
PALB2-mutated human mammary cells display a broad spectrum of morphological and functional abnormalities induced by increased TGFβ signaling
Hanna Tuppurainen, Niina Laurila, Marjut Nätynki, Leila Eshraghi, Anna Tervasmäki, Louisa Erichsen, Claus Storgaard Sørensen, Katri Pylkäs, Robert Winqvist & Hellevi Peltoketo
Corresponding authors:
Hellevi Peltoketo
Laboratory of Cancer Genetics and Tumor Biology, Cancer and Translational Medicine Research Unit and Biocenter Oulu, University of Oulu, Oulu, Finland
hellevi.peltoketo@oulu.fi
Robert Winqvist
Laboratory of Cancer Genetics and Tumor Biology, Cancer and Translational Medicine Research Unit and Biocenter Oulu, University of Oulu, Oulu, Finland
robert.winqvist@oulu.fi
Supplementary Table 6 Ingenuity Canonical Pathways associated with DEGs in #BiAll-93 and #MonoAll-2.13.

## Sheet: a) #BiAll-93
Supplementary Table 6 Ingenuity Canonical Pathways associated with DEGs in #BiAll-93 and #MonoAll-2.13.
6a Ingenuity Canonical Pathways associated with DEGs in #BiAll-93 with -log(B-H p-value) > 1.3 or z-score ≤ -2.0 or ≥ 2.0.
© 2000-2018 QIAGEN. All rights reserved.
Ingenuity Canonical Pathways	-log(B-H p-value)	Ratio	z-score	Molecules
Cell Cycle Control of Chromosomal Replication	6.95	0.411	N/A*	MCM5,LIG1,MCM6,CDC45,CDT1,POLA1,CDC6,CDC7,ORC6,POLD1,CDK1,MCM4,RPA2,MCM3,MCM2,PRIM1,TOP2A,POLA2,CHEK2,CDK2,DBF4,MCM7,ORC1
Cell Cycle: G2/M DNA Damage Checkpoint Regulation	5.02	0.38	0.943	CDC25C,CKS2,CCNB2,PLK1,AURKA,CDK1,CHEK1,CCNB1,SKP2,EP300,CDC25B,KAT2B,TOP2A,CKS1B,PKMYT1,BORA,ATR,BRCA1,CHEK2
Mitotic Roles of Polo-Like Kinase	4.76	0.333	-1.604	KIF23,CDC25C,ESPL1,CDC20,PRC1,CDC7,CCNB2,PLK1,CDK1,CCNB1,CDC25B,PLK4,PLK2,PPM1L,PPP2R2B,PKMYT1,FBXO5,PPP2R2C,CHEK2,KIF11,CDC25A
Role of CHK Proteins in Cell Cycle Checkpoint Control	4.27	0.333	1.069	CDC25C,PLK1,CDK1,CHEK1,RFC4,RAD9A,PPP2R2B,E2F7,E2F1,PPM1L,RFC2,CLSPN,PPP2R2C,ATR,BRCA1,CHEK2,CDK2,RFC3,CDC25A
Role of BRCA1 in DNA Damage Response	4.26	0.288	-2.668	FANCM,FANCG,ACTB,BARD1,PLK1,FANCC,CHEK1,RAD51,MSH2,RFC4,FANCD2,E2F1,E2F7,RFC2,BRCA2,ATR,BRCA1,BRIP1,BLM,HLTF,CHEK2,FANCA,RFC3
Hereditary Breast Cancer Signaling	3.99	0.224	N/A	FANCM,GADD45B,BARD1,EP300,CHEK1,FGFR3,RAD51,FANCD2,RFC2,BRCA1,BLM,CHEK2,PIK3C2B,HDAC9,CDC25C,FANCG,ACTB,TUBG1,FGFR2,FANCC,CDK1,CCNB1,MSH2,RFC4,IRS1,H2AFX,E2F1,BRCA2,PIK3CD,ATR,HLTF,FANCA,RFC3
ATM Signaling	3.38	0.247	-1.091	CDC25C,GADD45B,SUV39H1,CCNB2,ZEB1,CBX5,CDK1,CHEK1,CCNB1,EP300,RAD51,SMC2,FANCD2,RAD9A,H2AFX,PPM1L,PPP2R2B,PPP2R2C,ATR,BRCA1,BLM,CHEK2,CDK2,CDC25A
Phagosome Formation	2.57	0.211	N/A	PIK3C2B,FN1,MRC2,ITGA2,PLA2R1,ITGA5,PLCG1,FGFR2,INPPL1,PLCL2,PLCH2,INPP5D,TLR2,FGFR3,MARCKS,PLCD3,PLCE1,RND3,SYK,IRS1,TLR6,RHOU,PIK3CD,RHOF,PRKD1,PRKCA
NER Pathway	2.57	0.225	-1.147	LIG1,POLE2,POLA1,POLD1,CHAF1A,EP300,RPA2,HIST1H4A,POLD3,HIST1H4C,PRIM1,RFC4,HIST4H4,CHAF1B,HIST1H4D,TOP2A,HIST1H4L,RFC2,POLA2,HIST1H4B,POLD2,RFC3,GTF2H3
p53 Signaling	2.49	0.216	0	HDAC9,PIK3C2B,TP53INP1,GADD45B,PERP,FGFR2,BIRC5,TP53BP2,CHEK1,EP300,FGFR3,BCL2L1,KAT2B,CCND2,IRS1,E2F1,PIK3CD,ATR,BRCA1,TRIM29,PIDD1,CHEK2,CDK2,DRAM1
Molecular Mechanisms of Cancer	2.38	0.152	N/A	GAB2,SMAD3,SUV39H1,CDKN2C,TGFBR2,FGFR3,BRCA1,BIRC3,PRKD1,RALGDS,CDC25A,PIK3C2B,ARHGEF4,CCNE2,STK36,WNT9A,FGFR2,ITGA5,AURKA,BCL2L1,CDH1,CCND2,RND3,IRS1,GNAO1,E2F1,APH1B,PIK3CD,LEF1,NOTCH1,CDK2,MAP2K6,FYN,BMP2,JAK2,CHEK1,EP300,CDC25B,ARHGEF19,FANCD2,PRKAR1B,RHOU,RHOF,CHEK2,PRKCA,SRC,CDC25C,GNAS,HAT1,ITGA2,ADCY3,CDK1,PAK3,E2F7,ATR,ADCY7,BCL2L11,LRP1,WNT5A
GADD45 Signaling	2.2	0.421	N/A	CCNE2,GADD45B,CCND2,ATR,BRCA1,CDK2,CDK1,CCNB1
DNA damage-induced 14-3-3σ Signaling	2.2	0.421	N/A	CCNE2,RAD9A,CCNB2,ATR,BRCA1,CDK2,CDK1,CCNB1
Axonal Guidance Signaling	1.99	0.142	N/A	DPYSL2,TUBA1B,UNC5B,PLCH2,ROCK2,FGFR3,PLCD3,GNB4,SEMA6D,PLCE1,BAIAP2,SRGAP2,PRKD1,PIK3C2B,STK36,SEMA5A,WNT9A,FGFR2,ITGA5,MMP2,PLCL2,MET,IRS1,GNAO1,PIK3CD,PDGFD,NRP1,MME,FYN,ADAMTS7,MMP7,RGS3,NTN4,PDGFA,BDNF,BMP2,VEGFB,EPHA4,SEMA6C,EPHB6,GNG11,SDC2,PRKAR1B,PFN2,RASSF5,SEMA3B,SEMA3F,PRKCA,GNAS,TUBB4B,CXCR4,C9orf3,ITGA2,TUBG1,PLCG1,NFATC4,EPHA3,PLXND1,WIPF1,MAG,PAK3,EPHB3,SEMA3C,WNT5A
Cyclins and Cell Cycle Regulation	1.99	0.225	-2.84	HDAC9,CCNE2,SUV39H1,CCNB2,CDKN2C,CDK1,CCNB1,SKP2,CCNA2,CCND2,PPM1L,E2F1,PPP2R2B,E2F7,PPP2R2C,ATR,CDK2,CDC25A
Mismatch Repair in Eukaryotes	1.99	0.438	N/A	RFC4,MSH2,RFC2,FEN1,POLD1,EXO1,RFC3
Cyclins and Cell Cycle Regulation	1.99	0.225	-2.84	HDAC9,CCNE2,SUV39H1,CCNB2,CDKN2C,CDK1,CCNB1,SKP2,CCNA2,CCND2,PPM1L,E2F1,PPP2R2B,E2F7,PPP2R2C,ATR,CDK2,CDC25A
Tetrahydrofolate Salvage from 5,10-methenyltetrahydrofolate	1.97	0.8	-1	MTHFD1L,MTHFD2,MTHFD1,MTHFD2L
VDR/RXR Activation	1.8	0.221	-0.632	IGFBP6,CSNK2A1,TNFSF11,PDGFA,IL1RL1,HES1,CCL5,THBD,KLF4,NCOA3,EP300,SEMA3B,CYP27B1,VDR,HSD17B2,PRKD1,PRKCA
Interferon Signaling	1.48	0.278	-1.265	IFIT1,IFIT3,IFITM3,IFNGR1,IFI35,IFI6,JAK2,IFITM2,TAP1,ISG15
Colorectal Cancer Metastasis Signaling	1.44	0.153	2.475	MMP7,SMAD3,MMP15,VEGFB,JAK2,MMP24,FGFR3,TGFBR2,GNB4,GNG11,PRKAR1B,RHOU,RHOF,RALGDS,PIK3C2B,SRC,GNAS,MMP28,WNT9A,GRK3,ADCY3,FGFR2,IFNGR1,MMP2,BIRC5,TLR2,BCL2L1,CDH1,RND3,MSH2,IRS1,TLR6,PIK3CD,LEF1,PTGER2,ADCY7,LRP1,WNT5A
Aryl Hydrocarbon Receptor Signaling	1.4	0.175	-1.698	ALDH1B1,SRC,CCNE2,POLA1,NQO1,CYP1B1,NCOA3,CHEK1,EP300,CTSD,CCNA2,CCND2,ALDH1L2,E2F1,IL1B,ATR,DHFR,GSTO2,ALDH16A1,CHEK2,CDK2,AHR,ALDH5A1,MCM7
Estrogen-mediated S-phase Entry	1.37	0.308	-2.828	CCNA2,CCNE2,E2F1,E2F7,CDK2,CDK1,CDC25A,SKP2
Atherosclerosis Signaling	1.32	0.177	N/A	PLA2G16,APOE,ICAM1,PDGFA,CXCR4,CD36,PLA2R1,PLA2G4C,COL2A1,PLA2G6,COL1A1,IL18,CD40,LCAT,IL1B,S100A8,PLA2G4F,SERPINA1,PDGFD,COL18A1,CLU,RBP4
γ-linolenate Biosynthesis II (Animals)	1.18	0.353	-2.449	SLC27A5,ACSL5,FADS2,SLC27A6,SLC27A3,FADS1
Inhibition of Matrix Metalloproteases	1.05	0.237	-2.646	MMP7,MMP28,SDC2,TIMP1,MMP15,MMP2,TFPI2,LRP1,MMP24
Phospholipases	1.05	0.203	2.309	PLA2G16,PLA2G6,HMOX1,PLCD3,PLCE1,LCAT,PLA2G4C,PLA2R1,PLCG1,PLA2G4F,PLCL2,PLCH2
Pancreatic Adenocarcinoma Signaling	1.05	0.167	3.051	PIK3C2B,SMAD3,SUV39H1,VEGFB,FGFR2,JAK2,BIRC5,RAD51,TGFBR2,FGFR3,BCL2L1,HMOX1,IRS1,E2F1,E2F7,BRCA2,PIK3CD,NOTCH1,CDK2,RALGDS
Superpathway of Cholesterol Biosynthesis	0.983	0.259	-2.646	FDFT1,DHCR7,ACAT2,IDI1,MVK,MSMO1,HMGCS1
Sphingosine-1-phosphate Signaling	0.983	0.161	2.982	PIK3C2B,PDGFA,ADCY3,PLCG1,FGFR2,PLCL2,PLCH2,S1PR4,FGFR3,PLCD3,PLCE1,ACER3,RND3,IRS1,SPHK1,RHOU,PIK3CD,PDGFD,RHOF,ADCY7
Superpathway of Inositol Phosphate Compounds	0.959	0.14	2.475	FYN,PPFIBP2,INPPL1,NT5C,PLCH2,HACD2,DUSP2,PTPRF,FGFR3,CDC25B,PLCD3,PLCE1,NUDT11,PTPN1,PGAM5,CDC25A,SRC,PIK3C2B,CDC25C,PLCG1,FGFR2,ERBB3,ITPKA,INPP5D,NUDT15,MET,IRS1,DUSP23,CD86,PIK3CD,SIRPA,DUSP16
AMPK Signaling	0.928	0.14	2.449	ULK1,PRKAB2,EP300,EIF4EBP1,RAB22A,FGFR3,CCNA2,KAT2B,PPM1L,FOXO3,PRKAR1B,PPP2R2C,EEF2K,CHRNA5,ADRB2,SRC,PIK3C2B,ACACB,GNAS,SLC2A1,ACTB,CHRNA9,FGFR2,PFKFB2,IRS1,PPP2R2B,PIK3CD,MLYCD,HLTF,PPARGC1A
PDGF Signaling	0.928	0.167	2.5	SRC,PIK3C2B,CSNK2A1,PDGFA,PLCG1,FGFR2,INPPL1,JAK2,INPP5D,FGFR3,IRS1,CAV1,SPHK1,PIK3CD,PDGFD,PRKCA
Mevalonate Pathway I	0.854	0.333	-2	ACAT2,IDI1,MVK,HMGCS1
Glioma Invasiveness Signaling	0.842	0.171	2.496	FGFR3,PIK3C2B,RND3,TIMP1,HMMR,IRS1,RHOU,FGFR2,MMP2,PIK3CD,PLAU,RHOF,ITGB5
Leptin Signaling in Obesity	0.812	0.165	2.449	FGFR3,PLCD3,PIK3C2B,PLCE1,IRS1,ADCY3,PRKAR1B,PLCG1,FGFR2,PIK3CD,JAK2,PLCL2,PLCH2,ADCY7
Fatty Acid Activation	0.801	0.308	-2	SLC27A5,ACSL5,SLC27A6,SLC27A3
Urate Biosynthesis/Inosine 5'-phosphate Degradation	0.801	0.308	-2	NT5E,XDH,PNP,NT5C
Thrombin Signaling	0.801	0.135	2.858	MYLK,PLCH2,GATA2,FGFR3,ROCK2,PLCD3,GNB4,PLCE1,GNG11,RHOU,GATA6,RHOF,PRKD1,PRKCA,SRC,PIK3C2B,ARHGEF4,GNAS,ADCY3,FGFR2,PLCG1,PLCL2,RND3,IRS1,GNAO1,PIK3CD,GATA3,ADCY7
Antioxidant Action of Vitamin C	0.775	0.154	-2.496	PLA2G16,SLC2A5,SLC2A1,PLA2R1,PLA2G4C,PLCG1,PLCL2,JAK2,PLCH2,PLA2G6,HMOX1,PLCD3,PLCE1,LCAT,PLA2G4F,GSTO2
Dendritic Cell Maturation	0.73	0.135	2.2	PIK3C2B,ICAM1,IL32,HLA-B,COL2A1,PLCG1,FGFR2,PLCL2,JAK2,PLCH2,EP300,TLR2,FGFR3,COL1A1,CD1D,PLCD3,IL18,PLCE1,CD40,IRS1,CD86,IL1B,HLA-DOB,PIK3CD,COL18A1
Glioblastoma Multiforme Signaling	0.73	0.138	2.837	PIK3C2B,SRC,PDGFA,WNT9A,PLCG1,FGFR2,PLCL2,PLCH2,FGFR3,PLCD3,PLCE1,RND3,IRS1,E2F1,E2F7,IGF1R,RHOU,LEF1,PIK3CD,PDGFD,RHOF,CDK2,WNT5A
Protein Kinase A Signaling	0.658	0.119	-2.16	SMAD3,UBASH3B,MYLK,PLCH2,PTPRF,DUSP2,EP300,ROCK2,TGFBR2,CDKN3,CDC25B,PLCD3,GNB4,PLCE1,GNG11,PDE7B,PTPN1,PRKAR1B,PTPRZ1,PGP,EYA2,PRKD1,PRKCA,CDC25A,SMPDL3A,CDC25C,PTPRK,GNAS,HIST1H3C,ADCY3,PLCG1,PYGL,NFATC4,PLCL2,HIST1H1B,HIST1H1A,CALM1 (includes others),PPP1R3D,CDC14B,KDELR3,PTPRS,HIST1H1D,LEF1,ADCY7,SIRPA,DUSP16
Th2 Pathway	0.642	0.137	2.324	PIK3C2B,ICAM1,CXCR4,IL1RL1,TGFBR3,HLA-B,MAF,FGFR2,JAK2,TGFBR2,FGFR3,CD40,IRS1,APH1B,HLA-DOB,CD86,PIK3CD,JAG1,GATA3,NOTCH1
Endothelin-1 Signaling	0.633	0.13	3.4	PLA2G16,PIK3C2B,SRC,GNAS,PLA2G4C,ADCY3,PLA2R1,PLCG1,FGFR2,PLCL2,PLCH2,FGFR3,PLA2G6,HMOX1,PLCD3,PLCE1,LCAT,IRS1,GNAO1,PIK3CD,PLA2G4F,PTGER2,ADCY7,PRKD1,PRKCA
Ovarian Cancer Signaling	0.614	0.135	2.111	PIK3C2B,SRC,GJA1,MMP7,WNT9A,SUV39H1,VEGFB,FGFR2,MMP2,RAD51,FGFR3,MSH2,IRS1,E2F1,PRKAR1B,BRCA2,LEF1,PIK3CD,BRCA1,WNT5A
Superpathway of Geranylgeranyldiphosphate Biosynthesis I (via Mevalonate)	0.613	0.25	-2	ACAT2,IDI1,MVK,HMGCS1
3-phosphoinositide Biosynthesis	0.607	0.128	2.2	FYN,PPFIBP2,NT5C,HACD2,DUSP2,PTPRF,FGFR3,CDC25B,NUDT11,PTPN1,PGAM5,CDC25A,SRC,PIK3C2B,CDC25C,FGFR2,ERBB3,NUDT15,MET,IRS1,DUSP23,CD86,PIK3CD,SIRPA,DUSP16
Mitochondrial L-carnitine Shuttle Pathway	0.567	0.235	-2	SLC27A5,ACSL5,SLC27A6,SLC27A3
VEGF Family Ligand-Receptor Interactions	0.503	0.138	2.309	PIK3C2B,PLA2G4C,VEGFB,FGFR2,PLCG1,FGFR3,PLA2G6,IRS1,PLA2G4F,PIK3CD,PRKD1,NRP1,PRKCA
IL-7 Signaling Pathway	0.496	0.14	2.333	FGFR3,MET,FYN,PIK3C2B,SLC2A1,IRS1,FOXO3,FGFR2,PIK3CD,BCL6,CDK2,CDC25A
Apelin Pancreas Signaling Pathway	0.395	0.143	2.121	FGFR3,PIK3C2B,DDIT3,PRKAB2,IRS1,PRKAR1B,FGFR2,PIK3CD
Eicosanoid Signaling	0.395	0.138	2.449	PLA2G16,PLA2G6,PTGES,PTGFR,LCAT,PLA2G4C,PLA2R1,PLA2G4F,PTGER2
PEDF Signaling	0.388	0.129	2.309	FGFR3,PPARG,ROCK2,PIK3C2B,BCL2L1,BDNF,IRS1,SERPINF1,FGFR2,PIK3CD,ZEB1,PNPLA2
Bupropion Degradation	0.362	0.167	-2	CYP2U1,CYP4X1,CYP2J2,CYP1B1
EGF Signaling	0.362	0.132	2.333	FGFR3,SRC,PIK3C2B,CSNK2A1,IRS1,FGFR2,PLCG1,PIK3CD,PRKCA
IGF-1 Signaling	0.317	0.117	2.333	FGFR3,PIK3C2B,IGFBP6,CSNK2A1,NOV,IRS1,FOXO3,PRKAR1B,IGF1R,FGFR2,PIK3CD,IGFBP7,JAK2
Neurotrophin/TRK Signaling	0.314	0.12	2.53	FGFR3,MAP2K6,PIK3C2B,BDNF,IRS1,SPRY2,FGFR2,PLCG1,PIK3CD,EP300
Estrogen-Dependent Breast Cancer Signaling	0.312	0.118	2.828	FGFR3,SRC,PIK3C2B,IRS1,IGF1R,FGFR2,HSD17B12,PIK3CD,HSD17B2,EP300
Acetone Degradation I (to Methylglyoxal)	0.297	0.138	-2	CYP2U1,CYP4X1,CYP2J2,CYP1B1
Fatty Acid β-oxidation I	0.281	0.133	-2	SLC27A5,ACSL5,SLC27A6,SLC27A3
RhoA Signaling	0.26	0.107	-2.111	ANLN,ACTB,MYLK,SEPT11,ROCK2,RND3,CIT,BAIAP2,IGF1R,PFN2,SEMA3F,DLC1,SEPT6
SPINK1 General Cancer Pathway	0.252	0.111	2.828	MT2A,FGFR3,PIK3C2B,IRS1,FGFR2,PIK3CD,JAK2,MT1E
IL-9 Signaling	0.224	0.111	2.236	FGFR3,PIK3C2B,IRS1,FGFR2,PIK3CD
Cardiac β-adrenergic Signaling	0.217	0.1	-2.111	SMPDL3A,GNB4,PPP1R3D,GNG11,GNAS,PDE7B,GRK3,PPM1L,ADCY3,PPP2R2B,PRKAR1B,PPP2R2C,ADCY7,PKIG
IL-17A Signaling in Airway Cells	0.206	0.103	2.646	FGFR3,PIK3C2B,IRS1,FGFR2,IL17RC,CXCL1,PIK3CD,JAK2
JAK/Stat Signaling	0.203	0.101	2.333	FGFR3,PIK3C2B,BCL2L1,PIAS2,IRS1,PTPN1,FGFR2,PIK3CD,JAK2
GM-CSF Signaling	0.201	0.101	2.828	FGFR3,PIK3C2B,BCL2L1,PIM1,IRS1,FGFR2,PIK3CD,JAK2
Sirtuin Signaling Pathway	0	0.0777	-2.183	TOMM40,PPARG,TUBA1B,GADD45B,SLC2A1,NDRG1,POLR1B,SUV39H1,HIST1H3C,ZIC2,NQO1,NR1H3,ATP5F1E,HIST1H1B,HIST1H1A,CDH1,E2F1,FOXO3,HIST1H1D,MLYCD,BCL2L11,PPARGC1A
Induction of Apoptosis by HIV1	0	0.0667	-2	BCL2L1,CXCR4,SLC25A10,BIRC3
SPINK1 Pancreatic Cancer Pathway	0	0.0727	-2	TGFBR2,CTSA,SMAD3,CPA4
EIF2 Signaling	0	0.0596	2.111	PIK3C2B,DDIT3,ACTB,RPL22L1,FGFR2,RPS21,FGFR3,WARS,IRS1,PPP1R15A,IGF1R,RPL39L,PIK3CD
PKCθ Signaling in T Lymphocytes	0	0.075	2.309	FGFR3,FYN,PIK3C2B,IRS1,HLA-B,FGFR2,PLCG1,HLA-DOB,CD86,PIK3CD,MAP3K8,NFATC4
NGF Signaling	0	0.0813	2.333	FGFR3,ROCK2,PIK3C2B,IRS1,FGFR2,PLCG1,RPS6KA5,PIK3CD,MAP3K8,EP300
GDNF Family Ligand-Receptor Interactions	0	0.0732	2.449	FGFR3,PIK3C2B,IRS1,FGFR2,PLCG1,PIK3CD

## Sheet: b) #MonoAll-2.13
Supplementary Table 6 Ingenuity Canonical Pathways associated with DEGs in #BiAll-93 and #MonoAll-2.13.
6b Ingenuity Canonical Pathways associated with DEGs in #MonoAll-93 with -log(B-H p-value) > 1.3 or z-score ≤ -2.0 or ≥ 2.0.
© 2000-2018 QIAGEN. All rights reserved.
Ingenuity Canonical Pathways	-log(B-H p-value)	Ratio	z-score	Molecules
GP6 Signaling Pathway	5.49	0.206	1.732	FYN,COL4A2,COL28A1,PTK2,FGFR3,LAMC1,COL16A1,LAMA1,AKT3,IRS2,COL18A1,KLF12,LAMA5,PIK3C2B,COL5A2,COL4A1,COL2A1,PIK3C2G,FGFR2,LAMC2,CALM1 (includes others),COL1A1,SYK,LAMB3,LAMA3,COL4A4,COL7A1
ILK Signaling	4.25	0.161	0.18	SNAI2,FN1,CCND1,PTK2,FGFR3,PARVB,TGFB1I1,RHOB,FLNA,PPM1L,AKT3,IRS2,PPP2R2C,TMSB10/TMSB4X,ITGB5,ACTN1,PIK3C2B,PXN,FERMT2,PIK3C2G,FGFR2,VEGFC,CREB5,FOS,RHOQ,RND3,ARHGEF6,PPP2R2B,LEF1,RPS6KA4,ITGB6
Role of Tissue Factor in Cancer	3.86	0.183	N/A*	RAP2B,STAT5A,FYN,PIK3C2B,PTK2B,PIK3C2G,ITGA6,VEGFC,HBEGF,FGFR2,FGFR3,ITGA3,ARRB1,GNA15,CSF1,AKT3,IL1B,IRS2,RPS6KA4,RPS6KA2,CYR61,STAT5B,ITGB5
Axonal Guidance Signaling	3.44	0.113	N/A	DPYSL2,RAP2B,RAC2,PTK2,FGFR3,PLCD3,ITGA3,GNA15,ABLIM3,IRS2,RTN4R,PIK3C2B,EPHA1,GNG2,FGFR2,VEGFC,SRGAP3,GNAO1,ARHGEF6,PDGFD,EPHA2,NRP1,FYN,ERAP2,ADAMTS7,MMP7,ARPC1B,NTN4,PDGFA,BDNF,SEMA6A,PLXNA2,EPHB6,GNG11,SDC2,AKT3,ERBB2,RASSF5,BMP1,PXN,NRP2,ITGA2,PIK3C2G,FZD8,WIPF1,TUBA1A,KIF7,SEMA4D,PAK3,FZD7,WNT5A
Ephrin Receptor Signaling	3.44	0.153	0.943	RAP2B,FYN,RAC2,ARPC1B,PDGFA,PTK2,EPHB6,ITGA3,GNG11,GNA15,SDC2,AKT3,MAP3K14,PXN,ANGPT1,EPHA1,GNG2,ITGA2,PIK3C2G,VEGFC,CREB5,WIPF1,PAK3,GNAO1,PDGFD,MAP4K4,EPHA2
Hepatic Fibrosis / Hepatic Stellate Cell Activation	3.24	0.148	N/A	FN1,LEPR,PDGFA,KLF6,COL4A2,COL28A1,COL16A1,TGFB1,LAMA1,COL18A1,KLF12,IL4R,COL5A2,COL4A1,COL2A1,SMAD7,FGFR2,VEGFC,BAMBI,COL1A1,CSF1,IGFBP3,TGFA,IL1B,COL4A4,PDGFD,COL7A1
Integrin Signaling	2.99	0.137	1.225	RAP2B,FYN,RAC2,ARPC1B,TSPAN7,FGFR3,PTK2,PARVB,ITGA3,RHOB,AKT3,IRS2,TSPAN4,ACTN1,ITGB5,PIK3C2B,PXN,TSPAN5,ITGA2,PIK3C2G,ITGA6,FGFR2,WIPF1,RHOQ,RND3,PAK3,TSPAN1,ITGB6,NEDD9
ERK/MAPK Signaling	2.97	0.138	0.378	RAP2B,FYN,RAC2,PTK2B,DUSP6,DUSP2,PTK2,FGFR3,ITGA3,ELF3,ETS2,PPM1L,IRS2,PPP2R2C,PIK3C2B,PPP1R14C,PXN,ITGA2,PIK3C2G,FGFR2,CREB5,PLA2G6,FOS,PAK3,DUSP1,PPP2R2B,RPS6KA4,DUSP4
Atherosclerosis Signaling	2.3	0.153	N/A	PLA2G16,APOE,PDGFA,CD36,PLA2R1,COL2A1,TNFRSF12A,COL1A1,PLA2G6,CSF1,TGFB1,IL1B,S100A8,SERPINA1,PDGFD,COL18A1,TNFSF14,CLU,RBP4
Tec Kinase Signaling	2.28	0.137	-0.471	STAT5A,FYN,PIK3C2B,PTK2B,GNG2,ITGA2,PIK3C2G,TNFSF10,FGFR2,PTK2,STAT4,FGFR3,FOS,ITGA3,GNG11,RHOQ,PAK3,RHOB,RND3,GNA15,GNAO1,IRS2,STAT5B
Germ Cell-Sertoli Cell Junction Signaling	2.05	0.131	N/A	RAP2B,EPN3,RAC2,PIK3C2B,MAP3K14,PXN,ITGA2,PIK3C2G,ITGA6,FGFR2,PTK2,FGFR3,ITGA3,RHOQ,TUBA1A,AGGF1,PAK3,RHOB,RND3,TGFB1,IRS2,ACTN1,MAP3K2
IL-8 Signaling	2.01	0.124	0.408	RAP2B,PIK3C2B,RAC2,PTK2B,ANGPT1,GNG2,PIK3C2G,HBEGF,VEGFC,FGFR2,CCND1,FGFR3,RAB11FIP2,PTK2,FOS,GNG11,RHOQ,CCND2,RND3,RHOB,NCF2,AKT3,IRS2,MAP4K4,ITGB5
Agrin Interactions at Neuromuscular Junction	2.01	0.178	0.905	LAMC1,PTK2,RAP2B,RAC2,ITGA3,PXN,PAK3,ITGA2,ARHGEF6,ITGA6,UTRN,NRG4,ERBB2
Sphingosine-1-phosphate Signaling	2.01	0.145	0.5	PIK3C2B,PTK2B,PDGFA,ADCY3,PIK3C2G,FGFR2,PTK2,FGFR3,PLCD3,NAAA,RHOQ,ACER3,RHOB,RND3,S1PR1,AKT3,IRS2,PDGFD
Virus Entry via Endocytic Pathways	1.98	0.147	N/A	RAP2B,FYN,RAC2,PIK3C2B,AP1M2,ITGA2,PIK3C2G,ITGA6,FGFR2,FGFR3,CD55,ITGA3,FLNA,TFRC,IRS2,ITGB6,ITGB5
Estrogen-Dependent Breast Cancer Signaling	1.98	0.165	-1.155	RAP2B,PIK3C2B,STAT5A,PIK3C2G,FGFR2,CREB5,CCND1,FGFR3,FOS,AKT3,HSD17B12,IRS2,STAT5B,HSD17B1
Glioma Invasiveness Signaling	1.98	0.171	-0.277	FGFR3,PTK2,RAP2B,PIK3C2B,TIMP3,RHOQ,F2R,RHOB,RND3,PIK3C2G,FGFR2,IRS2,ITGB5
Paxillin Signaling	1.98	0.147	0	RAP2B,PIK3C2B,PXN,PTK2B,ITGA2,PIK3C2G,ITGA6,FGFR2,PTK2,FGFR3,ITGA3,PAK3,ARHGEF6,IRS2,ITGB6,ITGB5,ACTN1
HGF Signaling	1.94	0.144	0.775	RAP2B,PIK3C2B,MAP3K14,PXN,ITGA2,PIK3C2G,FGFR2,CCND1,PTK2,FGFR3,FOS,ITGA3,ELF3,ETS2,AKT3,IRS2,MAP3K2
Neuregulin Signaling	1.83	0.154	-0.302	RAP2B,STAT5A,ITGA3,PICK1,DCN,ITGA2,TGFA,AKT3,HBEGF,NRG4,ERRFI1,ERBB2,STAT5B,AREG
Actin Cytoskeleton Signaling	1.83	0.115	0.655	RAP2B,KNG1,RAC2,FN1,F2R,ARPC1B,PDGFA,DIAPH3,PTK2,FGFR3,IQGAP2,ITGA3,FLNA,IRS2,TMSB10/TMSB4X,SSH2,ARHGAP24,ACTN1,PIK3C2B,PXN,ITGA2,PIK3C2G,FGFR2,PAK3,ARHGEF6,PDGFD
Signaling by Rho Family GTPases	1.83	0.112	0.408	PTK2B,ARPC1B,DIAPH3,SEPT11,STMN1,PTK2,FGFR3,ITGA3,GNG11,RHOB,GNA15,IRS2,CDH13,PIK3C2B,SEPT5,GNG2,ITGA2,PIK3C2G,FGFR2,PKN1,FOS,WIPF1,RHOQ,RND3,PAK3,ARHGEF6,NCF2,GNAO1
NAD Biosynthesis III	1.83	0.75	N/A	NMNAT2,NMNAT3,NAMPT
IL-2 Signaling	1.83	0.171	-1.155	FGFR3,RAP2B,FOS,STAT5A,PIK3C2B,PTK2B,SYK,PIK3C2G,FGFR2,AKT3,IRS2,STAT5B
Clathrin-mediated Endocytosis Signaling	1.8	0.117	N/A	APOE,PIK3C2B,SH3BP4,AP1M2,F2R,ARPC1B,PDGFA,PIK3C2G,VEGFC,FGFR2,HSPA8,FGFR3,ARRB1,TFRC,S100A8,IRS2,SERPINA1,PDGFD,ITGB6,ITGB5,CLU,MYO1E,HIP1R,RBP4
Production of Nitric Oxide and Reactive Oxygen Species in Macrophages	1.8	0.119	-0.209	APOE,PPP1R14C,PIK3C2B,MAP3K14,PIK3C2G,FGFR2,FGFR3,FOS,RHOQ,RND3,RHOB,PPM1L,NCF2,PPP2R2B,AKT3,S100A8,IRS2,PPP2R2C,SERPINA1,CLU,SIRPA,RBP4,MAP3K2
Osteoarthritis Pathway	1.8	0.117	0.655	TIMP3,EPAS1,FN1,DCN,ITGA2,COL2A1,SMAD7,VEGFC,HES1,CREB5,FGFR3,FZD8,ITGA3,ELF3,S100A9,TGFB1,IL1B,S100A8,LEF1,NAMPT,DKK1,RBP4,FZD7,PPARGC1A
Protein Kinase A Signaling	1.75	0.0984	1.029	DUSP8,PTK2B,DUSP6,UBASH3B,LIPE,PTPRF,DUSP2,PTK2,PLCD3,DUSP5,GNG11,PDE7B,FLNA,TGFB1,DUSP10,PTPRZ1,SMPDL3B,RYR1,PPP1R14C,PTPRE,PXN,ADD2,ADCY3,RYR2,GNG2,PDE4B,CREB5,PTP4A1,CALM1 (includes others),PTPRU,DUSP1,KDELR3,HIST1H1D,DUSP4,LEF1,H1F0,SIRPA,DUSP16
NRF2-mediated Oxidative Stress Response	1.74	0.117	-0.302	RAP2B,PIK3C2B,MGST1,GSTA4,ABCC2,DNAJC6,PIK3C2G,HSPB8,GCLC,FGFR2,JUNB,DNAJC15,DNAJA1,MAFK,MAFF,MAFG,FGFR3,FOS,RBX1,IRS2,FOSL1,AOX1,HACD3
PAK Signaling	1.73	0.142	0.258	RAP2B,PIK3C2B,PXN,PTK2B,PDGFA,ITGA2,PIK3C2G,FGFR2,FGFR3,PTK2,ITGA3,PAK3,ARHGEF6,IRS2,PDGFD
Renal Cell Carcinoma Signaling	1.69	0.151	-1	FGFR3,RAP2B,FOS,PIK3C2B,PAK3,TGFB1,RBX1,TGFA,PIK3C2G,EGLN3,AKT3,FGFR2,IRS2
Aldosterone Signaling in Epithelial Cells	1.61	0.12	-1	PIK3C2B,SGK1,HSPH1,DNAJC12,HSPA1A/HSPA1B,DNAJC6,PIK3C2G,HSPB8,FGFR2,DNAJC15,HSPA5,DNAJA1,HSPA12A,FGFR3,HSPA8,PLCD3,SCNN1G,DUSP1,IRS2,SCNN1B
FLT3 Signaling in Hematopoietic Progenitor Cells	1.58	0.146	-0.277	RAP2B,PIK3C2B,STAT5A,PIK3C2G,FGFR2,CREB5,FGFR3,STAT4,AKT3,RPS6KA4,IRS2,RPS6KA2,STAT5B
Inhibition of Angiogenesis by TSP1	1.55	0.219	0.447	FYN,SDC1,TGFB1,SDC2,THBS1,CD36,AKT3
Endometrial Cancer Signaling	1.52	0.157	0	FGFR3,RAP2B,PIK3C2B,PIK3C2G,FGFR2,AKT3,IRS2,LEF1,ERBB2,CCND1,MLH1
Semaphorin Signaling in Neurons	1.45	0.173	N/A	DPYSL2,PTK2,FYN,SEMA4D,RHOQ,RHOB,RND3,PAK3,NRP1
FAK Signaling	1.45	0.135	N/A	RAP2B,PIK3C2B,FYN,PXN,ITGA2,PIK3C2G,FGFR2,FGFR3,PTK2,ITGA3,PAK3,ARHGEF6,AKT3,IRS2
Angiopoietin Signaling	1.44	0.145	-1.134	FGFR3,RAP2B,PTK2,STAT5A,PIK3C2B,ANGPT1,PAK3,PIK3C2G,FGFR2,AKT3,IRS2,STAT5B
Human Embryonic Stem Cell Pluripotency	1.42	0.121	N/A	PIK3C2B,BDNF,PDGFA,PIK3C2G,SMAD7,FGFR2,FGFR3,FZD8,TGFB1,S1PR1,AKT3,IRS2,LEF1,PDGFD,WNT5A,FZD7,BMP1
Growth Hormone Signaling	1.41	0.143	-0.577	FGFR3,FOS,STAT5A,PIK3C2B,GHR,IGFBP3,PIK3C2G,FGFR2,IRS2,RPS6KA4,RPS6KA2,STAT5B
TR/RXR Activation	1.4	0.133	N/A	FGFR3,PIK3C2B,KLF9,SLC16A3,PIK3C2G,FGFR2,AKT3,IRS2,THRA,STRBP,PFKP,SYT12,PPARGC1A
CTLA4 Signaling in Cytotoxic T Lymphocytes	1.4	0.133	N/A	FYN,PIK3C2B,AP1M2,PIK3C2G,FGFR2,FGFR3,SYK,PPP2R2B,PPM1L,CD86,AKT3,IRS2,PPP2R2C
Acute Myeloid Leukemia Signaling	1.4	0.134	0	RAP2B,RUNX1,STAT5A,PIK3C2B,PIK3C2G,FGFR2,CSF1R,CCND1,FGFR3,AKT3,LEF1,IRS2,STAT5B
Role of Osteoblasts, Osteoclasts and Chondrocytes in Rheumatoid Arthritis	1.4	0.105	N/A	PIK3C2B,MAP3K14,TNFSF11,PTK2B,ITGA2,PIK3C2G,FGFR2,CSF1R,FGFR3,CALM1 (includes others),FZD8,FOS,COL1A1,ITGA3,TGFB1,CSF1,AKT3,IL1B,IRS2,LEF1,DKK1,WNT5A,FZD7,BMP1
Role of JAK1 and JAK3 in γc Cytokine Signaling	1.4	0.147	N/A	FGFR3,RAP2B,STAT5A,PIK3C2B,IL4R,PTK2B,SYK,PIK3C2G,FGFR2,IRS2,STAT5B
ErbB2-ErbB3 Signaling	1.4	0.149	-0.905	FGFR3,RAP2B,STAT5A,PIK3C2B,PIK3C2G,FGFR2,NRG4,IRS2,ERBB2,STAT5B,CCND1
Superpathway of Inositol Phosphate Compounds	1.4	0.105	-0.816	FYN,PIK3C2B,DUSP8,EPHX2,PPFIA3,PIK3C2G,FGFR2,ITPKA,INPP5A,PPM1K,PTPRF,DUSP2,FGFR3,PLCD3,ITPK1,DUSP5,DUSP1,NUDT11,DUSP10,CD86,IRS2,ERBB2,SIRPA,DUSP16
Adipogenesis pathway	1.4	0.121	N/A	DGKD,TXNIP,FGFR2,NOCT,FGFR3,HDAC6,FZD8,NR1D2,FOXC2,LPIN1,TGFB1,ERCC3,STAT5B,PER2,FZD7,WNT5A
SAPK/JNK Signaling	1.4	0.128	1.604	FGFR3,RAP2B,RAC2,PIK3C2B,GNG11,DUSP8,DUSP10,GNG2,PIK3C2G,FGFR2,IRS2,DUSP4,MAP4K4,MAP3K2
Wnt/β-catenin Signaling	1.4	0.112	-1.606	SOX4,GJA1,MMP7,TGFBR3,SOX13,CCND1,FZD8,SOX6,TGFB1,PPP2R2B,PPM1L,GNAO1,AKT3,LEF1,PPP2R2C,DKK1,SOX15,WNT5A,FZD7
Macropinocytosis Signaling	1.4	0.138	-0.707	FGFR3,RAP2B,PIK3C2B,CSF1,PDGFA,PIK3C2G,FGFR2,IRS2,PDGFD,ITGB6,CSF1R,ITGB5
IL-7 Signaling Pathway	1.4	0.14	0	FGFR3,PTK2,FYN,STAT5A,PIK3C2B,PIK3C2G,FGFR2,AKT3,IRS2,STAT5B,CCND1,MCL1
CXCR4 Signaling	1.38	0.112	0	RAP2B,PIK3C2B,PXN,GNG2,ADCY3,PIK3C2G,FGFR2,PTK2,FGFR3,FOS,RHOQ,GNG11,PAK3,RHOB,RND3,GNA15,GNAO1,AKT3,IRS2
3-phosphoinositide Biosynthesis	1.38	0.108	-0.655	FYN,PIK3C2B,DUSP8,EPHX2,PPFIA3,PIK3C2G,FGFR2,PPM1K,PTPRF,DUSP2,FGFR3,ITPK1,DUSP5,DUSP1,NUDT11,DUSP10,CD86,IRS2,ERBB2,SIRPA,DUSP16
p53 Signaling	1.37	0.126	0.632	FGFR3,PIK3C2B,PMAIP1,CCND2,GADD45B,SNAI2,THBS1,PIK3C2G,FGFR2,AKT3,IRS2,ST13,CCND1,SERPINE2
RANK Signaling in Osteoclasts	1.36	0.13	-0.832	FGFR3,CALM1 (includes others),MAP3K14,PIK3C2B,FOS,TNFSF11,PTK2B,MITF,PIK3C2G,FGFR2,AKT3,IRS2,MAP3K2
Dendritic Cell Maturation	1.35	0.108	0.447	PIK3C2B,MAP3K14,LEPR,MYD88,PIK3C2G,COL2A1,FGFR2,CD83,CREB5,STAT4,FGFR3,COL1A1,PLCD3,CD1D,FSCN1,AKT3,IL1B,CD86,IRS2,COL18A1
Ovarian Cancer Signaling	1.35	0.115	0.302	RAP2B,PIK3C2B,GJA1,MMP7,PIK3C2G,VEGFC,FGFR2,CCND1,MLH1,FGFR3,FZD8,ARRB1,AKT3,IRS2,LEF1,WNT5A,FZD7
γ-linolenate Biosynthesis II (Animals)	1.11	0.235	-2	SLC27A5,FADS2,CYB5A,ACSL1
Retinol Biosynthesis	1.03	0.158	-2.449	LRAT,RDH10,LIPE,LIPG,PNLIP,PNLIPRP3
Inflammasome pathway	0.959	0.2	2	NOD2,MYD88,IL1B,PANX1
LPS/IL-1 Mediated Inhibition of RXR Function	0.764	0.0857	2.236	APOE,MGST1,MYD88,GSTA4,ABCC2,CHST2,HS3ST3B1,SLC27A5,SMOX,SULT1A1,CHST11,IL1B,FABP5,FMO4,ALDH3A1,SULT1B1,ACSL1,PPARGC1A
Interferon Signaling	0.495	0.111	2	IFIT3,IFI6,IFITM2,ISG15
PCP pathway	0.223	0.0667	-2	FZD8,JUNB,FZD7,WNT5A
