# Supplementary material for: PALB2-mutated human mammary cells display a broad spectrum of morphological and functional abnormalities induced by increased TGFβ signaling
Source: Cell Mol Life Sci. 2024 Apr 10;81(1):173. doi: 10.1007/s00018-024-05183-6 (PMC11006627; doi:10.1007/s00018-024-05183-6)
Supplement: Supplementary file 7 — Supplementary file7 (XLSX 15 KB) [file 18_2024_5183_MOESM7_ESM.xlsx]

## Sheet: Information
Cellular and Molecular Life Sciences
PALB2-mutated human mammary cells display a broad spectrum of morphological and functional abnormalities induced by increased TGFβ signaling
Hanna Tuppurainen, Niina Laurila, Marjut Nätynki, Leila Eshraghi, Anna Tervasmäki, Louisa Erichsen, Claus Storgaard Sørensen, Katri Pylkäs, Robert Winqvist & Hellevi Peltoketo
Corresponding authors:
Hellevi Peltoketo
Laboratory of Cancer Genetics and Tumor Biology, Translational Medicine Research Unit, Biocenter Oulu and Faculty of Medicine, MRC Oulu, Oulu University Hospital, University of Oulu
Aapistie 5A, 90220 Oulu, FINLAND
hellevi.peltoketo@oulu.fi
Robert Winqvist
Laboratory of Cancer Genetics and Tumor Biology, Translational Medicine Research Unit, Biocenter Oulu and Faculty of Medicine, MRC Oulu, Oulu University Hospital, University of Oulu
Aapistie 5A, 90220 Oulu, FINLAND
robert.winqvist@oulu.fi
Supplementary Table 7 Regulator effects in #BiAll-93 derived from DEGs by IPA.

## Sheet: Regulator Effects
Supplementary Table 7 Regulator effects in #BiAll-93 derived from DEGs by IPA.
© 2000-2019 QIAGEN. All rights reserved.
ID	Consistency score	Node total	Regulator total	Regulators	Target total	Target molecules in dataset	Disease & function total	Diseases & functions	Known regulator-disease/function relationship
1	13.250	28	10	26s Proteasome, CCNK,CDKN1A,E2F3,FOXM1,FOXO1,I kappa b kinase,KDM5B,RABL6,TP53	16	BRCA1,BRCA2,CCNA2,CCNB1,CDK1,CHEK1,FANCC,FANCD2,MSH2,NEK2,POLD1,RAD51,RECQL4,RFC3,RPA2,TIMELESS	2	Formation of gamma H2AX nuclear focus, Homologous recombination of cells	5% (1/20)
2	8.004	26	9	AR,ERBB2,ESR2,FOXM1,HNF1A-AS1,LIN9,MYBL2,NUPR1,RARA	15	AURKA,AURKB,BIRC5,CCNA2,CENPE,DLGAP5,KIF18A,KIF20A,KIF22,KIF2C,KIFC1,NCAPD2,NCAPG,NDC80,PLK1	2	Alignment of chromosomes, Chromosomal congression of chromosomes	6% (1/18)
3	6.881	31	4	AREG,ESR1,FOXM1,TRAF2	23	AURKB,BMP2,BRCA1,CAV1,CCNA2,CDC25A,CDC45,CDH1,CDK1,CDK2,CENPA,CKS1B,CKS2,EREG,HJURP,KIF20A,MET,MYBL2,NCAPH,PLK1,POLA1,SERPINE1,YPEL3	4	Differentiation of epithelial cells, Differentiation of skin, DNA replication, Senescence of cells	19% (3/16)
4	4.667	51	6	ESR2,JAK,LIN9,MYBL2,PRKAA,RB1	36	ACTB,AURKA,BCL2L11,BIRC5,BRCA1,CCNA2,CD40,CDC25A,CDC6,CDH1,CDK1,CENPE,CYP27B1,DHFR,DLGAP5,E2F1,EREG,FOXM1,FOXO3,IFI6,IFIT2,IFIT3,IGF1R,ISG15,KRT10,LTBP1,MAF,MCM6,MME,PLK1,RAD51,RRM2,TUBG1,UBE2C,VIM,ZEB1	9	Alignment of chromosomes, Cell death of kidney cell lines, Differentiation of epithelial tissue, G1 phase of tumor cell lines, Hematologic cancer, Lymphocytic neoplasm, Lymphoid cancer, Lymphoproliferative disorder, Neoplasia of leukocytes	35% (19/54)
5	4.588	25	3	AREG,BRD4,HCAR2	19	AURKB,BCL2L1,BIRC5,CCNB1,CDC20,CENPA,FN1,FOXM1,HJURP,ITGA5,ITGB5,KIF14,KIF20A,MYBL2,PIM1,PLK1,PRC1,TOP2A,TYRO3	3	Attachment of cells, Cytokinesis, Senescence of cells	11% (1/9)
6	2.919	28	4	E2f,E2F6,MITF,SOCS1	23	BCL2L1,BRCA1,CDC25A,CDC45,CDC6,CDC7,CDK1,CDK2,CDT1,E2F1,ISG20,MCM10,MCM2,MCM3,MCM4,MCM5,MCM6,ORC6,PLK1,POLD1,POLE2,RAD51,RECQL4	1	Metabolism of DNA	25% (1/4)
7	1.789	7	1	PNN	5	BCL2L1,CDH1,GDF15,MMP7,TIMP1	1	Cell movement	0% (0/1)
8	1.746	27	4	MDM2,PAX8,RABL6,TNF	21	AURKB,BCL2L1,BMP2,CCNA2,CD40,CDC25A,CDC25C,CDC6,CDK2,E2F1,EZH2,IGF1R,ITGA5,KIF23,MAD2L1,MET,NEK2,NOTCH1,PPARG,SPRY2,TFAP2C	2	G1 phase of tumor cell lines, Nucleation of cells	50% (4/8)
9	1.584	115	8	CREB1,ESR2,IFNA2,MED1,PKM,PPP2R5C,PTEN,TP53	102	ACTB,ADA,ADRB2,APOE,ASXL1,AURKA,AURKB,BCL2L1,BCL2L11,BIRC3,BIRC5,BRCA1,BTG1,CAV1,CCL5,CCNA2,CCND2,CDC20,CDC25A,CDC25B,CDH1,CDH10,CDK1,CDK2,CDT1,CHAF1A,CHEK1,CHEK2,CLU,CRYAB,CXCL1,DAPK1,DHFR,DLG1,DNMT1,DUSP2,E2F1,ENG,FDFT1,FEN1,FN1,FOXM1,FOXO3,FYN,GBP2,GDF15,H2AFX,HMOX1,IFI35,IFI6,IFIT2,IFIT3,IGF1R,IGFBP7,IL1B,IRS1,ISG15,ISG20,LTBP1,LY6E,MAP3K8,MCAM,MCM5,MCM6,MCM7,mir-34,MIR17HG,MKI67,MME,MMP2,MST…	5	Hematologic cancer, Lymphocytic neoplasm, Lymphoid cancer, Lymphoproliferative disorder, Neoplasia of leukocytes	63% (25/40)
10	1.061	12	3	DICER1,FOXA1,RB1	8	AQP3,BRCA1,CDH1,COL18A1,CYP27B1,mir-34,PLK1,ZEB1	1	Differentiation of epithelial tissue	0% (0/3)
11	0.000	8	1	CCND1	6	AURKA,CDC6,CEP55,KIF20A,KIF20B,KIF4A	1	Cytokinesis	0% (0/1)
12	0	11	4	EFNA2,EFNA3,EFNA4,EFNA5	6	CRABP2,KRT1,KRT10,KRT16,S100A7,TGM1	1	Formation of skin	0% (0/4)
13	-4.919	7	1	UXT	5	ATR,BRIP1,CCNA2,CDC6,CHEK1	1	DNA replication	0% (0/1)
14	-5.367	7	1	CDKN1A	5	BCL2L1,BIRC5,BRCA1,CHEK1,FN1	1	Cell death of connective tissue cells	100% (1/1)
15	-5.814	7	1	Mek	5	CDH1,CSF1R,EREG,RND3,ZEB1	1	Differentiation of epithelial tissue	0% (0/1)
16	-6	6	1	SYK	4	BCL2L11,BIRC3,TNFSF10,TP53INP1	1	Apoptosis of kidney cell lines	0% (0/1)
17	-6.5	6	1	E2F3	4	E2F1,HIST1H4B,HMGB2,INHBA	1	Differentiation of hematopoietic progenitor cells	0% (0/1)
18	-8.083	5	1	CYP1B1	3	MCM4,RAD51,TNFSF10	1	Metabolism of DNA	0% (0/1)
19	-8.083	5	1	KDM5A	3	E2F1,MCM2,MCM3	1	DNA replication	0% (0/1)
20	-22.5	6	1	EIF3E	4	BCL2L1,CD36,CD40,LIG1	1	Cell death of connective tissue cells	0% (0/1)
