# Supplementary material for: PALB2-mutated human mammary cells display a broad spectrum of morphological and functional abnormalities induced by increased TGFβ signaling
Source: Cell Mol Life Sci. 2024 Apr 10;81(1):173. doi: 10.1007/s00018-024-05183-6 (PMC11006627; doi:10.1007/s00018-024-05183-6)
Supplement: Supplementary file 8 — Supplementary file8 (XLSX 64 KB) [file 18_2024_5183_MOESM8_ESM.xlsx]

## Sheet: Information
Cellular and Molecular Life Sciences
PALB2-mutated human mammary cells display a broad spectrum of morphological and functional abnormalities induced by increased TGFβ signaling
Hanna Tuppurainen, Niina Laurila, Marjut Nätynki, Leila Eshraghi, Anna Tervasmäki, Louisa Erichsen, Claus Storgaard Sørensen, Katri Pylkäs, Robert Winqvist & Hellevi Peltoketo
Corresponding authors:
Hellevi Peltoketo
Laboratory of Cancer Genetics and Tumor Biology, Translational Medicine Research Unit, Biocenter Oulu and Faculty of Medicine, MRC Oulu, Oulu University Hospital, University of Oulu
Aapistie 5A, 90220 Oulu, FINLAND
hellevi.peltoketo@oulu.fi
Robert Winqvist
Laboratory of Cancer Genetics and Tumor Biology, Translational Medicine Research Unit, Biocenter Oulu and Faculty of Medicine, MRC Oulu, Oulu University Hospital, University of Oulu
Aapistie 5A, 90220 Oulu, FINLAND
robert.winqvist@oulu.fi
Supplementary Table 8 Upstream regulators of DEGs in #BiAll-93 and #MonoAll-2.13 cell lines predicted by IPA.

## Sheet: a) #BiAll-93
Supplementary Table 8 Upstream regulators of DEGs in #BiAll-93 and #MonoAll-2.13 cell lines predicted by IPA.
8a Predicted upstream regulators of DEGs in #BiAll-93 cell line with B-H corrected p-value ≤ 0.010 or activation or bias-corrected z-score ≤ -2.0 or ≥ 2.0.
Organised by B-H-corrected p-value.
© 2000-2020 QIAGEN. All rights reserved.
Upstream regulator	Expr log ratio	Molecule type	Predicted activation state	Bias-corrected z-score	Activation z-score	Flags	Bias term	P-value of overlap	B-H corrected p-value	Target molecules in dataset	Mechanistic network
ERBB2	-0.46	Kinase	Inhibited	-4.777	-4.536		0.028	2.56e-40	5.42e-37	ANGPTL4,ASPM,BACE1,BARD1,BCL2L1,BIRC5,BRIP1,BUB1,BUB1B,CCNA2,CCNB1,CCNB2,CCNE2,CDC14B,CDC20,CDC25A,CDC25B,CDC25C,CDC45,CDC6,CDC7,CDCA2,CDCA3,CDCA5,CDCA7,CDCA7L,CDCA8,CDK1,CDKN2C,CDKN3,CDT1,CENPA,CENPE,CENPF,CHD6,CKS1B,CKS2,CLDN4,COL18A1,COL1A1,COL7A1,CSF1R,DHFR,E2F1,E2F7,ERBB3,ESPL1,FN1,GINS1,GINS2,GINS3,GINS4,HES1,ITGA2,ITGA5,JAG1,LIG1,LTBP2,LTBP3,MAPK8IP3,MCM10,MCM2,MCM3,MCM4,MCM5,MCM6,MCM7,MKI…	319 (12)
RABL6		Other	Inhibited	-6.99	-6.856		0.02	7.83e-35	8.28e-32	ABAT,ATXN1,AURKB,BIK,BUB1,BUB1B,CCNA2,CCNB1,CCNE2,CDC25A,CDC25C,CDK2,CENPF,CHEK1,CHEK2,CKS1B,DAPK1,DRAM1,EZH2,FEN1,H2AX,HMMR,HMOX1,KIF23,MAD2L1,MCM10,MCM2,MCM5,MCM7,MELK,NCAPG,NDC80,NEK2,PARP2,PBK,PLK1,POLA1,POLD1,POLE2,PRC1,PRIM1,RFC3,TMEM97,TOP2A,TPX2,TTK,UBE2C	228 (7)
TGFB1	0	Growth factor		0.4	0.553		0.02	1.02e-32	7.18e-30	AKR1C1/AKR1C2,ANGPTL4,AOPEP,ASPM,BACE1,BARD1,BCL2L1,BCL2L11,BIRC5,BRIP1,BUB1,BUB1B,CCL5,CCNA2,CCNB1,CCNB2,CCND2,CCNE2,CD40,CD86,CDC20,CDC25C,CDH1,CDK1,CDK2,CDKN2C,CDKN3,CDT1,CENPA,CENPE,CENPF,CITED2,CKS1B,CKS2,CLDN4,COL18A1,COL1A1,COL2A1,COL7A1,CRIP2,CSF1R,CXCR4,DOCK4,E2F1,ENG,ESPL1,FAP,FN1,GATA3,HAS3,HMOX1,HOOK1,IL1RL1,IRS1,ITGA2,ITGA5,ITGA6,JAG1,LTBP1,LTBP2,LTBP3,MAPK8IP3,MET,mir-34,MKI67,MMP2,…	420 (21)
E2F4	-0.38	Transcription regulator						1.43e-31	7.55e-29	ANLN,ASF1B,AURKB,BARD1,BRCA1,CALM1 (includes others),CBX5,CCNA2,CCNE2,CDC25A,CDC6,CDK1,CDK2,CDKN2C,CENPA,CENPE,CHEK1,CHEK2,CKS1B,CKS2,DBF4,DHFR,E2F1,ECT2,EXOSC8,FDFT1,FEN1,GINS1,H2AX,H2AZ1,H2BC21,HLTF,HMMR,KIF22,KIF4A,MAD2L1,MCM10,MCM3,MCM5,MCM6,MKI67,MSH2,MTHFD1,MYBL2,NDC80,NEK2,ORC1,PLK1,POLA1,POLA2,POLD1,PPP2R2B,PRC1,RAD51,RAD51AP1,RFC2,RFC3,RFC4,RRM1,RRM2,SMC2,TK1,TMPO,TOP2A,TP53BP2,TP53INP1,…
NUPR1	0.44	Transcription regulator	Activated	8.665	8.53		-0.012	4.05e-31	1.72e-28	ADM,ADRB2,ALDH5A1,ANK3,ARHGAP11A,ARHGEF26,ASPM,ATAD5,ATR,AURKA,BLM,BRCA1,BRI3BP,BTG1,BUB1,BUB1B,C1orf112,CCDC77,CCNA2,CCNB2,CCNF,CDC25C,CDCA2,CDCA3,CDCA8,CENPI,CENPL,CITED2,CKAP2L,CXADR,CXCR4,DDIT3,DHTKD1,DLG1,DNTTIP1,ELL2,EME1,EPGN,ERCC6L,EREG,ESPL1,ETV1,EXO1,EXTL2,FAM111B,FANCD2,FOXO3,FUCA1,GAB2,GBP2,GDF15,GINS1,GNE,GPCPD1,GPR1,GTSE1,H1-5,H2AC12,H2AC13,H2AC14,H2AC16,H2AC4,H2BC14,H2BC3,H3C1,H3C1…
MITF	0.78	Transcription regulator	Inhibited	-5.135	-4.887		0.034	1.93e-28	6.8e-26	ALDH16A1,AURKB,BRCA1,CCNB1,CCNF,CDC25B,CDCA3,CDCA8,CDT1,CENPF,CENPH,CENPM,CENPO,CEP55,CHAF1A,COL1A1,COL2A1,ECT2,EME1,ESPL1,FANCA,FANCG,FBXO32,KIF20A,KIF4A,KIFC1,LIG1,MCM2,MCM4,MCM5,MCM6,MET,MITF,NCAPD2,NCAPD3,NPM3,NUF2,ORC6,PLK1,POLD1,POLE2,PSMC3IP,RAD51D,RECQL4,SEMA3C,SERPINE1,SOX6,SPAG5,SPC24,SPC25,TACC3,TPX2,UBE2C,XRCC3
TP53	0	Transcription regulator	Activated	6.79	6.854		0.006	9.56e-27	2.89e-24	ACTB,ADA,ADRB2,APOE,AQP3,ASXL1,AURKA,AURKB,BCL2L1,BCL2L11,BIK,BIRC3,BIRC5,BMF,BRCA1,BTG1,BUB1,BUB1B,CAV1,CCNA2,CCNB1,CCNB2,CCNE2,CDC20,CDC25A,CDC25B,CDC25C,CDC6,CDC7,CDH1,CDH10,CDK1,CDK2,CDKN3,CDT1,CENPF,CEP55,CES2,CHEK1,CHEK2,CITED2,CLU,COL18A1,CRYAB,CTSD,CXCL1,DAPK1,DBF4,DDIT3,DHCR7,DHFR,DLG1,DNMT1,DRAM1,DUSP2,E2F1,ENG,FDFT1,FEN1,FKBP1B,FOXM1,FYN,GBP1,GDF15,GRK3,H2AX,HERC5,HMGCS1,HMGN2,HMMR,HMO…	296 (13)
AREG	0	Growth factor	Inhibited	-3.278	-3.259		0.003	8.27e-23	2.19e-20	ARHGAP11A,AURKB,BIRC5,CCNA2,CCNB1,CCNB2,CCNF,CDC20,CDC45,CDCA8,CENPA,CENPF,ELF3,FOXM1,GBP1,H2BC21,H2BC8,HJURP,IFI6,IFIT2,IFIT3,IQGAP3,ITGB8,KIF14,KIF20A,MKI67,MMP15,MYBL2,NIPAL4,PCDHGA7,PCDHGB5,PLAU,PLK1,PRC1,RRM2,TMC6,TOP2A	106 (3)
CDK4	-0.44	Kinase						2e-21	4.7e-19	AQP3,AURKA,CBFA2T2,CDC45,CDC6,CDCA2,CDCA7,CDCA7L,CDCA8,CDKN2C,CENPF,CENPH,CENPN,CEP55,CIP2A,DDIAS,DHFR,DTL,E2F7,FAM83D,GAS2L3,GPC6,H2BC21,HJURP,KIF11,KIF20A,KIF20B,KIF2C,KIF4A,KLHL24,KNL1,LIN7B,LINC00467,LINC00667,LINC00847,MCM7,MELK,MTFR2,NCAPH,NT5E,POLD3,PSMC3IP,RGS2,SATB1,SERINC3,SLC9B2,SPC25,STARD4,TOR3A,TP53INP1,TPX2,TRIP13,ZNF367	66 (2)
CCND1	0	Transcription regulator	Inhibited	-2.043	-2.059		-0.004	1.08e-18	2.28e-16	AQP3,AURKA,CBFA2T2,CCNE2,CDC45,CDC6,CDCA2,CDCA7,CDCA7L,CDCA8,CDK2,CDKN2C,CENPF,CENPH,CENPN,CEP55,CIP2A,DDIAS,DNMT1,DTL,E2F1,E2F7,FAM83D,GAS2L3,GPC6,H2BC21,HJURP,JPT1,KIF11,KIF20A,KIF20B,KIF2C,KIF4A,KLHL24,KNL1,KRT1,KRT10,LIN7B,LINC00467,LINC00667,LINC00847,MARCKS,MCM7,MELK,MTFR2,NCAPH,NCOA3,NT5E,PDLIM4,POLD3,PSMC3IP,RAD51,RGS2,SATB1,SERINC3,SLC9B2,SPC25,STARD4,TGFBR2,TOR3A,TP53INP1,TPX2,TRIP13,TU…
FOXM1	-1.17	Transcription regulator	Inhibited	-4.256	-4.053		0.036	1.47e-18	2.83e-16	AURKB,BIRC5,BRCA2,BUB1B,CAV1,CCNA2,CCNB1,CCNB2,CCND2,CCNE2,CDC20,CDC25A,CDC25B,CDC25C,CDCA2,CDCA8,CDK1,CDK2,CDKN3,CENPA,CENPE,CENPF,CKS1B,CKS2,GTSE1,KIF20A,MET,MMP2,MMP7,NEK2,PDGFA,PLK1,PLK4,PRC1,SKP2,STMN1	298 (13)
AR		Ligand-dependent nuclear receptor	Activated	2.189	2.295		0.015	7.81e-18	1.38e-15	ABCG1,ADGRA3,AQP3,BCL2L1,BIRC5,BUB1,BUB1B,CAV1,CCNA2,CDC25B,CDC25C,CDCA5,CDH1,CDT1,CENPE,CIT,DCTPP1,DHCR7,EDN2,EPB41L4B,ESPL1,ETV1,EXTL2,FEN1,GDF15,HSPH1,IGF1R,ITGA6,KIF15,KIF22,KIF2C,KNTC1,KPNA2,MAD2L1,MAOA,MCM2,MCM4,MME,MSMO1,MTHFD2,MYOT,NEK2,NUSAP1,PFKFB2,PKMYT1,PLK1,PMEPA1,PRKCA,SERPINE1,SKP2,SMAD3,TEAD3,TGFBR2,TNFSF10,TPD52,TPD52L1,TPX2,UBE2C,VCAN,WIPF1,ZWINT	329 (16)
TP63		Transcription regulator		0.617	0.735		0.017	6.1e-16	9.93e-14	ADA,ADM,BCL2L11,BLM,BRCA1,BST2,CAD,CCNA2,CCND2,CDC25C,CDH1,CDK1,CITED2,CKS2,CSTA,CXCR4,DNMT1,DST,ENG,FGFR3,FLOT2,FN1,HAS3,HES1,IGFBP6,IGFBP7,IL1B,INHBA,ITGA2,ITGB8,JAG1,KIF23,KRT1,KRT10,KRT14,MAD2L1,MCM10,MIR205HG,NOTCH1,NT5E,PERP,PI3,PLAU,POLD2,POSTN,PRNP,RACGAP1,RAD51,RAD9A,S100A7,S100A8,SERPINB2,SERPINE1,SMAD3,TGFBR2,TNC,TNFSF10,TPM1,UGT1A8 (includes others),ULK1,VIM,WNT5A,ZEB1	374 (18)
TNF		Cytokine	Activated	2.509	2.735		0.024	2.69e-15	4.07e-13	A4GALT,ABCC3,ADGRG6,ADM,APOE,BACE1,BCL2L1,BIK,BIRC3,BIRC5,BMP2,BST2,CCL5,CCND2,CD40,CD86,CDC25C,CDH1,CHST2,COL16A1,CXCL1,CXCL2,CXCR4,DSC3,EHF,ELF3,FGFR2,FN1,GBP1,GCLM,GNB4,GPD2,GPR176,HDAC9,HLA-B,HMOX1,HPGD,ICAM1,IFIT1,IFIT3,IFNGR1,IL1B,IL32,INHBA,ITGA5,KIF3C,LTBP2,MARCKSL1,MCAM,MCM3,MET,MITF,MMD,MMP2,MSH2,MT1L,MYLK,NCF2,NEDD9,NID1,NOTCH1,NPM3,NQO1,NR1H3,OAS2,OASL,PI3,PIK3CD,PKMYT1,PLAU,PLPP1,PPA…	301 (15)
E2F1	-1.02	Transcription regulator		-0.562	-0.497		0.021	1.07e-14	1.51e-12	AURKB,BCL2L11,BIRC5,BRCA1,CALM1 (includes others),CBX5,CCNA2,CCNB1,CDC20,CDC25A,CDC6,CDK1,CDKN2C,CYP27B1,DBF4,DHFR,E2F1,ECT2,EYA2,EZH2,FANCD2,FEN1,FGFR2,GINS1,H2BC11,HLTF,HSD11B2,ICAM1,JPT1,KIF23,MAF,MCM10,MCM3,MCM5,MCM6,MSH2,MTHFD1,MYBL2,NCOA3,NDC80,POLA1,POLA2,RACGAP1,RAD51,RFC2,RFC3,RFC4,RRM1,RRM2,TK1,TOP2A,TP53BP2,TP53INP1,ULK1,VEGFB	252 (9)
E2f		Group	Inhibited	-3.444	-3.317		0.038	9.81e-14	1.3e-11	CAV1,CBX5,CDC25C,CDC45,CDC6,CDC7,CDK1,CENPO,CYP27B1,EXOSC8,FANCD2,GINS2,H2AC11,H2AC4,H2BC11,H3C2,LIG1,MCM10,MCM2,MCM5,MTHFD1,MYBL2,NUSAP1,POLA2,PRR11,RAD51,RRM2,TPX2,TTK,UBE2C,WDR76
ESR1		Ligand-dependent nuclear receptor	Inhibited	-3.689	-3.666		0.003	2.5e-13	3.11e-11	ASPM,BIRC5,BMP2,BRCA1,C1QTNF6,C5,CAV1,CCN5,CCNA2,CDH1,CDK1,CDKN3,CENPA,CENPF,CENPM,CENPN,CENPU,CRABP2,CSAD,CTSD,CYP1B1,DDX17,EPHX4,EREG,FLCN,FMN1,FOSL2,FOXM1,GATA3,GPAM,H4C3,HELLS,HLA-B,IGF1R,ISG20,ITGA6,KIF23,KLHL24,KNL1,LDLR,LGALS1,LTBP1,MAD2L1,MALL,METTL7A,MKI67,MMD,MME,MND1,NCAPG,NCAPH,NRCAM,PBK,PHF19,PIMREG,PLK4,POLA1,PTX3,RGS3,S100P,SAMD11,SEMA3B,SERPINE1,SLC7A2,SMAD3,STX3,TACC1,TFAP2C,TMEM…	184 (8)
TAL1		Transcription regulator	Inhibited	-3.248	-3.265		-0.003	2.34e-12	2.75e-10	ACOT8,ADCY3,ARVCF,ASPM,BCL6,BTBD3,BUB1,CCNB1,CDKN3,CENPU,CEP70,CHRNA5,DSC3,DSCC1,GATA3,GINS1,GSDMD,HELLS,HLA-B,ICAM1,IL27RA,KIF14,KIF15,KIF20A,LRR1,LYST,MAP2,MARCKS,MCM2,MCM4,MCTP1,MELK,MEST,MSLN,NCAPG,NFKBIZ,NOTCH1,PGAM5,PLCG1,PLEKHO1,RAPGEF5,REL,SERPINB2,SLC4A11,SOX4,SPRY2,SYK,TMEM156,TNFAIP3,TNFSF10,TUBB4B,ZC3H12A
E2F3		Transcription regulator	Inhibited	-3.876	-3.801		0.014	4.2e-12	4.67e-10	AKR1C1/AKR1C2,CCNA2,CCNB1,CD9,CDC25A,CDC6,CDCA3,CDK1,CXCL1,E2F1,ELF3,H2BC11,H2BC15,H2BC8,H4C2,HMGB2,INHBA,MAD2L1,MALAT1,MCM4,MIR17HG,MYBL2,NCAPG2,PLK1,POLA1,RALGPS2,RRM2,S100A8,TENT5A,THBD,TK1,TMPO,TNFAIP2,TP53BP2,TPX2,UBE2C
TREM1	-1.37	Transmembrane receptor		-0.42	-0.286		0.02	7.67e-12	8.12e-10	ADRB2,ARRDC4,CCL5,CD86,CDK1,CENPU,CKS2,CXCL1,CXCL2,CXCR4,DTL,E2F7,GADD45B,GCLM,GPRC5A,HES1,HES4,HOMER1,HS3ST3B1,HSD3B7,IFIT2,IL1B,INHBA,ISG15,MAP3K8,MCOLN2,MT1E,NT5E,OASL,PHLDA2,PLAC8,PLPP3,PPARG,RHOBTB3,RHOU,RIN2,RRAD,SERPINB2,SLCO4A1,SPRY2,STARD4,TFPI2,THBD,TIFA,TMPO,WNT5A	304 (14)
KDM5B	0.19	Transcription regulator	Activated	4.912	4.776		-0.024	1.25e-11	1.26e-09	AURKA,BRCA1,BUB1B,CAV1,CCNB1,CDCA3,CDK1,DDIT3,DLGAP5,E2F1,ECT2,EPB41L1,FBXO5,FHL1,HMMR,INSIG1,ISG15,KIF2C,LIMCH1,MAPK8IP3,MCAM,MCM2,MCM3,MT1E,NCAPH,NDC80,NEDD9,OSER1,PBK,PHF20,PSIP1,SMOX,TOP2A,TTK
FOXO1	0	Transcription regulator	Inhibited	-2.444	-2.282		0.032	8.04e-11	7.42e-09	ANLN,ASPM,BCL2L11,BIRC5,BRIP1,CCNB1,CCNB2,CDK1,CENPF,DEPDC1,DIO2,DLGAP5,FBXO32,GADD45B,IGF1R,IRS1,JAG1,KIF11,KIF18A,MCM5,NCAPG,NEK2,NUSAP1,PPARGC1A,PRC1,PRDM1,SERPINB2,SPC25,SPRY2,TNFSF10	211 (5)
MAPK1	0	Kinase		0.417	0.404		-0.002	8.06e-11	7.42e-09	APBB3,ARHGAP11A,AURKA,BIRC5,BST2,CCL5,CCNB1,CCNF,COL7A1,E2F1,FN1,GBP1,HERC5,HLA-B,IFI35,IFI6,IFIT1,IFIT2,IFIT3,IFITM3,ISG15,ISG20,KRT17,MITF,MKI67,MMP28,MYBL2,NT5E,NUP188,OAS2,OAS3,OASL,OGFR,PRSS12,SECTM1,SPAG16,SPOCK1,SPRY2,SPRY4,TAP1,TNFSF10,TRIM14,USP18,VDR,VIM,WIPF1	198 (10)
CDKN1A	0.32	Kinase	Activated	3.895	3.835		-0.013	4.07e-10	3.42e-08	BCL2L1,BIRC5,BRCA1,CCNA2,CCNB1,CDC25A,CDC25B,CDC25C,CDK1,CHEK1,CTSK,EXO1,FN1,FOXM1,JAG1,MAD2L1,PLK1,POLD1,PSAP,RRM1,STMN1,TOP2A,VIM	340 (18)
LIN9	-0.78	Other	Inhibited	-3.528	-3.429		0.029	4.17e-10	3.42e-08	AURKA,BIRC5,BUB1,CCNA2,CCNB1,CDK1,CENPE,CEP55,DLGAP5,PLK1,TMPO,UBE2C
KMT2D		Transcription regulator	Inhibited	-3.125	-3.128		-0.001	4.2e-10	3.42e-08	ADGRG2,CRIP2,CTSD,DSC2,DSC3,DSG3,FHL1,FOLR3,GRHL3,KLF4,KRT10,KRT16,KRT17,NPR3,NT5E,PCDH7,PPP2R2B,S100A8,SPRR1A,SPRR1B,TGM1
estrogen receptor		Group		0.769	0.759		-0.001	4.7e-10	3.68e-08	ABCG1,CAV1,CCND2,CCNE2,CD24,CDH1,CDH10,CDH8,CLDN4,COL12A1,COL7A1,CXCL1,CXCR4,DSC2,DSP,ERBB3,EREG,FGFR2,FGFR3,FN1,GATA3,ICAM1,JAG1,KRT8,LY6E,MAN1A1,MMP15,MMP24,NEDD9,NT5E,PCDH1,PCDH7,PCDHB14,PDGFA,PDGFD,PLAU,PLEK2,RGS2,SERPINE1,SMAD3,SPARC,TGFBR2,TGFBR3,TIMP1,TNC,VIM,WNT5A,ZEB1	166 (7)
MYC	-0.33	Transcription regulator		0.047	0.116		0.012	1.25e-09	9.48e-08	ABCC3,AOPEP,BCL2L1,BCL6,CAD,CAV1,CCNB1,CCND2,CDC25A,CHEK1,CLU,CNTNAP2,COL1A1,COL2A1,CYTH2,DCTPP1,DDIT3,E2F1,EXOSC8,FADS2,FAP,FBXO32,FOXM1,GADD45B,GCLM,GJA1,HERC5,HSD11B2,HSPH1,IFI35,IFI6,IFIT1,IFIT2,IFIT3,IQGAP2,ISG20,LGALS1,LOC102724788/PRODH,MIR17HG,MITF,MTHFD1,OASL,ODC1,PEG10,PERP,PHF20,PIAS2,PLAU,RAD51,SERINC3,SKP2,SLC2A1,SOX6,TINCR,TNFSF10,TNFSF11,UBE2C,ULBP3,XRCC3	129 (4)
HDAC1		Transcription regulator						1.33e-09	9.7e-08	BRCA2,CCNB1,CCNB2,CCNE2,CD1D,CDC25A,CDC25C,CDC6,CDH1,CDK1,CDK2,COL1A1,COL2A1,CSF1R,DHFR,FOXM1,GNAS,MME,NCR3LG1,PPP2R2B,RGS10,RRM2,SERPINB2,SERPINE1,TGFBR2,TOP2A	277 (10)
BRD4		Kinase	Inhibited	-4.025	-3.836		0.038	1.56e-09	1.1e-07	ACSL5,ALDH1B1,AURKB,BCL2L1,CCND2,CDC25A,COL1A1,CXCL2,CXCR4,DCTPP1,FADS1,FN1,FOSL2,GALNT14,GTF3C6,HMOX1,ICAM1,ITGA5,ITGB5,MANEAL,MTHFD1L,NQO1,PDGFA,PIM1,PLAU,POLE2,POLR3G,PRDM1,SLC7A2,SORD,SRM,TIMP1,TYRO3
CCN5	-0.58	Growth factor		1.141	1.112		-0.007	1.72e-09	1.17e-07	CD24,CDH1,CLDN1,DSP,FN1,GATA3,IGFBP7,ITGA5,KLF4,KRT8,SERPINE1,SMAD3,SPARC,TGFBR2,TGFBR3,TWIST1,VIM,ZEB1
TGM2		Enzyme		1.418	1.526		0.016	4.61e-09	3.01e-07	BCL6,BIRC3,CA2,CAD,CD36,CD86,CDCA7,CSRNP1,DAPK2,FARSB,GJA1,GM2A,HIP1,HLA-B,IFI35,IFI6,IFIT1,IFIT2,IFIT3,IL1B,ITGA6,KIAA0513,LRRK2,LY6E,MAFB,MIR17HG,MMP2,MT2A,NCF2,OAS2,OAS3,OASL,PIM1,PNRC1,PTGES,S100A8,SERPINB2,SIRPA,SLC25A15,SLC7A2,SLC9B2,SLPI,SWT1,TAP1,TNFAIP2,TSPAN14	134 (5)
SMARCA4		Transcription regulator		-1.295	-1.021		0.037	4.7e-09	3.01e-07	ACSL5,AHR,ARHGDIB,ARL4C,ARRDC4,BIRC5,C6orf141,CCDC9B,CDC25A,CDC6,CDH1,CLIC2,CLK1,COL7A1,COTL1,E2F1,EHF,ELOVL6,EMP3,ENTPD3,EPHA4,EREG,FADS3,FBLIM1,FN1,FOSL2,GCHFR,GPR68,HLA-B,HPGD,HYI,ICAM1,IFIT1,IFITM3,IGFBP7,IL1B,INHBA,ITGA5,KLF8,LEF1,LGALS1,LPXN,MMP2,MMP7,MT1L,MYLK,NAP1L3,NFKBIZ,NRP1,OXCT1,PERP,PHLDA2,PLPP3,PLS1,PTX3,RAMP1,RGS2,SDC2,SEMA3B,SERPINB2,SERPINB7,SLC35G2,SLC43A3,SPHK1,SPRY2,SRPX,STAM…
Mek		Group	Inhibited	-3.245	-3.173		0.014	1.66e-08	1.03e-06	BCL2L1,BCL2L11,BIRC5,BMF,CDCA7,CDH1,CRYAB,CSF1R,DNMT1,DSCC1,ERBB3,EREG,ETV1,ETV5,GDF15,ITGA6,LRP8,LYAR,MAF,MMP2,PHLDA2,PLPP3,POLR3G,PPARGC1A,PUS7,RND3,SEMA3C,SERPINE1,SLC20A1,SLC43A3,SPRY2,SPRY4,TFAP2C,TNFAIP3,VIM,ZEB1	250 (20)
S100A6	0	Transporter	Inhibited	-2.667	-2.673		-0.001	1.71e-08	1.03e-06	AURKA,CDKN3,CENPA,CXCL2,DEPDC1,EXOSC8,INHBA,NCAPH,NEK2,PBK,PCDHB2,PRNP,TMPO,TNFAIP3
MYBL2	-1.13	Transcription regulator	Inhibited	-2.897	-2.789		0.038	2.01e-08	1.18e-06	AURKA,BIRC5,BUB1,CCNA2,CCNB1,CDK1,CENPE,PLK1,UBE2C
E2F7	-0.82	Transcription regulator						5.24e-08	3e-06	CCNA2,CCNB1,CDC6,E2F1,ECT2,KIF23,RACGAP1
RARA		Ligand-dependent nuclear receptor	Inhibited	-4.91	-4.895		0.002	6.29e-08	3.5e-06	ASPM,BIRC5,C5,CCNA2,CD24,CD9,CDK1,CDKN3,CENPA,CENPF,CENPM,CENPN,CENPU,CRABP2,EPHX4,FLCN,GDF15,H4C3,HELLS,HLA-B,IGFBP6,KIF23,KNL1,LGALS1,LIFR,MAD2L1,MALL,METTL7A,MND1,NCAPG,NCAPH,NCOA3,NEDD9,PBK,PHF19,PIMREG,PLK4,RGS3,SMAD3,STX3,THBD,UBE2T,ZNF367
CD24	1.42	Other		-1.918	-1.799		0.035	7.56e-08	4.1e-06	ADRB2,ASPM,BIK,CAV1,DEPDC1,DEPDC1B,DLG1,EMP3,EPHB6,GDF15,HMMR,HOMER3,HSPB8,ICAM1,ISG20,KIF18A,KNTC1,MCAM,NCOA3,OASL,PLAU,PLPPR2,PPP1R15A,SPHK1,TOP2A,TP53INP1,VDR,ZNF302
PAF1		Other		-1.371	-1.213		0.038	9.05e-08	4.67e-06	BIRC3,CCL5,CITED2,HERC5,HOXA9,IFIT3,IFITM3,ISG15,ISG20,KLF4,NFKBIZ,OAS2,OAS3,OASL,PNP,SERPINE1,TENT5A,ZNFX1
E2F6		Transcription regulator	Activated	3.444	3.317		-0.038	9.05e-08	4.67e-06	BRCA1,CBX5,CDC25A,CDC45,CDC6,CDC7,CHEK2,E2F1,GINS2,LIG1,MCM2,MCM3,MCM5,POLA2,RAD51,RAD51AP1,RRM2,ZNF83
HNF1A-AS1		Other	Inhibited	-2.78	-2.72		0.018	1.35e-07	6.81e-06	BIRC5,CDH1,CEP55,H2BC21,HJURP,HMGB2,KIF22,KIF2C,NCAPG,NEK2,UBE2C
SPI1		Transcription regulator		0.331	0.403		0.016	1.49e-07	7.32e-06	CCNA2,CCNB1,CCNB2,CCND2,CCNE2,CDK2,E2F1,EPB41L2,IFI6,IFIT1,IFIT2,IFIT3,IFITM3,IL1B,ISG15,ISG20,LY6E,MME,MT1E,MT2A,NCF2,NKX2-5,OASL,PRDM1,TNFSF10,USP18,VIM
TP73		Transcription regulator		0.615	0.795		0.03	1.58e-07	7.58e-06	ADA,BIRC5,CDC25C,CDH1,CDK1,COL1A1,CRYAB,CXCL1,CXCL2,DDIT3,DHFR,DLG1,DRAM1,ENG,FEN1,FGFR3,FKBP1B,FLOT2,GAB2,GRK5,HES1,KRT10,LIG1,LTBP1,MIR22HG,MT1L,NAP1L3,PLK2,PNRC1,POLD2,RB1CC1,RFX2,SERPINA1,SERPINE1,SNRK,STMN1,TWIST1	260 (9)
EIF3E	0	Other	Activated	2.65	2.581		-0.017	1.64e-07	7.72e-06	ANGPT1,APLP1,BCL2L1,CCNF,CD36,CD40,CDCA8,COL18A1,CXCL1,FARP1,LIG1,MAD2L1,PLAU,RIN2,SMC2,TNC
PI3K (family)		Group		0.565	0.666		0.02	1.86e-07	8.57e-06	ABCG1,AKR1B10,AKR1C1/AKR1C2,BCL2L11,BIRC3,BIRC5,CDH1,CTSD,CXCL1,CXCR4,DDIT3,FBXO32,FOXO3,GCLM,HMOX1,IFIT1,IL1B,ISG15,ITGA6,MMP2,NQO1,RDH10,SERPINE1,SLC2A1,SOX4,TNC,TNFSF10	243 (14)
E2F8		Transcription regulator						3.86e-07	1.74e-05	CCNA2,CCNB1,CDC6,E2F1,ECT2,KIF23,RACGAP1
26s Proteasome		Complex	Inhibited	-2.881	-2.957		-0.015	4.59e-07	2.02e-05	BCL2L11,BIRC3,BRCA2,CCNA2,CCNE2,CDC25A,CDC6,CDK1,CENPE,CTSA,CTSD,EREG,EXO1,H2AX,HMGB2,HSPB8,KIF23,MAD2L1,POLA1,PRNP,PSAP,RFC3,TOP2A,ULBP3,WIPI1	347 (16)
PPARG	1.39	Ligand-dependent nuclear receptor		0.432	0.455		0.005	4.84e-07	2.09e-05	ABCG1,ACSL5,ANGPTL4,APH1B,BIRC5,CAV1,CDH1,COL1A1,FABP4,FN1,IGFBP6,IL1B,INSIG1,LOC102724788/PRODH,PDK4,PPARG,PTGES,RBP4,SERPINE1,TGFBR2,TNFSF10	199 (9)
IL1A		Cytokine		-0.471	-0.323		0.031	7.21e-07	3.05e-05	BIRC3,CCL5,CXCL1,CXCL2,GNB4,ICAM1,IL1B,IL32,KITLG,MCAM,MT2A,NFKBIZ,PDGFA,PI3,PLAU,PTGES,PTX3,S100A7,SERPINA1,SERPINB4,SERPINE1,TNFAIP3,TNFSF11,ZC3H12A	300 (18)
Raf		Group						7.64e-07	3.17e-05	E2F1,ETV1,ETV5,GDF15,IGF1R,PHLDA2,PLPP3,PPARGC1A,RND3,SEMA3C,SLC20A1,SLC43A3,SPRY2,SPRY4,TFAP2C,TNFAIP3	205 (5)
HNRNPA2B1		Other		-0.919	-0.919		0	9.01e-07	3.6e-05	ACSL5,ADGRG2,BCL2L1,CD24,CDH1,CLDN1,DCLK1,DNER,ERBB3,FHL1,FN1,GDF15,GJA1,LETM2,MAST4,MEST,MMD,MSRB3,NPR3,NRCAM,PEG10,PPARGC1A,ROR1,SEMA3B,SERPINA1,SRPX,SVEP1,TFPI2,TLE1,TWIST1,UBASH3B,VCAN
RB1	-0.28	Transcription regulator	Activated	2.212	2.2		-0.005	9.02e-07	3.6e-05	ACTB,BCL2L11,BIRC5,BRCA1,CBX5,CCNA2,CCNB1,CDC25A,CDC6,CDH1,CYP27B1,DHFR,E2F1,H2BC11,KRT10,MAF,MCM6,MYBL2,PLK1,RAD51,RRM2,TUBG1,ULK1,ZEB1	121 (5)
CBX5	-0.54	Transcription regulator		-1.608	-1.8		-0.038	1.2e-06	4.72e-05	AHSA2P,BIRC5,CD24,CDC25A,CDC6,CPA4,CYP1B1,CYP2J2,DYNLRB1,FOXQ1,GASK1B,GCHFR,GRHL3,IGFL2,LEF1,MMP7,OLR1,PODXL2,PPARG,PPFIBP2,RIN2,S100P,SELENBP1,SYTL2,TACSTD2,TCEAL3,TSPAN13
EHF	2.14	Transcription regulator		0.557	0.655		0.021	1.36e-06	5.23e-05	ANGPTL4,CCBE1,CDK1,CRABP2,E2F1,EHF,EREG,GPR68,GRHL3,HMOX1,JAG1,KLF5,S100A7,S100A8,SAA2,SCEL,SERPINE1,SPRR1B,SPRR2D,THBD,TNC
RNA polymerase II		Complex						1.58e-06	5.97e-05	ACTB,BRCA1,CBX5,CCNB1,CCNB2,CCNE2,CDH1,CHEK2,CXCL2,CXCR4,CYP1B1,DCTPP1,DLGAP5,EXOSC8,FANCI,FOSL2,GDF15,HSD11B2,ICAM1,LDLR,MCM3,mir-34,MMP2,MYBL2,NCOA3,PKMYT1,RAD51AP1,RND3,TOP2A,ZNF83	234 (7)
UXT		Transcription regulator	Activated	2.232	2.137		-0.026	1.94e-06	7.2e-05	ATR,BRIP1,BUB1,CCNA2,CDC6,CHEK1,GTSE1,HPGD,KDELR3,PMEPA1,SORD,TNFAIP3,TTK
SPDEF		Transcription regulator		-0.206	-0.336		-0.035	2.29e-06	8.36e-05	BIRC3,CD40,COL16A1,COL1A1,ITGA5,ITGA6,LEF1,PLAU,PRKCA,PTPRF,SDC2,SERPINE1,SMAD3,TNC,VEGFB,VIM,WNT5A,ZEB1	69 (4)
P38 MAPK		Group		-0.375	-0.224		0.03	2.42e-06	8.7e-05	BCL2L1,CCL5,CCNF,CD1D,CD36,CD40,CD86,CXCL1,CXCL2,CXCR4,DIO2,FABP4,FN1,GBP1,HMOX1,ICAM1,IL1B,IL32,INHBA,ITGB8,KDELR3,MMP2,MSH2,PPARGC1A,RND3,RRAD,SERPINE1,TIMP1,TLR2,TNFSF10,TOP2A,ULK1,VDR	313 (18)
IFNL1		Cytokine	Inhibited	-4.208	-4.038		0.038	2.71e-06	9.57e-05	BST2,GBP1,HERC5,HLA-B,IFI35,IFI6,IFIT1,IFIT2,IFIT3,IFITM2,IFITM3,ISG15,ISG20,MLKL,OAS2,OAS3,OASL,TMEM140,TRIM14,USP18	35 (3)
OGA	0	Enzyme		0.224	0.152		-0.011	2.8e-06	9.7e-05	ADAP1,ADGRL2,BCL2L1,CAV1,CD24,CD99L2,CDCA7,CDCA7L,CDH1,CDK2,CLDN1,DHCR7,DST,EPHA4,EPHB3,EPHB6,ERBB3,FDFT1,FN1,GNE,GTF3A,HMGCS1,ITGA2,ITGB5,LPXN,MCAM,MSMO1,PCDHB5,PLAAT3,PLAU,PLCG1,PLPP3,PRKAR1B,S100A3,STARD4,TCF19,TGFBR2,TGFBR3,TIMP1,TNC,TPD52L1,USF2,VIM	132 (5)
CEBPA		Transcription regulator		0.877	0.949		0.014	2.94e-06	0.0001	BIK,BTG1,CA2,CCND2,CSF1R,CXCR4,EEF1A2,EXTL2,GATA2,GBP1,GJA1,HLA-B,HMOX1,IFI6,ISG15,ITGB5,KLF5,LGALS1,MT2A,OAS2,PFN2,PPARG,PTX3,RGS2,SECTM1,SERPINF1,THBD,TNFSF10,VDR
IL13		Cytokine		1.424	1.485		0.01	4.09e-06	0.000137	ADA,BDNF,CCL5,CD36,CD86,CHN2,CHST2,CXCL1,CXCR4,FABP4,FADS1,FADS2,FEZ1,FKBP1A,GPNMB,IFNGR1,IL1B,JAG1,KCNJ15,KITLG,MAF,MAOA,MSMO1,MTSS1,NCAPH,NID1,PID1,PPARG,RIN2,SEPTIN11,SERPINB3,SERPINB4,SERPINF1,SLC43A3,SNCA,TMC6,WNT5A	277 (15)
IgG		Complex		-1.67	-1.802		-0.026	4.34e-06	0.000144	ADM,CCL5,CCND2,CD9,CLDN4,CRABP2,DDIT3,DHCR7,DSG3,DSP,GNAS,GPRC5A,IFITM3,IL1B,ISG15,KRT10,KRT16,LDLR,LGALS1,PHLDA2,PIM1,PPP1R15A,RND3,SERPINB7,TACSTD2,TNFAIP3,TRIM29	284 (9)
CTNNB1	-0.25	Transcription regulator		-1.364	-1.247		0.033	5.01e-06	0.000163	ADGRG2,AURKA,BCL2L1,BIRC5,CRAT,DDIT3,DDX17,DIO2,EPHB3,FN1,FOXQ1,GATA3,HSD17B2,IFIT1,IRS1,KIF23,KIFC1,LBH,LEF1,MME,MMP2,MMP7,MSX1,MT1L,NRCAM,PCSK6,PLAU,SEMA3C,SERPINA1,SERPINA5,SERPINE1,VCAN,VIM,ZEB1	343 (14)
BRCA1	-1.27	Transcription regulator		0.308	0.305		-0.001	5.41e-06	0.000173	ACTB,BIRC5,BRCA1,CCL5,CCNB1,CCNB2,CTSD,CYP1B1,DDIT3,EXO1,FEN1,FOXO3,GDF15,H2AX,KRT17,NQO1,PLK1,RAD51,VCAN	327 (17)
CD44	0	Other		-0.521	-0.43		0.023	5.52e-06	0.000174	ABCA5,ADRB2,BCL2L1,BIRC3,BIRC5,CRABP2,DNMT1,EP300,FN1,IFITM2,IL1B,MBNL3,PARVB,PLAU,SERPINA1,STEAP1,TWIST1,VIM,WNT5A,ZEB1	206 (15)
SP1	0.41	Transcription regulator		1.302	1.412		0.027	6.75e-06	0.00021	B4GALT5,BACE1,BIRC5,CAV1,CDH1,CDK1,CHRNA5,COL1A1,COL2A1,CSNK2A1,DBF4,DIAPH3,DLC1,ENG,FN1,FOXM1,FYN,GDF15,GJA1,GNAS,HMOX1,HSD11B2,IFNGR1,IGF1R,ITGA2,KRT16,LDLR,LTBP3,MAOA,MET,MMP2,NCF2,PDGFA,PIM1,PLAU,PRKCA,SLC2A1,SMAD3,SRC,TFPI2,TGFBR2,TINCR,TLR2,TNFSF10,UGT1A8 (includes others),VIM,WNT9A,ZFAS1	289 (9)
IL2		Cytokine		-0.297	-0.205		0.026	7.14e-06	0.000219	ADCY3,AHR,BCL2L1,BIRC3,BMP2,CCND2,CCNE2,CD86,CDC25A,CDC6,CDKN2C,CSRNP1,CTPS1,DAPK1,DHODH,DUSP2,EPHA4,FGFR2,FOXO3,GADD45B,IDI1,IL1B,ISG20,JAK2,MAP2K6,MMD,NETO2,PDCD2L,PHLDA2,PIM1,PNP,POLE2,POLR1B,POLR3K,PPP2R2B,PRDM1,TNFRSF10C,TNFRSF21,TNFSF10,TP53INP1,UCK2	326 (15)
NFkB (complex)		Complex		1.645	1.83		0.033	7.36e-06	0.000223	AHR,BACE1,BCL2L1,BIRC3,BMP2,CCL5,CCNB1,CCNB2,CD40,CD86,CDC25B,CLU,COL2A1,CSNK2A1,CXCL1,CXCL2,CXCR4,EHF,ELF3,FUCA1,GDF15,HERC5,HMOX1,ICAM1,IL1B,ITGB8,JAG1,KRT17,MMP2,MSH2,NCF2,NFKBIZ,NOTCH1,PLAU,PLK1,SERPINB2,SLC2A5,SMAD3,SOAT1,TAP1,TFPI2,TNFAIP3,TNFSF10,TWIST1	268 (12)
SND1		Enzyme						7.55e-06	0.000225	ANGPTL4,CDC6,DHFR,E2F1,EREG,ETV1,JAG1,LAPTM5,LTBP1,SLCO4A1,SOX4
OGT		Enzyme		-1.33	-1.238		0.033	8.64e-06	0.000254	BCL2L1,BIRC5,FOXM1,MMP2,NEK2,PLK1,SKP2,VIM	191 (13)
GLI1		Transcription regulator		1.151	1.33		0.036	1.08e-05	0.000305	ASPM,BCL2L1,CD24,CDH1,COL1A1,DIO2,EPB41L4B,FHL1,FUCA2,IGFBP7,IMPA2,MEST,MMP2,NAV3,NREP,PAPSS2,PHLDA2,PLPP2,PSTPIP2,RGS10,S100A7,SCD5,TMEM100,TNC,ULK1
PRKAA1		Kinase		0.158	0.168		0.002	1.08e-05	0.000305	BIRC3,BTG1,CD24,CENPF,CLU,EPHA3,FN1,H2BC21,IGF1R,ITGB5,MAP2,PMEPA1,RGS2,RHOU,RND3
EGR1		Transcription regulator		0.706	0.802		0.031	1.08e-05	0.000305	BCL2L11,CAV1,CCND2,CDH1,EREG,FN1,FYN,GDF15,GNAS,HPGD,NDRG1,PDGFA,PPARG,PTGES,TNFSF10	105 (7)
PGR		Ligand-dependent nuclear receptor		0.132	0.254		0.023	1.22e-05	0.000332	BCL2L1,BCL6,BIRC3,BTG1,CCNB2,CDC6,CDK1,DPYSL2,DST,FLOT2,FN1,GATA3,HES1,HSD11B2,ICAM1,ITGA6,KLF4,KLF5,NDRG1,NEDD9,PDLIM1,PFN2,PLAU,S100A8,S100P,SERPINA5,TNC,UCK2,VCAN,ZEB1	298 (14)
I kappa b kinase		Complex	Activated	2.736	2.635		-0.038	1.24e-05	0.000332	BRCA1,BRCA2,FANCA,FANCC,FANCD2,FANCG,RAD51
ZNF281		Transcription regulator		-2.015	-1.915		0.038	1.24e-05	0.000332	BLM,FANCA,FANCD2,FANCG,RAD9A,XRCC2,XRCC3
ENG	-0.69	Transmembrane receptor		-1.385	-1.342		0.019	1.24e-05	0.000332	BARD1,H2AX,ITGA5,ITGA6,NTHL1,PLAU,SERPINE1
KRT14	2.42	Other						1.29e-05	0.00034	CXCL1,CXCL14,DSC2,DSC3,DSG3,DSG4,GJA1,KRT1,KRT16,KRT17,KRT6B,KRT8,MMP7
STAT5A	0	Transcription regulator						1.57e-05	0.000411	AHSA2P,CD24,CDH1,CPA4,CYP1B1,CYP2J2,DYNLRB1,FOXQ1,GASK1B,GCHFR,GRHL3,IGFL2,LEF1,MAF,MMP7,OLR1,PODXL2,PPARG,PPFIBP2,RIN2,S100P,SELENBP1,SYTL2,TACSTD2,TCEAL3,TSPAN13
MAP3K7		Kinase		-1.402	-1.395		0.002	1.64e-05	0.000423	BIRC3,CCL5,GBP1,GBP2,IFIT1,IFIT2,IFIT3,IL1B,ITGB5,OAS2,OASL,RGS2,SERPINE1,TNFSF10	384 (17)
MAX		Transcription regulator		-0.923	-1		-0.038	1.79e-05	0.000457	BCL6,CAD,CBX5,CCND2,CDC25A,DDIT3,DHFR,E2F1,FADS2,FBXO32,GADD45B,MTHFD1,UBE2C
CG		Complex		-0.993	-0.875		0.025	2.24e-05	0.000565	BARD1,BCL2L1,BLM,BMP2,CCNE2,CDC6,DTL,EPHB6,EREG,GATA6,ITGB5,MAF,MCAM,MCM10,MMP2,NPR3,PLAU,PLPP3,PTX3,SLC20A1,SPRY2,STEAP1,TFPI2	273 (9)
BTK		Kinase		1.219	1.183		-0.01	2.49e-05	0.00062	CCND2,CD40,CD86,CDC25A,CXCR4,E2F1,IFI35,IFIT1,IFIT3,IL1B,ISG15,ISG20,OAS2,OAS3,PIM1	179 (10)
FSH		Complex		0.326	0.34		0.005	2.62e-05	0.00064	ACTB,ACTN1,ADCY7,AQP3,ARL4C,ATP9A,BDNF,COL18A1,CXCR4,DAPK1,DHCR7,ELL2,EREG,FILIP1L,GATA6,GBP1,GNAS,GPRC5A,GRK5,ISG20,ITGB5,LDLR,LYPD3,MMP2,MSMO1,MT1L,MT2A,PDXK,PIK3CD,PLPP1,PRKD1,PRNP,PSIP1,PTGER2,PTPN1,PTPRF,RGS12,TFPI2,TGFBR3,TK1,TNFAIP3,TP53I11,TPM1,TYRO3,ZEB1,ZNF331	101 (3)
miR-34a-5p (and other miRNAs w/seed GGCAGUG)		Mature microRNA		1.141	1.009		-0.038	2.63e-05	0.00064	BIRC5,CDC25A,CDK1,DHFR,E2F1,ICAM1,KLF4,MCM10,MCM3,MET,NOTCH1,TP53INP1	56 (4)
CHEK1	-0.91	Kinase		-0.587	-0.57		0.006	2.74e-05	0.00066	BCL2L1,BCL2L11,CDC25A,CDC25B,E2F1,H2AX,RRM2	261 (11)
IL1B	-0.59	Cytokine		0.467	0.571		0.018	3.21e-05	0.000764	A4GALT,AMPD3,APOE,BCL2L1,BMF,CCL5,CD40,COL1A1,CXCL1,CXCL2,CXCR4,DNMT1,EHF,ELF3,FGFR2,ICAM1,IL18,IL1B,IL32,ITGB8,LDLR,MMP7,MT2A,MYEF2,NFKBIZ,NR1H3,NRP1,PPARG,PPARGC1A,PTGES,PTGFR,PTX3,REL,SERPINB2,SERPINE1,SRGN,TNFAIP6	266 (14)
MYB		Transcription regulator		-1.123	-1.025		0.03	3.67e-05	0.000853	ADM,BCL2L1,BIRC5,CCNB1,CDH1,CXCR4,FN1,GATA3,KLF4,POLA1,TWIST1,VIM
JUN	0.43	Transcription regulator		0.374	0.468		0.027	3.78e-05	0.000853	BIRC3,CALM1 (includes others),CDK1,CXCL1,CYP2J2,DIO2,EREG,GJA1,HLA-B,HMOX1,HOMER1,HPGD,ICAM1,IGFBP6,IL1B,ITGB8,LTBP1,MMP2,MMP7,NCF2,NFKBIZ,PTGES,PTX3,SERPINE1,SPHK1,SULF2,SYK,VIM,ZEB1	357 (15)
ZBED6		Transcription regulator		-0.758	-0.816		-0.024	3.79e-05	0.000853	ANKRD50,ARL4C,BOP1,CRIM1,DLGAP5,FOSL2,KITLG,PMEPA1,ROCK2,TTK,ZEB1
miR-200b-3p (and other miRNAs w/seed AAUACUG)		Mature microRNA		0.124	0.031		-0.038	3.79e-05	0.000853	FHOD1,JAG1,MARCKS,PLCG1,VIM,ZEB1
NELFA		Other	Inhibited	-2.293	-2.236		0.026	3.79e-05	0.000853	CCNB2,CCNE2,CYP1B1,DLGAP5,MYBL2,TOP2A
SIRT1		Transcription regulator		-0.395	-0.353		0.013	5.04e-05	0.00112	BIRC3,BIRC5,CCND2,CD36,CDH1,EP300,FABP4,FN1,FOXO3,HMOX1,LDLR,MMP2,PDK4,ZEB1	269 (11)
SIN3B	0.29	Transcription regulator						5.44e-05	0.0012	BCL6,DDIT3,DHFR,FBXO32,GADD45B,HES1,RRM2,SRD5A1
ERG		Transcription regulator		-0.429	-0.285		0.029	5.61e-05	0.00122	ACOT8,CCNA2,CDH1,CXCL1,CXCR4,DIAPH3,DSTN,EGFL7,FYN,HMMR,HPGD,IGF1R,LAMA5,LEF1,MAGI1,MET,NRCAM,ORC6,PLAU,PLPP3,RALGPS2,RAPGEF5,RGS3,ROCK2,SVIL,TACC1,VIM,WIPF1,ZEB1
SYVN1		Transporter		-0.771	-0.577		0.037	5.96e-05	0.00129	ABCC3,AHR,ASF1B,CALM1 (includes others),CDA,CTPS1,CYP1B1,DIO2,DPYD,FANCG,GPRC5A,HERC5,IFITM2,IGF1R,IRAK2,ITGA6,MCAM,OLR1,PLPP3,PNPLA2,SLC20A1,SLC27A3,SLC2A1,SLC43A3,SLC7A2,SLCO4A1,UNC13D
SBDS		Other						6.21e-05	0.00131	AKR1C1/AKR1C2,DDIT3,DPYD,ERBB3,FBXL16,FBXO32,GABRE,GADD45B,IGFBP7,MAFB,MAOA,MT2A,MYEF2,PAK3,PCDH7,PCDHB2,PCDHB5,PPP1R15A,PPP2R2C,TNC
IFNA2		Cytokine	Inhibited	-3.154	-3.023		0.03	6.21e-05	0.00131	BIRC5,BST2,GBP1,GBP2,HERC5,HMGCS1,IFI35,IFI6,IFIT1,IFIT2,IFIT3,IFITM3,ISG15,ISG20,LY6E,OAS2,OAS3,TNFSF10,TRIM14,USP18	33 (3)
Histone h4		Group						6.71e-05	0.00141	ADA,CD1D,CDC25A,CDC25C,CDK1,CHRNA5,DHFR,E2F1,FOXM1,HOXA9,POLD2,RRM2,SPHK1,TGFBR2,TNFSF10,TNFSF11	219 (7)
ELAVL1		Other		-1.851	-1.748		0.028	6.84e-05	0.00142	BCL2L1,CALM1 (includes others),CDC6,CDK2,CENPA,CENPE,DCN,GATA3,HMOX1,KIF11,KIF18A,MYBL2,NCAPG,NEK2,NUF2,OSBPL2,PBK,PRC1,TOP2A
NCOA3	1.02	Transcription regulator		-1.905	-1.804		0.032	7.54e-05	0.00155	CCDC80,CCNA2,CCNE2,CDC25A,CDC6,CDK2,HES1,HMOX1,MCM7,NCOA3,PPARG	187 (5)
CHUK		Kinase		0.21	0.287		0.026	7.75e-05	0.00158	BCL2L1,CCNB1,CDC25A,E2F1,ICAM1,IL1B,NOTCH1,PLAU,PLK1,TK1	277 (11)
PRKCD		Kinase		0.674	0.781		0.021	8.02e-05	0.00162	BIRC3,BIRC5,COL1A1,ERCC6L,GPRC5A,HJURP,ICAM1,IL1B,IL32,KIF2C,KLF5,LBH,LDLR,LYST,MAST4,MMP2,NOCT,NOTCH1,PALMD,PPP1R15A,PPP1R3D,SERPINB2,SERPINE1,SPHK1,TLR2,ZEB1	415 (18)
SH3KBP1	-1.11	Other		-1.627	-1.664		-0.015	8.74e-05	0.00174	BCL2L1,CCND2,CDH1,FN1,PRDM1,SERPINE1
NFYB		Transcription regulator						0.000101	0.00199	BCL2L1,CCNB1,CCNB2,CDC25C,CDCA8,CDK1,TOP2A
HGF		Growth factor		1.79	1.821		0.011	0.00011	0.00215	ANK3,BCL2L1,BIRC3,CCL5,CD40,CDH1,CENPF,CTSK,ELF3,FEN1,INPPL1,IRX5,ISG15,KIF22,KRT17,MMP2,PDGFA,PLA2R1,PLAU,PNRC1,TMEM97,TNFAIP2	332 (20)
RBL2	0	Other						0.000111	0.00215	AURKB,BRCA1,CDC25A,CDC6,CDK1,DHFR,E2F1,MYBL2,RRM2,VEGFB
NELFCD	0.29	Other	Inhibited	-2.293	-2.236		0.026	0.000113	0.00218	CCNB2,CCNE2,DLGAP5,MYBL2,TOP2A
IFNG		Cytokine		-1.47	-1.304		0.024	0.000119	0.00227	BCL2L1,BCL2L11,BMF,BST2,CCL5,CCNA2,CD40,CD86,CDK2,CGAS,CSF1R,CXCL1,CXCL2,CXCR4,DAPK1,GBP1,GBP2,GSDMD,HDAC9,HLA-B,ICAM1,IFI35,IFI6,IFIT1,IFIT2,IFIT3,IFITM2,IL1B,IL32,IRS1,ISG15,ISG20,KCTD7,MARCKSL1,MLKL,MMP2,NCF2,OAS2,OAS3,OASL,PIM1,PLAAT3,PPARG,PTGES,SERPINA5,SOAT1,TAP1,TBC1D10A,TGM1,THEMIS2,TLR2,TNFSF10,USP18	265 (15)
TFAP2A	0.49	Transcription regulator		0.532	0.514		-0.008	0.000135	0.00255	BCL2L1,BIRC3,BIRC5,CCN5,CDH1,CXCL1,CXCL2,DCLK1,EREG,MMP2,PLAAT3,PLAU,PPARG,TPM1
MACROH2A1	-0.3	Other		0.339	0.302		-0.011	0.000141	0.00264	BRCA2,CCND2,CDKN2C,CITED2,FN1,HERC5,MAP2K6,PLAU,SERPINB2,SERPINE1,SPARC
PI3K (complex)		Complex		0.303	0.393		0.027	0.000143	0.00264	BCL2L1,CCNB1,COL1A1,DAPP1,HAS3,IFIT1,IGF1R,IL1B,LTBP2,NOTCH1,NQO1,PRDM1,RGS2,RND3,TNFAIP3,TNFSF10,TREM1	202 (13)
Rb		Group						0.000143	0.00264	AURKB,CDC6,CDT1,DHFR,ECT2,FOXM1,HERC5,PLK1
YAP1	0	Transcription regulator		-0.702	-0.64		0.025	0.00016	0.00291	ANLN,AURKB,BCL2L1,BCL2L11,BIRC5,DIAPH3,E2F1,FOXM1,MSLN,NEK2,PLK1,VIM
HIF1A		Transcription regulator		-0.564	-0.416		0.03	0.000167	0.00303	ADM,ANGPTL4,APOE,AURKA,BACH2,BCL2L1,CAV1,CCL5,CCN3,CD24,CD36,CDH1,CLDN1,CTPS1,CXCR4,FHL1,FN1,FYN,GADD45B,GJA1,IL1B,ITGA5,KIFC2,LGALS1,MMP2,MMP7,NDRG1,PLAC8,PRKCA,SERPINE1,SLC16A4,SLC29A1,SLC2A1,SPHK1,SRD5A1,TLR2,TLR6	226 (9)
LDL		Complex		0.842	0.921		0.024	0.000169	0.00303	APOE,BCL2L11,CD36,DDIT3,FABP4,IL1B,MMP2,NR1H3,OLR1,PPARG,SERPINE1,SMAD3,SPHK1,TNFSF10	403 (18)
TRAF2	0	Enzyme	Inhibited	-2.121	-2.02		0.038	0.000174	0.00307	AURKA,AURKB,BIRC3,CCNB1,CDC25C,CDK1,PLK1	101 (5)
SMARCE1		Transcription regulator		1.119	1.134		0.005	0.000174	0.00307	BRCA1,BRCA2,CCNB1,CDK1,CENPE,CENPF,CTSD
CIC	0	Transcription regulator	Activated	2.322	2.236		-0.038	0.000177	0.00308	ETV1,ETV4,ETV5,ITGA2,SLC20A1,SPRY4
LIMA1	0.42	Other						0.000177	0.00308	CDH1,KRT8,MMP7,VCAN,VDR,VIM
TLR7		Transmembrane receptor		-1.145	-0.989		0.037	0.000194	0.00333	CD1D,CD40,CD86,CPA4,CXCL1,CXCL2,ICAM1,IFI35,IFIT1,IFIT3,IL1B,ISG15,ISG20,OAS2,OAS3,PLAU,PTX3,TRPM2,ZC3H12A	300 (15)
EFNA1	0.4	Other		1.16	1.127		-0.009	0.000211	0.00359	BACH2,CRABP2,EP300,ETV5,GATA6,ITCH,KRT1,KRT10,NT5E,S100A7,SLC20A1,TGM1,UBE2C,UBE2S
ATF3	0	Transcription regulator		1.879	1.89		0.004	0.000214	0.00359	AURKA,AURKB,CDC25A,CDK1,DDIT3,LDLR,MSH2,NEK2,PLK1,SERPINE1
CCNK		Kinase	Inhibited	-2.696	-2.579		0.038	0.000214	0.00359	ATR,BRCA1,CRELD1,FANCD2,FANCI,POLA2,RFC4,RPA2,TIMELESS,UBE2T
STAT1	-0.26	Transcription regulator		-1.425	-1.279		0.036	0.000217	0.0036	BST2,CD40,GBP1,GBP2,ICAM1,IFI35,IFI6,IFIT1,IFIT2,IFIT3,ISG15,KLF4,OAS2,OAS3,PIM1,SAA2,SERPINB3,SERPINB4,TAP1,TNFSF10,TNFSF11,ULK1,WARS1,ZNF652	26 (2)
TCF		Group						0.00022	0.0036	ADGRG2,CRAT,DDX17,DIO2,EPHB3,HSD17B2,IRS1,LEF1,MME,MMP2,MMP7,MT1L,NRCAM,PCSK6,SEMA3C,SERPINA1,SERPINA5,SERPINE1	58 (3)
TNFSF14	0	Cytokine		-0.256	-0.161		0.035	0.00022	0.0036	BIRC3,CCL5,CD40,CD86,CDH1,CXCL1,ICAM1,INHBA	99 (5)
HDAC6	0.38	Transcription regulator		-1.548	-1.47		0.028	0.000228	0.00369	BIRC5,CDH1,COL1A1,CYP1B1,LTBP2,PLAU,SERPINE1,TGFB1I1,VIM	68 (4)
CTLA4		Transmembrane receptor	Activated	2.421	2.333		-0.029	0.000228	0.00369	CCNA2,FAR2,FOLR3,H3C2,H3C7,KPNA2,MKI67,TOP2A,TPX2
NEUROG1		Transcription regulator		-1.256	-1.291		-0.009	0.000246	0.00391	CCND2,CFH,CXCL1,DSP,FAP,FN1,GASK1B,GFPT2,INHBA,MEST,PLK2,RIPOR2,SERPINF1,SLC43A3,SPOCK1
HIC1		Transcription regulator		-0.139	-0.168		-0.007	0.000246	0.00391	ADRB2,CA2,CCN3,CCNE2,CXCL14,FADS1,INHBA,KAZN,KIAA0895,LRP8,MCAM,RIN2,SMPDL3A,SRGN,TMEM47
MBD2		Transcription regulator		-0.932	-0.866		0.022	0.000266	0.0042	APOE,BIRC3,BRCA1,CDH1,CEL,CENPH,CKS2,MMP2,NEIL3,ORC6,PLAU,PLK1
NELFE		Other	Inhibited	-2.293	-2.236		0.026	0.000279	0.00438	CCNB2,CCNE2,DLGAP5,MYBL2,TOP2A	171 (3)
LILRB1		Transmembrane receptor		-1.841	-1.941		-0.038	0.000285	0.00444	ADM,CAV1,FGFR3,FOXO3,MAF,PRDM1,UCHL1
ERK		Group		1.133	1.246		0.026	0.000309	0.00477	BCL2L1,BCL2L11,BMF,CD1D,COL1A1,CXCL1,CXCL2,DIO2,DPYSL2,EREG,GDF15,HAS3,ICAM1,MMP2,NDRG1,ODC1,PDK4,PRDM1,SERPINB2,SERPINE1,VCAN	333 (16)
STAT2	0	Transcription regulator						0.000321	0.00484	CAV1,GBP1,IFI6,IFIT2,ISG15,OAS2,TNFSF10,USP18,WARS1	26 (2)
KDM3A		Transcription regulator		0.076	0.152		0.038	0.000321	0.00484	ADM,GDF15,HMOX1,SERPINE1
CDK12		Kinase		-2.076	-1.999		0.038	0.000321	0.00484	ATR,BRCA1,FANCD2,FANCI	173 (3)
AHR	0.55	Ligand-dependent nuclear receptor		-0.585	-0.539		0.016	0.000326	0.00484	ADM,CCL5,CDH1,CDK2,COL1A1,CTSD,CYP1B1,IL1B,NEDD9,SERPINB2,UGT1A8 (includes others)	138 (7)
NEDD9	-1.18	Other		0.657	0.777		0.036	0.000326	0.00484	ADM,BMP2,CDH1,ELF3,GDF15,ITGA2,LRP1,MMP2,PLAC8,SERPINE1,SLC2A1	105 (5)
HCAR2		G-protein coupled receptor	Activated	2.544	2.449		-0.038	0.000327	0.00484	CCNE2,IQGAP3,KIF14,KIF20A,PLK1,PLK4
NR3C1	0.16	Ligand-dependent nuclear receptor		0.337	0.392		0.015	0.00036	0.00529	ACTN1,ANGPTL4,APOE,ATXN1,BAG2,BARD1,BCL2L1,BCL2L11,BCL6,BIN1,BIRC3,BMF,BRCA1,BTG1,CCL5,CSRNP1,CXCR4,DAPK2,DNER,DUSP16,EDN2,FASTKD5,FN1,FOXO3,GADD45B,ICAM1,IFI6,IGF1R,IL18,IL1B,INHBA,MAOA,MT1L,NAV3,NME5,OLR1,PHLDA2,PIK3CD,PLK2,PPP1R15A,PRKAR1B,RGS2,RRAGC,S100P,SERPINE1,SH3KBP1,SNCA,SOX4,THBD,TNFAIP2,TNFAIP3,TNFAIP6,TNFRSF21,TNFRSF25,TNFSF11,TP53BP2,TRAF5
DUSP1	-0.3	Phosphatase		0.352	0.396		0.015	0.000443	0.00643	BMP2,CCN5,GDF15,NRP1,PTPRK,SERPINB2,SH2D2A,THBD,TLR2
miR-17-5p (and other miRNAs w/seed AAAGUGC)		Mature microRNA		-1.09	-1.178		-0.034	0.000447	0.00643	BIRC5,BMP2,E2F1,H2AX,ITCH,ITGB8,TGFBR2
ACSL5	-1.07	Enzyme		-1.14	-1.134		0.002	0.000447	0.00643	GFPT2,GPRC5A,MAP2,MCAM,PEG10,PHLDA2,TMEM40
JAK		Group	Inhibited	-2.699	-2.63		0.026	0.000472	0.00666	CD40,IFI6,IFIT1,IFIT2,IFIT3,IFITM3,ISG15,VIM	28 (3)
EIF4G1		Translation regulator		-1.854	-1.746		0.038	0.000472	0.00666	BCL2L1,BIRC5,BRCA1,BRCA2,CHEK1,RAD51,RFC2,RFC4
TAB1		Enzyme		0.896	0.788		-0.038	0.000472	0.00666	BIRC3,CCL5,GBP1,GBP2,IFIT1,IL1B,RGS2,TNFSF10	276 (10)
ERK1/2		Group		-0.965	-0.881		0.018	0.000487	0.00682	APH1B,BCL2L1,BCL2L11,BRCA1,CCL5,CD40,CD86,CDC25C,CDK1,CXCR4,DDIT3,FGFR2,FN1,HPGD,ICAM1,IFIT1,IGF1R,IL1B,KIF2C,MAPK8IP1,MMP2,PTGES,SPRY4,TAP1,TIMP1	323 (14)
SAFB		Other		-0.483	-0.577		-0.027	0.000512	0.00704	CCL5,CCN3,CDH1,CNTNAP2,HMOX1,ISG20,MAP3K8,NEDD9,PAPSS2,PFDN4,S100A8,S100P,TNFSF10
EFNA2		Kinase	Activated	2.488	2.496		0.002	0.000512	0.00704	BACH2,CRABP2,ETV5,FOXQ1,KRT1,KRT10,KRT16,NT5E,S100A7,SLC20A1,TGM1,UBE2C,UBE2S
STAT3		Transcription regulator		1.337	1.476		0.027	0.000513	0.00704	ADM,ANGPTL4,BCL2L1,BCL6,BIRC5,CCND2,CD40,CD86,CDH1,CHEK1,COL1A1,DDIT3,EME1,FN1,HMOX1,IL1B,JAG1,JAK2,KAT2B,LGR4,MMP2,NDRG1,NFKBIZ,NOTCH1,PIM1,PSIP1,SERPINE1,SLC2A1,TIMP1,TWIST1,VCAN,VIM	381 (16)
Interferon alpha		Group		-1.348	-1.239		0.026	0.000537	0.00727	A4GALT,APOBEC3F,APOL2,AQP3,BCL6,BST2,CDC25A,CGAS,E2F1,FBXO6,FOSL2,GATA3,GBP1,GPR180,HERC5,IFI35,IFI6,IFIT1,IFIT2,IFIT3,IFITM2,ISG15,ISG20,MRPL17,NABP1,OAS2,OAS3,PTGES,SPRY2,SPRY4,TAP1,TBC1D10A,TGM1,TLR2,TMEM140,TNFSF10,USP18	50 (3)
CLDN7	0	Other		1.413	1.414		0	0.00055	0.00727	APOE,ARHGDIB,FADS3,FOLR3,FOXQ1,HLA-B,IFI6,IGFBP7,LGR4,LYSMD2,MMP2,MT2A,NETO2,NNMT,PKMYT1,PLAAT3,PRNP,SCEL,SERPINB7,SYTL2,TEAD2,WIPI1,XXYLT1
RELA		Transcription regulator		0.415	0.543		0.034	0.000558	0.00727	ARHGDIB,BACH2,BCL2L1,BIRC3,CAV1,CCL5,COL1A1,CXCL1,CXCL2,CXCR4,EHF,ELF3,FMN2,FN1,ICAM1,IL1B,ORAI1,PI3,PLAU,PLK1,PPARG,PTX3,SAA2,SLC2A5,TAP1,TFPI2,TLR2,TNFAIP3,TWIST1,VIM	341 (14)
H2AZ1	-0.7	Other						0.000561	0.00727	FOXM1,GINS2,MCM2,MCM7,RFC4,TOMM40
PRL		Cytokine		-1.898	-1.749		0.036	0.000568	0.00727	BST2,CCNB1,CDH1,CTSD,HERC5,IFI35,IFI6,IFIT1,IFIT3,ISG15,KRT14,LY6E,MLKL,OAS2,OAS3,TMEM140,TRIM14,USP18	101 (5)
Growth hormone		Group		1.277	1.333		0.016	0.000576	0.00727	ADRB2,ANGPTL4,BMP2,CDH1,CITED2,FOSL2,LDLR,NEDD9,PDK4,PIK3C2B,PLK2,PPP1R15A,TNFSF10,WNT9A
FOXO3	0.52	Transcription regulator	Activated	2.071	2.166		0.027	0.000576	0.00727	BCL2L11,BIRC5,CCND2,CDH1,CLDN1,FBXO32,GADD45B,JAG1,MCAM,mir-34,SERPINE1,SKP2,TNFSF10,VIM	282 (13)
MEG3		Other	Inhibited	-2.22	-2.192		0.013	0.000581	0.00727	CDH1,FN1,GDF15,VIM,ZEB1	30 (2)
FZD8	0.41	G-protein coupled receptor		0.416	0.463		0.021	0.000581	0.00727	CDH1,COL1A1,FN1,VCAN,VIM
PAX8		Transcription regulator	Inhibited	-2.302	-2.217		0.038	0.000581	0.00727	CCNA2,CDC6,DHFR,E2F1,MCM3
SPARC	-3.2	Other		-0.27	-0.279		-0.004	0.000581	0.00727	CDH1,HES1,MAP2,NOTCH1,SERPINE1	218 (10)
MCAM	-1.49	Other		-1.119	-1.109		0.004	0.000581	0.00727	CD24,CDH1,FN1,MMP2,VIM
TIMP1	-0.89	Cytokine		-0.438	-0.447		-0.004	0.000581	0.00727	A4GALT,BCL2L1,CD40,MET,MME
PCGF2		Transcription regulator						0.000581	0.00727	HES1,JAG1,NOTCH1,SMAD3,USF2
CYP1B1	-0.66	Enzyme	Inhibited	-2.223	-2.213		0.004	0.000581	0.00727	MCAM,MCM4,RAD51,SKP2,TNFSF10
RBL1		Transcription regulator						0.0006	0.00747	AURKB,CDC25A,CDC6,CDK1,DHFR,E2F1,MYBL2,RRM2,VEGFB
FOS	0	Transcription regulator		0.417	0.468		0.023	0.000647	0.00801	CCL5,DIO2,EREG,GJA1,HLA-B,HPGD,ICAM1,IGFBP6,LTBP1,LY6K,MALAT1,NCF2,SERPINB2,SERPINE1,SULF2,ZEB1	147 (7)
ATM		Kinase		0.104	0.182		0.03	0.000665	0.00819	ACTB,BCL2L1,CLU,FN1,GADD45B,IGF1R,PPP2R2C,RRM2,SERPINE1,TNFAIP3	342 (19)
TWIST2	0.91	Transcription regulator		-2.042	-1.976		0.026	0.000674	0.00824	BIN1,CDH1,FN1,POSTN,TWIST1,VIM,ZEB1	177 (6)
ERN1	0.37	Kinase						0.000682	0.00829	ANG,AP1M2,CDH1,CYP1B1,DGAT2,LPCAT2,OAS2,SERPINB2,SPARC,SPTLC3,TENM1
EGFR		Kinase		-0.286	-0.184		0.026	0.000689	0.00833	BCL2L1,BCL2L11,CAV1,CDH1,DDIT3,E2F1,GBP1,ICAM1,ITGA2,ITGA6,JAG1,KRT17,MARCKS,MET,MYBL2,PLAU,POSTN,PTGES,SPHK1,VIM,ZEB1	325 (17)
IL1RN		Cytokine		1.572	1.432		-0.035	0.00076	0.00899	GBP1,GSDMD,HDAC9,ICAM1,IFI6,IFIT3,IL32,ISG20,KCTD7,OAS2,OAS3,OASL,SERPINE1,THEMIS2,TNFSF10,USP18	113 (7)
GSTA4	0.49	Enzyme						0.00076	0.00899	CCNB1,CDC25C,CDK1
PAX6		Transcription regulator						0.00076	0.00899	KRT1,KRT10,MET
PAX3		Transcription regulator						0.00076	0.00899	CXCR4,LY6K,MET
HMGA1	-0.28	Transcription regulator		1.469	1.463		-0.002	0.0008	0.0094	CAV1,DHCR7,IDI1,INSIG1,KITLG,KRT10,MVK,NKX2-5,PPARG
FGF8		Growth factor		-1.146	-1.155		-0.002	0.00082	0.00958	CMTM3,COL18A1,CRYAB,DUSP23,ELL2,FBXL16,FGFR2,RGS12,SLC27A3,SLPI,SPARC,VDR
IGF1		Growth factor		-0.191	-0.125		0.018	0.000829	0.00964	BCL2L1,BCL2L11,BIRC5,BMP2,DDIT3,FN1,IGF1R,IRS1,ITGB5,PLAU,SERPINE1,SLC20A1,TAP1,VIM	414 (20)
EFNA5		Kinase	Activated	2.754	2.714		-0.012	0.000856	0.0099	CRABP2,ETV5,KRT1,KRT10,KRT16,LPXN,NT5E,S100A7,SLC20A1,TGM1,UBE2C
HSP90AA1	-0.29	Enzyme		-1.29	-1.29		0	0.000894	0.0101	CDH1,FN1,GJA1,GRK3
mir-205		MicroRNA		-1.98	-1.98		0	0.000894	0.0101	ERBB3,INPPL1,VIM,ZEB1
PPID		Enzyme		-1.118	-1.067		0.026	0.000894	0.0101	CDH1,TWIST1,VIM,ZEB1
MEF2D	0	Transcription regulator		-2.048	-1.997		0.026	0.000894	0.0101	CDH1,FN1,VIM,ZEB1
PTHLH		Other						0.000906	0.0102	CDC25B,CDK1,ITGA6,PLAU,SERPINE1,TGM1
SFN	0.19	Other						0.000921	0.0103	BCL6,CDH1,DSC2,DSP,KRT8,PDK4,VIM,ZEB1
DICER1		Enzyme	Activated	2.17	2.186		0.008	0.00103	0.0112	ANGPTL4,CDH1,COL18A1,CXCR4,ENG,H2AX,ICAM1,MAF,mir-34,MT2A,PLAU,RTN1,SERPINA1,SERPINF1,SPARC,VIM,ZNF550	133 (7)
EFNA4		Kinase	Activated	2.75	2.72		-0.009	0.00107	0.0113	CRABP2,ETV5,KRT1,KRT10,KRT16,LPXN,NT5E,S100A7,SLC20A1,TGM1,UBE2C
EFNA3		Kinase	Activated	2.744	2.714		-0.009	0.00107	0.0113	CRABP2,ETV5,KRT1,KRT10,KRT16,LPXN,NT5E,S100A7,SLC20A1,TGM1,UBE2C
ETV5	-0.98	Transcription regulator		-2	-1.982		0.009	0.00109	0.0114	CDH1,CLDN1,CLDN4,FN1,ICAM1,ITGA5,KRT16,MMP2,NRCAM,ZEB1
IRF9		Transcription regulator	Inhibited	-2.077	-2		0.038	0.00139	0.0136	GBP1,IFIT1,IFIT2,IFIT3,IFITM3,OAS2
EIF2AK2		Kinase	Inhibited	-2.34	-2.222		0.033	0.00186	0.0175	BRIP1,DDIT3,IFI35,IFI6,IFIT1,IFITM2,ISG15,ISG20,NEDD9,NNMT,OAS3,TNFAIP3,USP18	33 (3)
CUL7		Enzyme		-1.985	-1.953		0.016	0.00193	0.018	BIRC5,CDH1,VIM,ZEB1
MED1		Transcription regulator	Inhibited	-2.698	-2.598		0.038	0.00284	0.024	AURKA,BCL2L1,BOP1,CCND2,CDC6,CHAF1A,DTYMK,FADS2,PIM1,PRDM1,SEPTIN6
TLR9		Transmembrane receptor		-1.963	-1.835		0.036	0.00299	0.0245	BCL2L1,CCL5,CCNA2,CD40,CD86,IFI35,IFIT1,IFIT3,ISG15,ISG20,OAS2,OAS3,PRDM1	268 (17)
SYK	-1.04	Kinase	Inhibited	-2.281	-2.361		-0.023	0.00348	0.0279	BCL2L11,BIRC3,CCL5,CXCR4,PIM1,PLEKHG1,RASSF6,RCSD1,TFPI2,TNFSF10,TP53INP1,YPEL2	217 (10)
NPPB		Other	Activated	2.519	2.425		-0.038	0.00407	0.0316	ACAT2,FDFT1,HMGCS1,IDI1,LDLR,MSMO1
SOCS1		Other	Activated	2.875	2.813		-0.022	0.0042	0.0323	BCL2L1,CDK2,CXCL2,ICAM1,IFIT1,IFIT2,ISG15,ISG20,OAS2	162 (11)
ATF6		Transcription regulator	Inhibited	-2.221	-2.121		0.035	0.00447	0.0339	AURKA,BUB1,CDKN3,DAPK1,HMMR,SPARC,TROAP,UBE2C
LIN28A		Other		-2.07	-1.993		0.038	0.006	0.043	CDC20,CDC25A,CDK1,CDK2
IFNA1/IFNA13		Cytokine		-2.026	-1.951		0.038	0.006	0.043	IFI6,IFIT2,ISG15,OAS2	26 (3)
KDM5A		Transcription regulator	Activated	2.236	2.236		0	0.00626	0.044	DUSP2,E2F1,HMOX1,MCM2,MCM3
GAPDH	0	Enzyme	Activated	2.836	2.789		-0.017	0.00682	0.0455	BCL2L1,CXCL1,IFI6,IFIT2,IFITM2,OAS2,OAS3,WARS1	34 (3)
PNN		Other	Inhibited	-1.97	-2		-0.015	0.00869	0.0528	BCL2L1,CDH1,GDF15,MMP7,TIMP1
CREB1		Transcription regulator	Inhibited	-2.247	-2.132		0.038	0.00947	0.0564	AURKA,BCL2L1,BIRC5,CCNB1,CDCA8,DIO2,FN1,MCM5,MCM6,MKI67,MYBL2,RGS2
PRKAA		Group	Activated	2.183	2.194		0.005	0.0117	0.0673	BIRC5,CDH1,CLDN1,FOXO3,VIM
PPP2R5C		Other	Inhibited	-2.15	-2.236		-0.038	0.0117	0.0673	BCL2L1,BCL2L11,BIRC3,REL,TNFAIP3
THPO		Cytokine		1.959	1.98		0.01	0.0135	0.0736	AURKA,AURKB,BCL2L1,mir-34
GPI	-0.35	Enzyme		-1.997	-1.963		0.017	0.0135	0.0736	CDH1,FN1,VIM,ZEB1
ATR	-0.51	Kinase		-1.976	-1.982		-0.003	0.0135	0.0736	BCL2L1,MET,RBM39,RRM2
ESR2		Ligand-dependent nuclear receptor	Activated	2.535	2.594		0.023	0.0141	0.0761	BIRC5,CCNA2,CDH1,EREG,FOXM1,IGF1R,LTBP1,MME,NDRG2
IFNB1		Cytokine	Inhibited	-2.165	-2.1		0.023	0.0142	0.0761	BST2,IFIT1,IFIT2,IFIT3,IFNGR1,ISG15,OAS2,TNFSF10
ILK		Kinase		-2.049	-1.987		0.031	0.0189	0.0944	CDH1,E2F1,FN1,IL1B
C5	-0.84	Cytokine	Inhibited	-2.214	-2.164		0.023	0.0306	0.126	C5AR2,FN1,ICAM1,IL1B,SERPINE1
MMP14	0.33	Peptidase		1.917	1.982		0.033	0.0329	0.132	DAPK1,JAG1,PIK3CD,SMARCA1
TRAF3	0	Enzyme		-1.953	-1.982		-0.015	0.0329	0.132	BIRC3,IL1B,ISG15,TNFAIP3
MXI1	0.49	Transcription regulator		2.04	1.964		-0.038	0.0329	0.132	CCNB1,FOXM1,MKI67,MTHFD2
FOXA1		Transcription regulator	Inhibited	-2.217	-2.241		-0.008	0.0352	0.14	AQP3,CDH1,COL18A1,ERBB3,FMN1,FSTL1,GBP2,JAG1,KRT16,PAM,PRNP,SLPI
PKM	0	Kinase	Activated	2.462	2.479		0.007	0.0363	0.144	BCL2L1,CDH1,IL1B,MMP2,PPARGC1A,SDC2,SLC2A1
GATA1		Transcription regulator		1.92	1.98		0.03	0.0363	0.144	BCL2L1,BCL2L11,BIRC5,CCL5,CD36,GNAS,IL1RL1
MDM2		Transcription regulator	Inhibited	-2.606	-2.6		0.002	0.0386	0.151	E2F1,FOXO3,H2BC21,IGF1R,IGFBP6,SPRY2,TIMP1,TNFSF10
SMARCD3		Transcription regulator		1.906	1.982		0.038	0.0418	0.154	COL1A1,COL2A1,MITF,SOX6
TBXT		Transcription regulator		1.906	1.982		0.038	0.0418	0.154	COL1A1,COL2A1,MITF,SOX6
mir-96		MicroRNA	Inhibited	-1.962	-2		-0.019	0.0518	0.175	CDH1,FN1,VIM,ZEB1
FGF7		Growth factor		-1.999	-1.934		0.033	0.0518	0.175	CAD,FGFR2,HPRT1,SCD
SUZ12		Enzyme		-1.998	-1.964		0.017	0.0603	0.198	CDC25A,CDH1,FBXO32,INSIG1,KIF2C,KRT17,MMP2,MMP7,PCDHB5,PLAU,PPP2R2B,SRD5A1,TNFAIP2
mir-223		MicroRNA		2.05	1.982		-0.034	0.063	0.204	HMGCS1,MSMO1,MT1E,STMN1
GATA6	0.68	Transcription regulator	Inhibited	-2.296	-2.248		0.017	0.0674	0.204	CDCA8,DSCC1,ESPL1,GATA6,HES1,NUSAP1,SPARC,TNFSF10
PDCD1		Phosphatase		1.953	1.89		-0.024	0.0679	0.204	CCNA2,FAR2,FOLR3,H3C2,KPNA2,MKI67,TOP2A
mir-183		MicroRNA	Inhibited	-1.957	-2		-0.021	0.0753	0.204	CDH1,FN1,VIM,ZEB1
CSF3	0	Cytokine		1.947	1.982		0.018	0.0753	0.204	BIRC3,FPR1,PPARG,PRKCA
AURKB	-1.52	Kinase	Inhibited	-1.954	-2		-0.023	0.103	0.221	BLM,CCNA2,MCM3,RFC3
IL21		Cytokine		1.918	1.98		0.024	0.19	0.308	BCL2L11,BCL6,CCL5,CD1D,CD86,MKI67,MMP2,PRDM1
IL12 (complex)		Complex	Inhibited	-2.459	-2.421		0.015	0.21	0.331	GATA3,MMP2,PLAU,SMAD3,TGFBR2,TIMP1
NRG1		Growth factor		-2.023	-1.995		0.014	0.25	0.352	BRCA1,CDH1,FN1,VIM
mir-10		MicroRNA	Inhibited	-2.145	-2.222		-0.035	0.356	0.449	FGFR3,GAB2,IGF1R,ITCH,KLF4
EGF		Growth factor		-2.034	-1.966		0.026	0.383	0.457	CDH1,PPARG,SERPINE1,SPRY2,SPRY4,TFPI2,TGFBR2
BMP4		Growth factor	Activated	2.058	2.138		0.028	0.519	0.572	CDK2,ELF3,GATA2,GATA3,MITF,PPARG,S100P,TFAP2C
AURK		Group	Inhibited	-1.923	-2		-0.038	1	1	CDH10,PSTPIP2,RRAD,SULF2
ANLN	-1.24	Other	Inhibited	-1.923	-2		-0.038	1	1	CDH10,PSTPIP2,RRAD,SULF2

## Sheet: b) #MonoAll-2.13
Supplementary Table 8 Upstream regulators of DEGs in #BiAll-93 and #MonoAll-2.13 cell lines predicted by IPA.
8b Predicted upstream regulators of DEGs in #MonoAll-2.13 cell line with B-H corrected p-value ≤ 0.010 or activation or bias-corrected z-score ≤ -2.0 or ≥ 2.0.
Organised by BH-corrected p-value.
© 2000-2020 QIAGEN. All rights reserved.
Upstream regulator	Expr log ratio	Molecule type	Predicted activation state	Bias-corrected z-score	Activation z-score	Flags	Bias term	P-value of overlap	B-H corrected p-value	Target molecules in dataset	Mechanistic network
TNF		Cytokine		1.7	1.946		0.029	4.02e-18	6.73e-15	ADGRG6,APOE,BACE1,BAMBI,BHLHE40,BID,BST2,BTG2,C3,CCL20,CCND1,CCND2,CD83,CD86,CFB,CHST2,COL16A1,CSF1,CSF3,CTSC,DUSP1,DUSP10,DUSP5,ELF3,EXT1,FGFR2,FN1,FOS,GCLC,GPD2,HBEGF,HPGD,IER3,IFIT3,IL1B,IL4R,IRF5,ITGB6,KIF3C,KLF6,LAMA3,LAMB3,LAMC2,LTBP2,MAFF,MCL1,MFHAS1,MITF,NCF2,NEDD9,NID1,NINJ1,OASL,PLSCR1,PMAIP1,PPARGC1A,PTX3,RBPMS,RHOB,RND3,S100A8,S100A9,SDC1,SELENOP,SLC16A5,SOX4,STAT5A,TGFA,TGFB1,TIMP3,T…	228 (14)
TGFB1	0.54	Growth factor		0.818	0.995		0.024	3.49e-17	2.92e-14	BACE1,BHLHE40,BMP1,CALML3,CCND2,CD86,COL18A1,COL1A1,COL2A1,COL7A1,CRIP2,CSF1R,DOCK4,DZIP3,FAP,FN1,FOS,FSCN1,FZD8,HAS3,HBEGF,HEY1,HOOK1,IER3,IGFBP3,ITGA2,ITGA3,ITGA6,JUNB,KRT7,KRT81,LAMC2,LTBP1,LTBP2,NEDD9,NRP1,PDGFA,PDLIM4,PTX3,PXN,RAB31,RHOB,S100A4,SCD,SDC1,SERPINA1,SERPINA3,SMAD7,SMTN,SNAI2,SOX4,SPARC,TGFA,TGFB1,TGFB1I1,TGIF1,THBS1,TIMP3,TNC,TNFRSF12A,TSPAN7,TUBA1A,VCAN,WNT5A,ZFP36	162 (11)
PDGF BB		Complex	Inhibited	-4.32	-4.083		0.046	8.9e-16	4.96e-13	ADRB2,ATF3,BHLHE40,CCN1,CCND1,DUSP1,DUSP5,DUSP6,EGR3,FOS,FOXC2,IER3,IL1B,JUNB,KLF10,KLF6,MCL1,NAMPT,NR4A1,PHLDA1,PLK2,RHOB,RND3,SGK1,SYK,THBS1,TRIB1,ZFP36	184 (17)
PGR		Ligand-dependent nuclear receptor		-1.824	-1.672		0.028	5.93e-12	1.89e-09	ACSL1,AREG,ATP1B1,CCND1,CDKN1C,DPYSL2,EPHA1,ERBB2,FN1,FOS,GPER1,HBEGF,HES1,HSD11B2,IER3,ITGA6,KLF11,KLF4,KLF9,NEDD9,PFKP,PTP4A1,S100A8,S100P,SDC1,SERPINA5,SGK1,SMPDL3B,STAT5A,TNC,TSC22D3,UGCG,VCAN	203 (14)
estrogen receptor		Group		-1.697	-1.708		-0.002	6.5e-12	1.89e-09	AKT3,C3,CCND1,CCND2,CD24,CDH13,COL4A1,COL4A2,COL7A1,ERBB2,FGFR2,FGFR3,FN1,FOS,GREB1,HBEGF,HSPA1A/HSPA1B,ITGA3,KLF10,KRT7,KRT8,LAMC2,LOXL2,MAN1A1,MAP1B,NEDD9,NT5E,PCDH1,PDGFA,PDGFD,SPARC,TGFA,TGFB1,TGFBR3,TIMP3,TNC,TSC22D3,UGT8,VEGFC,WNT5A
TP63		Transcription regulator		-0.809	-0.692		0.02	6.79e-12	1.89e-09	BHLHE40,BST2,CCN1,CCND1,CCND2,CDKN1C,COL4A1,DKK1,DUSP10,DUSP6,F2R,FGFR3,FN1,FOSL1,HAS3,HBEGF,HBP1,HES1,HMGA2,IER3,IGFBP3,IGFBP6,IL1B,ITGA2,ITGA3,KCNG1,KLF6,KRT10,KRT14,MLH1,NT5E,PMAIP1,POSTN,RAC2,S100A4,S100A8,SNAI2,TGFB1,THBS1,TNC,TNFAIP8,TNFSF10,WNT5A	223 (15)
SMARCA4		Transcription regulator		-0.687	-0.371		0.045	9.28e-12	2.22e-09	A1BG-AS1,ABLIM3,ABRACL,AREG,ARHGDIB,ARL4C,BAMBI,C6orf141,CLIC2,COL7A1,CPM,CTSH,DLX2,DUSP4,DUSP6,EGR4,EPHA1,FADS3,FN1,FOS,GCAT,GCLC,GPR68,GPX1,HEPH,HMGA2,HPGD,HYI,IER3,IL1B,ITGA3,LAMA3,LEF1,LOX,LOXL2,LRAT,MAFF,MAP1B,MELTF,MICB,MMP7,NECTIN1,NOSTRIN,NRP1,NRP2,OCIAD2,PDE4B,PITX2,PPP1R14C,PTP4A1,PTX3,RAB38,RAC2,RAMP1,SDC2,SELENOP,SERPINB7,SERPINE2,SLC43A3,SYK,TNFAIP8,TNFRSF10C,TREM1,UNC13D,WIPF1
Raf		Group						1.2e-11	2.51e-09	CCND1,DUSP4,DUSP6,ETV1,ETV5,FOSL1,HMGA2,IER3,MAFF,MANSC1,PMAIP1,PPARGC1A,RND3,SEMA6A,SLC20A1,SLC43A3,SPRY4,STON1	45 (4)
NORAD	0	Other		-0.177	0		0.044	2.14e-11	3.98e-09	BASP1,BHLHE40,CHST11,COL4A1,COL4A2,GADD45B,IGFBP3,JUNB,LARP6,PDGFA,RHOB,SDC1,SGK1,SMTN,THBS1,TNFRSF12A
PDLIM2		Other		0.411	0.408		-0.001	1.44e-10	2.42e-08	CCL20,CLCN4,DNAJC15,FOXRED2,FSTL1,GHDC,GHR,GNG2,HBEGF,IFI44,IFIT3,IGFBP3,KCTD12,LGALS3BP,NPR3,NUDT11,OAS3,PCSK1N,PHLDA1,RNF128,RTN1,SLC43A3,TMSB15B,TXNIP
CIC	-0.35	Transcription regulator		0.84	0.707		-0.047	3.6e-10	5.47e-08	CCND1,DUSP4,ETV1,ETV5,FOSL1,ITGA2,MAFF,SLC20A1,SPRY4
NR3C1	-0.28	Ligand-dependent nuclear receptor		-0.992	-0.914		0.018	5.31e-10	7.4e-08	AATK,ACTN1,APOE,ARRB1,ATP1B1,BHLHE40,BOK,C1QTNF1,CARD10,CD70,CDKN1C,CPEB4,CSRNP1,DAPK2,DEDD2,DNAJC15,DUSP16,EMP1,ETNK2,F2R,FN1,GADD45B,IER3,IFI6,IL1B,ITGB6,JADE1,MAP3K14,MCL1,MYD88,NAMPT,NME5,NOD2,OLR1,PDE4B,PIM3,PLK2,PPP1R14C,PTK2B,RHOB,S100P,SGK1,SLC19A2,SNAI2,SOX4,STAT5A,STK17B,STK39,TIMP3,TNFAIP2,TNFAIP8,TNFRSF12A,TNFSF11,TNFSF14,TNFSF9,TSC22D3
NEUROG1		Transcription regulator		-0.182	-0.229		-0.011	5.9e-10	7.6e-08	C1orf115,C1S,C3,CCND2,CFH,EPAS1,FAP,FN1,GFPT2,MEST,MTARC2,P4HA2,PLK2,PXDN,S100A4,SLC43A3,SQOR,THBS1,TSPAN7
SPDEF		Transcription regulator		-0.191	-0.361		-0.043	2.41e-09	2.88e-07	CLDN7,COL16A1,COL1A1,COL4A1,COL4A2,COL5A2,FZD8,ITGA3,ITGA6,LAMC1,LEF1,PTPRF,SDC1,SDC2,SNAI2,TGFB1,TNC,WNT5A
TREM1	1.66	Transmembrane receptor	Inhibited	-2.337	-2.2		0.024	2.66e-09	2.97e-07	ABL2,ADRB2,AREG,ATF3,ATP1B1,CCL20,CD83,CD86,CFB,CSF1,DUSP4,EGR3,ETS2,FERMT2,FOSL1,GADD45B,HBEGF,HES1,HOMER1,HS3ST3B1,IL1B,ISG15,MAFF,NEDD4L,NOD2,NT5E,OASL,PHLDA1,RHOBTB3,THBS1,TNFSF14,WNT5A	146 (7)
HNRNPA2B1		Other						7.38e-09	7.71e-07	AKT3,CACNB2,CD24,CLDN1,CPVL,FHL1,FN1,FSCN1,FZD8,GJA1,ITPRID2,KCTD12,LEPR,MEST,MFHAS1,NPR3,NRCAM,PBX1,PEG10,PITPNC1,PPARGC1A,ROR1,SERPINA1,SRI,SULT1A1,UBASH3B,UTRN,VCAN
Mek		Group		0.394	0.46		0.018	1.41e-08	1.39e-06	CCND1,CSF1R,DUSP4,DUSP6,EPAS1,ERBB2,ETV1,ETV5,FOSL1,GPER1,HMGA2,IER3,ITGA6,LRP8,MAFF,MANSC1,MCL1,PHLDA1,PMAIP1,PPARGC1A,RND3,SEMA6A,SLC20A1,SLC43A3,SNCG,SPRY4,STON1,VEGFC	142 (9)
ERK		Group		-1.473	-1.331		0.031	1.5e-08	1.39e-06	AREG,CCND1,CD1D,COL1A1,DPYSL2,DUSP1,EPAS1,FOS,FOSL1,GCLC,HAS3,HBEGF,JUNB,KLF10,MAP4K4,MCL1,PMAIP1,SNAI2,TGFA,THBS1,UGCG,VCAN,ZFP36	212 (17)
HIF1A		Transcription regulator		0.045	0.232		0.036	4.19e-08	3.69e-06	APOE,CCN1,CCND1,CD24,CD36,CLDN1,EGLN3,EPAS1,FHL1,FN1,FOS,FSCN1,FYN,GADD45B,GJA1,GPER1,IGFBP3,IL1B,IRS2,LDHA,LOX,LOXL2,MCL1,MMP7,NBN,P4HA2,PFKFB3,SESN2,SMAD7,SNAI2,TFRC,TGFB1,THBS1,TRIM66,VEGFC	172 (13)
CRNDE		Other		-0.982	-0.832		0.042	5.25e-08	4.39e-06	ABL2,DUSP10,DUSP4,DUSP5,DUSP6,DUSP8,EPHA2,FGFR3,GADD45B,NR4A1,PDGFA,RAC2,TGFB1
JUN	0	Transcription regulator		-1.223	-1.098		0.033	5.66e-08	4.48e-06	ATF3,CALM1 (includes Others),CCL20,CYP2J2,DKK1,DUSP1,DUSP5,DUSP6,FOSL1,GCLC,GJA1,HEY1,HOMER1,HPGD,IGFBP6,IL1B,JUNB,LTBP1,MMP7,NCF2,NR4A1,PTX3,SMAD7,SNAI2,SYK,TGFB1,ZFP36	167 (12)
Interferon alpha		Group		1.73	1.844		0.031	5.89e-08	4.48e-06	APOL2,ATF3,BST2,BTG2,DDX58,DUSP6,FOS,GNA15,HSPA1A/HSPA1B,IFI44,IFI6,IFIT3,IFITM2,IFNLR1,ISG15,LARGE1,MCL1,MOB3C,MYD88,NFIL3,OAS3,PARP12,PARP14,PLSCR1,PPM1K,RBX1,SAMD9L,SLFN5,SPRY4,STAT4,TGFB1,TGM1,TNFSF10,TRANK1,UBA7,UBE2L6	43 (3)
KMT2D		Transcription regulator		0.747	0.743		-0.001	6.38e-08	4.64e-06	CRIP2,DKK1,DSG3,FHL1,GJB2,GRHL3,IVL,KLF4,KRT10,LAMB3,NPR3,NT5E,PPP2R2B,S100A8,TGM1
EFNA2		Kinase		-0.785	-0.775		0.003	1.16e-07	7.94e-06	DUSP4,DUSP6,ETV5,FABP5,FOSL1,FOXL1,KRT10,KRT7,NEDD4L,NFIL3,NT5E,PXN,RUNX1,SLC20A1,TGM1
Growth hormone		Group		0.626	0.701		0.019	1.19e-07	7.94e-06	ADRB2,ARID5B,CCND1,FZD7,GCLC,IER3,IGFBP3,KLF10,NEDD9,NR1D1,PFKFB3,PIK3C2B,PLK2,SGK1,TNFSF10,TXNIP
FSH		Complex		-0.11	-0.091		0.006	1.35e-07	8.69e-06	ACTN1,AREG,ARL4C,BDNF,BTG2,CARD10,CD55,CDKN1C,COL18A1,DUSP1,GCLC,HBP1,HSD17B1,IGFBP3,ITGA3,ITGB5,KLF10,MAP4K4,MAPRE2,MT2A,P4HA2,PMAIP1,PTP4A1,PTPRE,PTPRF,RAB31,RHOB,SGK1,SH3BP4,SMAD7,TFRC,TGFBR3,THBS1,TP53I11,TRIB1,TUBA1A,TYRO3,VEGFC,ZNF331
Creb		Group		1.86	1.94		0.042	1.99e-07	1.23e-05	AREG,BACE1,BDNF,CCN1,CCND1,CSF1R,DUSP1,DUSP4,FOS,FOSL1,FSCN1,HES1,HPGD,HSPB8,IER3,NEDD9
NUPR1	0	Transcription regulator	Inhibited	-3.568	-3.677		-0.014	2.97e-07	1.76e-05	ABCC5,ABL2,ADRB2,AREG,ATF3,B3GNT5,CAMK2N1,CCN1,CEP170B,CREB5,DUSP5,DUSP8,EPGN,ETV1,FAM83G,FUCA1,FZD8,GPCPD1,GPR1,GRAMD2B,GSTA4,H3C13,H3C7,HBEGF,HLTF,IRF2BP2,IRS2,KBTBD7,KLF4,KLF6,LRP8,MAFG,MAT2A,MGLL,MYD88,NAAA,NFIL3,NR1D1,NR1D2,NT5DC3,OSER1,P4HA2,PFKFB3,PFKFB4,PHLDA1,PLK3,PXDC1,RAB38,RNF19B,SESN2,SHOX2,TCEANC2,TDRKH,TRIB1,WDR91,ZFP36L1,ZNF483,ZNF737
MAP2K1	0.45	Kinase		-1.585	-1.453		0.037	3.05e-07	1.76e-05	ATF3,DKK1,DUSP1,DUSP5,DUSP6,FOS,FOSL1,HSPA5,MITF,RAB38,RAP2B,RRAGD,SNAI2	82 (6)
Hdac		Group	Activated	2.562	2.44		-0.034	7.35e-07	3.97e-05	ATF3,CCND1,CSF1R,EGR3,ERBB2,FOS,GADD45B,IGFBP3,IL1B,KLF10,KLF6,KLF9,NDRG4,NR4A1,TXNIP	146 (6)
EIF2AK2		Kinase		1.097	1.252		0.04	7.35e-07	3.97e-05	BHLHE40,CCND1,DDX58,ERAP2,IFI6,IFITM2,IRS2,ISG15,LGALS3BP,NEDD9,OAS3,PARP12,PLSCR1,TUBA1A,UBE2L6	19 (2)
TP73		Transcription regulator		1.622	1.806		0.037	7.67e-07	4.01e-05	BHLHE40,BID,CDKN1C,COL1A1,COL5A2,FGFR3,HBEGF,HES1,HSPA1A/HSPA1B,IGFBP3,IL4R,IVL,JAG2,KRT10,LTBP1,PLK2,PMAIP1,RFX3,SERPINA1,SNAI2,STMN1,TGFB1,THBS1,TNFRSF12A,TSPAN1,UBL3,VEGFC	140 (5)
OGA	-0.24	Enzyme		-1.142	-1.219		-0.013	9.53e-07	4.83e-05	ABLIM3,ADGRL2,ADRM1,AHNAK2,ARHGEF25,CCND1,CD24,CLDN1,CLDN7,CPE,EPHB6,FERMT2,FLNA,FN1,FSCN1,GPER1,IL17RD,ITGA2,ITGB5,KRT81,LRP4,PLAAT3,RHOB,SERPINE2,TGFA,TGFB1,TGFBR3,THBS1,TIMP3,TNC,TSPAN4,TSPAN5,TUBA1A
IL13		Cytokine		0.529	0.594		0.012	9.86e-07	4.85e-05	ARNTL2,ATF3,BDNF,C3,CCL20,CD36,CD86,CHN2,CHST2,CTSC,DUSP10,EPAS1,FADS2,FEZ1,GPNMB,IL1B,KCNJ15,NID1,PFKP,PHLDA1,PIEZO1,QSOX1,RPS6KA2,SEPTIN11,SLC26A6,SLC43A3,SYNGR2,THBS1,WNT5A
CCN5	-1.34	Growth factor		0.122	0.093		-0.008	1.25e-06	5.99e-05	CD24,CLDN1,ERBB2,FN1,KLF4,KRT8,LAMB3,LAMC2,SNAI2,SPARC,TGFB1,TGFBR3
EFNA1	0	Other		0.398	0.359		-0.011	1.3e-06	6.04e-05	DUSP4,DUSP6,EPHA2,ETV5,FABP5,FOSL1,ITGB6,IVL,KRT10,NEDD4L,NT5E,PXN,SLC20A1,TGM1
EGR1		Transcription regulator		-0.864	-0.746		0.038	1.76e-06	7.76e-05	AREG,ATF3,CCND1,CCND2,FN1,FOSL1,FYN,HBEGF,HPGD,PDGFA,SNAI2,THBS1,TNFSF10	53 (4)
MAPK1	0.29	Kinase	Inhibited	-2.299	-2.311		-0.002	1.76e-06	7.76e-05	ACO1,BST2,C1S,CCND1,CFB,COL7A1,DDX58,DUSP1,FN1,FOS,IFI44,IFI6,IFIT3,ISG15,LGALS3BP,MITF,NT5E,OAS3,OASL,PARP12,PITX2,PLSCR1,PRSS12,SPRY4,TNFSF10,TRANK1,UBE2L6,WIPF1
TP53	-0.28	Transcription regulator		0.501	0.554		0.007	2.02e-06	8.59e-05	ACO1,ADRB2,APOE,AREG,ARPC1B,ATF3,BHLHE40,BID,BTG2,CLU,COL18A1,DKK1,DUSP2,DUSP4,DUSP5,EGR3,EPS8,FAM3C,FOS,FOSL1,FYN,HSPA1A/HSPA1B,HSPA8,IGFBP3,IL1B,ISG15,ITGA2,JUNB,KCNG1,KLF6,KRT8,LDHA,LPIN1,LTBP1,MCL1,MIR17HG,MLH1,NINJ1,OMA1,PAK3,PDE4B,PEG10,PFKFB3,PFKP,PLAAT3,PLK2,PMAIP1,PSEN2,PTK2,PTP4A1,RUNX1,S100A4,SESN2,SH3BP4,SLC16A1,SMAD7,SNAI2,SRGAP3,STMN1,STX6,TFRC,TGFA,TGFB1,THBS1,TMSB10/TMSB4X,TNFRSF1…	177 (12)
TGM2		Enzyme	Activated	2.585	2.691		0.019	2.05e-06	8.59e-05	BTG2,C3,CCND1,CD36,CD86,CSRNP1,DAPK2,DDX60,GJA1,IFI6,IFIT3,IL1B,ITGA6,MIR17HG,MT2A,NCF2,OAS3,OASL,PARP14,PHLDA1,PLSCR1,S100A8,SAMD9L,SIRPA,SLC16A1,SLFN5,TGFB1,THBS1,TNFAIP2,UBA7	152 (7)
EZH2	0	Transcription regulator		1.673	1.777		0.026	2.51e-06	0.000103	ABL2,ADRB2,C3,CCND1,CCND2,CSF3,DKK1,DUSP5,EPHA1,FHOD3,FUCA1,GPR68,HSD11B2,KRT81,LAMB3,LAMC2,MLH1,MMP7,PPP2R2B,RASSF5,RASSF9,S100A4,SAA2,SELENON,SERPINA1,SH3BP4,TIMP3
MUC1		Other		1.075	1.109		0.014	2.76e-06	0.00011	CCND1,CCND2,CD1D,CD83,CD86,EGLN3,GCLC,MGST1,PDGFA,PYCR1,TOP1	54 (4)
EFNA4		Kinase		0.132	0.093		-0.011	3.01e-06	0.000117	DUSP4,DUSP6,ETV5,FABP5,FOSL1,ITGB6,IVL,KRT10,KRT7,NT5E,SLC20A1,TGM1
MYC	0	Transcription regulator	Inhibited	-2.719	-2.649		0.015	3.26e-06	0.000124	CCND2,CLU,COL1A1,COL2A1,FADS2,FAP,FOSL1,GADD45B,GCLC,GJA1,GLUD1,HSD11B2,HSPH1,IFI44,IFI6,IFIT3,IQGAP2,ITGA3,KLF10,KLF6,LDHA,MIR17HG,MITF,MNT,MYD88,NBN,OASL,PEG10,PMAIP1,PYCR1,SERPINE2,SNHG16,SOX6,TMSB10/TMSB4X,TNFSF10,TNFSF11,TXNIP	79 (4)
GPER1	0.57	G-protein coupled receptor	Inhibited	-2.488	-2.329		0.047	3.96e-06	0.000147	ATF3,BHLHE40,CCN1,CCND1,DUSP1,DUSP4,DUSP5,ERRFI1,FOS,ITPRIP,MT2A,ZFP36	23 (2)
ERBB2	0.5	Kinase		1.498	1.684		0.034	5.77e-06	0.00021	BACE1,BHLHE40,BMP1,CCND1,CDC42BPG,CHD7,COL18A1,COL1A1,COL7A1,CSF1R,DZIP3,ERBB2,FN1,FOS,FSCN1,HES1,HEY1,ITGA2,JUNB,KRT7,KRT81,LAMC2,LTBP2,MCL1,NEDD9,PDLIM4,RAB31,SDC1,SMAD7,SMTN,SNAI2,SOX4,TGIF1,THBS1,TOP1,TUBA1A,VEGFC	238 (15)
CNOT7		Transcription regulator						6.04e-06	0.000215	BST2,CLDN1,IFI6,ISG15,LGALS3BP,OAS3,PARP12,PLSCR1,PPM1K,UBE2L6
PRL		Cytokine		0.86	1.035		0.044	6.43e-06	0.000224	BST2,CCL20,CCND1,DDX58,FOS,GMPR,IFI44,IFI6,IFIT3,ISG15,KRT14,OAS3,PARP12,PARP14,PLSCR1,PPM1K,SAMD9L
PPRC1	-0.5	Transcription regulator		-1.947	-1.786		0.047	6.67e-06	0.000228	CCL20,CLDN1,DUSP5,ERRFI1,GNG11,LAMB3,NAMPT,OLAH,PHLDA1,RND3,SPX,ZFP36L1
BRD4		Kinase		0.202	0.382		0.046	9.55e-06	0.000319	ACSM3,BHLHE40,CCND1,CCND2,COL1A1,COL4A1,FN1,FOS,ITGB5,LOX,LOXL2,MCL1,METAP1D,MTHFD1L,MYD88,PDGFA,RAI14,THBS1,TOP1,TYRO3
IL1A		Cytokine		-0.782	-0.628		0.038	1.05e-05	0.000344	ATF3,CCL20,CSF1,FOS,FOSL1,IER3,IL1B,JUNB,LOX,MT2A,PDGFA,PTX3,S100A9,SERPINA1,SERPINA3,TGFB1,TNFSF11	145 (12)
SLPI	0	Other		0.199	0.152		-0.023	1.13e-05	0.000363	CCND1,IGFBP3,LOX,TGFB1
Lh		Complex		-0.394	-0.396		-0.001	1.17e-05	0.000363	ACTN1,AREG,ARL4C,CARD10,CD55,CDKN1C,COL18A1,DUSP1,GJA1,HSD17B1,ITGA3,ITGB5,MAP4K4,MAPRE2,P4HA2,PMAIP1,PTP4A1,PTPRE,PTPRF,RAB31,RHOB,SGK1,SH3BP4,THBS1,TP53I11,TRIB1,TUBA1A,TYRO3,VEGFC
BCL6	-0.35	Transcription regulator		0.041	0.08		0.011	1.17e-05	0.000363	CCND1,CCND2,COL1A1,COL2A1,DUSP6,EPB41L2,ITGA3,KLF6,MED24,MITF,SDC1,SH3PXD2B,SOX6,SYK
CHI3L1		Enzyme						1.3e-05	0.000388	ARL4C,BHLHE40,COL16A1,EMP1,NAMPT,PEG10,SLC39A14,TNC
F2R	0.9	G-protein coupled receptor		-0.169	-0.092		0.032	1.3e-05	0.000388	ANGPT1,CCN1,F2R,FGFR2,GJA1,HMGA2,PTAFR,S100A4
EFNA5		Kinase		-0.252	-0.302		-0.015	1.51e-05	0.000445	DUSP4,DUSP6,ETV5,FABP5,FOSL1,ITGB6,KRT10,KRT7,NT5E,SLC20A1,TGM1
KRAS		Enzyme						1.72e-05	0.000497	CCND1,DUSP4,DUSP5,DUSP6,ETV1,ETV5,IER3,IL1B,LAMB3,MMP7,NT5E,PDE4B	58 (5)
Ap1		Complex		0.702	0.816		0.047	1.95e-05	0.000542	CALM1 (includes Others),CCND1,DUSP6,FOSL1,HPGD,IGFBP3,ITGA2,MT2A,S100A4,SNCG,SPARC
EFNA3		Kinase		-0.264	-0.302		-0.011	1.95e-05	0.000542	DUSP4,DUSP6,ETV5,FABP5,FOSL1,ITGB6,KRT10,KRT7,NT5E,SLC20A1,TGM1
IFNG		Cytokine	Activated	2.614	2.787		0.029	2.45e-05	0.000673	ATF3,BST2,CD86,CSF1R,DDX58,DDX60,DKK1,ERAP2,ERBB2,HSPA1A/HSPA1B,IFI44,IFI6,IFIT3,IFITM2,IL1B,ISG15,JUNB,KLF6,LARGE1,LGALS3BP,MYD88,NCF2,OAS3,OASL,PCSK1,PLAAT3,PLSCR1,PMAIP1,PTAFR,SDC1,SERPINA5,SLFN5,SMTN,ST13,TGM1,THBS1,TNFRSF12A,TNFSF10,TXNIP,VIPR1	185 (12)
SBDS		Other						2.65e-05	0.000716	ADD2,FBXL16,FOS,GADD45B,HSPA5,IL4R,MAFF,MT2A,MYD88,P2RX5,PAK3,PCDHB2,PPP2R2C,SNAI2,TNC,ZNRF1
IL2		Cytokine		-0.627	-0.539		0.031	2.86e-05	0.00076	ADCY3,CARD10,CCND1,CCND2,CD86,CDKN1C,CSRNP1,DUSP2,DUSP4,DUSP6,EMP1,FGFR2,GADD45B,HSPA1A/HSPA1B,IER3,IL1B,PDE4B,PHLDA1,PPP2R2B,RHOB,SESN3,SPRED1,STK17B,TGFB1,TNFAIP8,TNFRSF10C,TNFRSF12A,TNFSF10,TNFSF14	180 (13)
HSF1		Transcription regulator		1.124	1.104		-0.005	3.21e-05	0.000839	BST2,CLDN7,CLU,COL18A1,DEDD2,EFEMP1,EIF4A2,HSPA1A/HSPA1B,HSPA8,HSPH1,ITGB5,LDHA,LRIF1,MAT2A,MCL1,MICB,MLH1,ST13	20 (2)
LDL		Complex		0.563	0.659		0.029	3.28e-05	0.000845	APOE,C3,CD36,DUSP1,GPX1,HSPA5,IL1B,NAMPT,OLR1,TGFB1,TNFSF10,VNN1	212 (18)
FOXO1	-0.46	Transcription regulator		-1.54	-1.39		0.039	4.15e-05	0.00101	CCL20,CDKN1C,EGR4,GADD45B,IER3,IRS2,ITGA3,ITGB6,OVOL1,PMAIP1,PPARGC1A,SGK1,TGFB1,THBS1,TNFSF10,TXNIP
TLR3	0.49	Transmembrane receptor		0.592	0.7		0.045	4.15e-05	0.00101	AKT3,C3,CCL20,CFB,DDX58,FOS,IFI44,IFI6,IFIT3,IL1B,ISG15,MYD88,OASL,PMAIP1,PTX3,TNFSF10	168 (11)
PI3K (Complex)		Complex	Activated	2.043	2.138		0.033	4.15e-05	0.00101	CCND1,COL1A1,DAPP1,FOSL1,HAS3,HBEGF,IL1B,LTBP2,MCL1,RND3,SNCG,TNFSF10,TREM1,UGCG	213 (16)
IFNL1		Cytokine	Activated	1.867	2.041		0.047	4.15e-05	0.00101	ATF3,BST2,DDX58,DDX60,IFI44,IFI6,IFIT3,IFITM2,ISG15,LGALS3BP,OAS3,OASL,PLSCR1,UBE2L6
MAP2K1/2		Group		-0.801	-0.727		0.023	4.9e-05	0.00117	ATF3,C3,CCND1,DUSP1,DUSP4,FOS,FOSL1,HSPA5,IL1B,PDGFA,PHLDA1,TGFB1	172 (11)
DICER1		Enzyme						6.64e-05	0.00157	ANPEP,CCDC144B,CCN1,COL18A1,CPEB2,GNG2,LIPG,MICB,MT2A,NANOS1,RTN1,S1PR1,SERPINA1,SPARC,THBS1
ELF3	1.36	Transcription regulator		-0.046	0		0.023	6.77e-05	0.00157	CCL20,CLDN7,COL2A1,ELF3,ERBB2
NFkB (Complex)		Complex		0.62	0.798		0.04	7.33e-05	0.00168	BACE1,BAMBI,C3,CCL20,CCND1,CD83,CD86,CLU,COL2A1,DTX3,ELF3,ERAP2,ERBB2,FABP5,FUCA1,HDAC6,IER3,IL1B,JUNB,MCL1,NAMPT,NCF2,PXN,SMAD7,SNAI2,STAT5A,TGFB1,TNFAIP8,TNFSF10,VEGFC	205 (14)
P38 MAPK		Group		1.127	1.262		0.036	7.49e-05	0.00169	ATF3,CD1D,CD36,CD55,CD70,CD83,CD86,FLNA,FN1,FOS,GCLC,IER3,IL1B,KDELR3,LAMA3,MAP4K4,PPARGC1A,RND3,TGFA,TGFB1,TNFSF10,TRIB1	189 (15)
STAT2	-0.37	Transcription regulator						7.68e-05	0.00169	GHDC,IFI6,IRF5,ISG15,PITX2,RBX1,ST13,TNFSF10
PRKCA	-0.38	Kinase		1.486	1.539		0.022	7.74e-05	0.00169	ARHGDIB,ARL4C,ERBB2,FN1,HES1,HEY1,HSPA1A/HSPA1B,IFIT3,IGFBP3,OASL,PEG10,RHOBTB3,RUNX1	101 (5)
RELA		Transcription regulator		-0.059	0.087		0.041	7.78e-05	0.00169	ARHGDIB,BHLHE40,BTG2,CCL20,COL1A1,DUSP1,ELF3,ERAP2,ERBB2,FMN2,FN1,FSCN1,IL1B,MAT2A,NAMPT,NR4A1,PDE4B,PLK3,PTX3,PXN,SAA2,SMAD7,STAT5A,TGFB1	212 (13)
ESR1		Ligand-dependent nuclear receptor		-1.188	-1.171		0.004	7.88e-05	0.00169	ABCC5,C3,C5,CCL20,CCN5,CCND1,CD55,CPE,EFEMP1,ERBB2,FOS,GHR,GJB2,GPER1,GREB1,IER3,IFI44,ITGA6,KCNK6,LEPR,LGALS3BP,LTBP1,MALL,MAP1B,METTL7A,NR1D1,NRCAM,OTUB2,PLXNA2,PTX3,RGS19,S100P,SAMD11,SGK1,SNAI2,TGFA,TNFAIP2,TSC22D3,UBL3	160 (11)
RAC1		Enzyme		0.404	0.478		0.028	8.66e-05	0.00181	ATF3,CCND1,DUSP1,FOSL1,IL1B,SNAI2,TGFB1	161 (15)
TGFB2		Growth factor		0.362	0.428		0.03	8.66e-05	0.00181	CD86,DOCK4,FN1,FOS,SCD,TGFB1,VCAN	40 (3)
TLR7		Transmembrane receptor		-0.16	0.01		0.045	0.000102	0.00207	ATF3,CCL20,CD1D,CD83,CD86,CPEB2,CREB5,GNG2,IER3,IFIT3,IL1B,ISG15,MYD88,OAS3,PTX3	191 (12)
IFNA2		Cytokine	Activated	2.47	2.608		0.037	0.000102	0.00207	BST2,CYB5A,DDX58,DDX60,IFI44,IFI6,IFIT3,ISG15,LGALS3BP,OAS3,PARP12,PLSCR1,PMAIP1,TNFSF10,UBE2L6	20 (2)
ERK1/2		Group		1.794	1.888		0.022	0.000103	0.00207	AREG,ARRB1,C3,CCND1,CD86,DKK1,FGFR2,FN1,FOS,HBEGF,HPGD,HSPA5,IL17RD,IL1B,JUNB,PFKFB4,PTPRE,SGK1,SPRY4,VNN1	254 (19)
SP3		Transcription regulator						0.000108	0.00215	ATF3,CCL20,CCND1,COL1A1,COL2A1,F2R,FOSL1,HSD11B2,HSD17B1,HSPA5,IGFBP3,ITGA2,KRT81,MAT2A,NCF2,TNFSF14	69 (4)
SP1	0	Transcription regulator		-0.45	-0.35		0.033	0.000117	0.0023	ATF3,BACE1,CCL20,CCND1,CDC42BPG,COL1A1,COL2A1,DIAPH3,F2R,FN1,FOSL1,FOXF2,FYN,GJA1,HBEGF,HSD11B2,HSD17B1,HSPA5,IGFBP3,ITGA2,KRT81,MAT2A,MCL1,NCF2,PDGFA,PMAIP1,SNCG,TGFB1,TNFSF10,TNFSF14,TRIB1,UGCG	79 (5)
N-cor		Group						0.00012	0.00234	CCND1,HES1,IGFBP3,INPP4B,SNAI2,TNFSF11
NFKB1		Transcription regulator						0.000123	0.00236	BAMBI,BHLHE40,CCL20,CCN1,COL1A1,DUSP1,ELF3,FSCN1,IL1B,MAT2A,NR4A1,PLK3,PTX3,PXN,TGFB1,TNFSF10	163 (9)
CEBPA		Transcription regulator		-0.911	-0.843		0.017	0.000133	0.00253	ACSL1,ANPEP,BTG2,C3,CCND2,CSF1R,GATA2,GJA1,IFI6,ISG15,ITGB5,MT2A,NFIL3,PTAFR,PTX3,RAB31,S100A9,TNFSF10,TRIB1
STAT5A	-1.1	Transcription regulator						0.000138	0.00256	ALDH3A1,CD24,CYP2J2,EGLN3,ERAP2,GRHL3,IGFL2,LAMB3,LEF1,MCL1,MMP7,OLR1,PODXL2,S100P,SERPINA3,SLC7A8,STAT5A,TXNIP
MAP3K7		Kinase		0.447	0.454		0.002	0.000138	0.00256	CCL20,CFB,DDX58,IFI44,IFIT3,IL1B,ITGB5,OASL,SPTBN1,TNFSF10	119 (7)
SMAD4		Transcription regulator	Inhibited	-2.524	-2.478		0.016	0.000139	0.00256	CCL20,DOCK4,FAP,FSCN1,GADD45B,IER3,ITGA6,JAG2,NAMPT,OVOL1,PAK3,SGK1,SMAD7,SNAI2,THBS1,TIMP3
KMT5B		Enzyme		-0.126	-0.218		-0.047	0.000154	0.00277	DUSP1,MT2A,SGK1,TSC22D3
ITGA5	0	Transmembrane receptor		1.715	1.715		0	0.000154	0.00277	CCND1,FOS,IL1B,JUNB	153 (13)
WT1		Transcription regulator		0.885	0.872		-0.003	0.000157	0.0028	ACTN1,AREG,BTG2,CSF1,ERBB2,HBEGF,IL1B,JUNB,MAPRE2,MGST1,PHLDA1,SLC20A1,SNAI2,ST6GAL1,THBS1,TSC22D1,TSPAN5
ETV5	0.58	Transcription regulator		-0.022	0		0.011	0.000164	0.00289	CCND1,CLDN1,CLDN7,FN1,FXYD5,KRT7,NRCAM,PKP2,SNAI2
Pkc(s)		Group		0.524	0.575		0.015	0.000171	0.00297	ATF3,FOS,FOSL1,GADD45B,GPER1,GRHL3,HPGD,IL1B,IVL,JUNB,KLF6,OVOL1	118 (10)
ATF2		Transcription regulator		-1.224	-1.131		0.047	0.000172	0.00297	ATF3,CCND1,DUSP1,DUSP10,FN1,MAT2A,MCL1
EPAS1	0.69	Transcription regulator		-0.212	-0.106		0.041	0.000198	0.00337	AREG,CCN5,CKB,CLDN1,EGLN3,FHL1,FOS,GJA1,IGFBP3,IRS2,LOX,LOXL2,NEAT1,PFKFB3,SOX15
IL6		Cytokine		-1.421	-1.319		0.024	0.000201	0.0034	C3,CCND1,CLU,DCN,ETS2,FOS,HSPA5,ITGB5,JUNB,MCL1,MMP7,PCSK1,PDGFA,SERPINA1,SERPINA3,SGK1,TGFB1,THBS1,TNFSF11	181 (15)
TCF4		Transcription regulator		1.143	1.231		0.04	0.000206	0.00341	CCN5,CCND1,CD24,CSF3,LAMC2,LEF1,PSD3,SGK1,VCAN	23 (3)
TCF7L2		Transcription regulator		-0.318	-0.247		0.03	0.000206	0.00341	CAMK2N1,CCN5,CCND1,CD24,EPAS1,MMP7,SDC2,SNAI2,STK17B	27 (3)
EHF	0	Transcription regulator		0.738	0.832		0.026	0.000264	0.00434	ANPEP,CCBE1,CCL20,GPR68,GRHL3,S100A8,S100A9,SAA2,SERPINA3,TNC,VEGFC,VNN1,ZFP36L1
STAT3		Transcription regulator		-1.726	-1.588		0.033	0.00028	0.00454	CCND1,CCND2,CD83,CD86,COL1A1,DKK1,DTX3,EGR3,FN1,FOS,FSCN1,IL1B,JUNB,LDHA,LOX,MCL1,NAMPT,PMAIP1,PTAFR,PTK2,SGK1,SMAD7,SNAI2,VCAN	229 (15)
IRF2		Transcription regulator		0.749	0.905		0.047	0.000304	0.00489	C1QTNF1,C1S,CCND1,CFB,CMTM4,DUSP5,MMP7,NAMPT,PTGR1,S100P,SDC1,TNFSF10,UBE2L6
IgG		Complex		1.342	1.213		-0.031	0.000377	0.00601	ATP1B1,CCND2,CTSC,DSG3,DUSP1,EMP1,FABP5,GPX1,HSPA5,IL1B,ISG15,IVL,KRT10,RND3,SERPINB7,UGCG,ZFP36
SND1		Enzyme						0.000541	0.00843	ADIRF,ALDH3A1,EMP1,ETV1,KRT81,LTBP1,SOX4
TFAP2C	0	Transcription regulator		1.651	1.698		0.019	0.000541	0.00843	ERBB2,GPX1,GREB1,KRT8,KRT81,MT2A,TGFA	71 (4)
CBX5	0	Transcription regulator		-0.312	-0.5		-0.047	0.000544	0.00843	ALDH3A1,CD24,CYP2J2,ERAP2,GRHL3,IGFL2,LAMB3,LEF1,MMP7,OLR1,PODXL2,S100P,SERPINA3,SLC7A8,STAT5A,TXNIP
Jnk		Group		1.353	1.48		0.036	0.000586	0.00897	CCND1,CD83,CD86,DKK1,DUSP1,GJA1,HSPA5,IL1B,KLF6,MCL1,NR4A1,TGFB1,VCAN,ZFP36	175 (12)
ATM		Kinase		1.135	1.229		0.036	0.00059	0.00897	CCND1,CLU,DUSP1,FN1,GADD45B,LPIN1,MICB,PPP2R2C
CLDN7	-0.89	Other		-1.117	-1.115		0	0.000621	0.00936	ALDH3A1,ANXA3,APOE,ARHGDIB,C1S,C3,CCL20,DKK1,FADS3,FOSL1,IFI44,IFI6,MT2A,PLAAT3,SDCBP2,SERPINB7,UBE2L6
PI3K (family)		Group		1.481	1.573		0.024	0.000636	0.0095	AKR1B10,FOS,GCLC,HSPA5,IL1B,ISG15,ITGA6,PXN,RDH10,SNAI2,SOX4,THBS1,TNC,TNFSF10,TXNIP	208 (15)
let-7		MicroRNA		-0.863	-1.027		-0.045	0.000658	0.00974	BDNF,BTG2,CCND1,DUSP6,FN1,FOSL1,HMGA2,LEF1,MYD88,RBM38,RDH10,SNHG16,STARD13,TRIB1
DUSP1	-0.51	Phosphatase		0.534	0.577		0.018	0.000694	0.0102	CCN5,DKK1,DUSP1,DUSP6,GJB2,NRP1,VEGFC	90 (7)
CTR9		Other		-0.839	-0.816		0.009	0.000724	0.0104	EGR3,EPAS1,GREB1,RAB31,SDC1,USP53
PKM	0.43	Kinase		0.918	0.941		0.008	0.000726	0.0104	CCND1,IL1B,LDHA,PPARGC1A,PTK2,SDC2,SNAI2,VEGFC	172 (11)
HCAR1		G-protein coupled receptor						0.000747	0.0104	PPARGC1A,SLC16A1,SLC16A3
SFRP1	0	Transmembrane receptor						0.000747	0.0104	CD24,DKK1,SDC2
RPSA		Translation regulator						0.000747	0.0104	DUSP1,DUSP2,ITGA6
EREG	0	Growth factor						0.000747	0.0104	AREG,HBEGF,TGFA
MNT	-1.08	Transcription regulator	Activated	2.094	2		-0.047	0.00112	0.0146	GADD45B,KLF10,KLF6,TXNIP
C3	0.81	Peptidase	Activated	2.135	2.183		0.022	0.00167	0.0196	C3,CD55,FN1,SMAD7,TGFB1	39 (3)
SPI1		Transcription regulator	Activated	2.282	2.339		0.019	0.0017	0.0196	CCND1,CCND2,DUSP6,EPB41L2,IFI44,IFI6,IFIT3,IL1B,ISG15,MT2A,NCF2,OASL,PARP12,TNFSF10
FOS	-0.73	Transcription regulator	Inhibited	-2.252	-2.19		0.028	0.00279	0.0281	ATF3,CCL20,CCND1,CSF3,GJA1,HPGD,IGFBP6,LTBP1,NCF2,NR4A1,SNAI2	105 (7)
SIN3A		Transcription regulator	Activated	2.548	2.449		-0.04	0.0039	0.0345	COL1A1,GADD45B,KLF10,KLF6,SMAD7,TXNIP
C5	-1.01	Cytokine	Activated	2.101	2.162		0.028	0.00487	0.041	C5AR2,CD55,FN1,IL1B,SMAD7
TRAF3	0.47	Enzyme		2.016	1.98		-0.018	0.00707	0.0515	IL1B,ISG15,MAP3K14,MCL1	95 (7)
PRKCD		Kinase	Inhibited	-2.199	-2.1		0.026	0.00736	0.0533	C3orf52,CCL20,CCND1,CD70,COL1A1,DUSP6,ETS2,FOSL1,IL1B,KLF6,LAMB3,LIPG,NOCT,PALMD,UGCG	164 (13)
JAK		Group	Activated	2.164	2.236		0.032	0.00752	0.0542	CD83,DDX58,IFI6,IFIT3,ISG15
FOXL2		Transcription regulator	Inhibited	-2.302	-2.223		0.028	0.00865	0.0606	ATF3,CCL20,CPM,FOS,IER3,MAFF,PPARGC1A,SOX4
STAT1	0	Transcription regulator		1.843	1.98		0.044	0.0105	0.0683	BST2,C1S,DDX60,IFI44,IFI6,IFIT3,ISG15,KLF4,OAS3,PLSCR1,SAA2,SAMD9L,TNFSF10,TNFSF11
IL15		Cytokine	Activated	2.458	2.534		0.021	0.0113	0.0716	ERBB2,GPC1,GPD2,LDHA,MYD88,PFKFB3,PFKP,RBX1,SLC16A1,SLC16A3,SMAD7,TFRC,ZFP36
FOXO4		Transcription regulator		-2.07	-1.977		0.047	0.018	0.0991	GADD45B,IER3,OVOL1,SGK1
MAX		Transcription regulator	Activated	2.094	2		-0.047	0.0212	0.11	CCND2,FADS2,GADD45B,KLF10,KLF6,TXNIP
NOTCH3		Transcription regulator	Inhibited	-2.094	-2		0.047	0.0217	0.112	HES1,HEY1,PBX1,PTX3
Cdk		Group	Inhibited	-2.094	-2		0.047	0.054	0.164	DUSP1,NEDD9,PHLDA1,TXNIP
MAPK8		Kinase	Inhibited	-2.059	-2		0.03	0.0763	0.199	FOSL1,MMP7,PPARGC1A,PTX3
HSPA5	0.67	Enzyme		1.931	1.964		0.017	0.0847	0.218	CLU,HSPA8,ISG15,SCD
CSF1	0.67	Cytokine		1.939	1.987		0.024	0.0934	0.231	CCND1,FN1,HSPA5,IL1B
RARA		Ligand-dependent nuclear receptor		-1.986	-1.976		0.003	0.177	0.29	C5,CCND1,CD24,CSF3,GHR,GREB1,IFI44,IGFBP6,LGALS3BP,MALL,MAP1B,METTL7A,NEDD9,PLXNA2,UBL3
GNA12		Enzyme	Activated	1.906	2		0.047	0.29	0.383	F2R,ITGA6,LAMB3,PXN
IRF1		Transcription regulator		1.895	1.982		0.044	0.344	0.417	CFB,IFIT3,PLAAT3,TNFSF10
